# Supplementary material for: Differential effects of propofol and ketamine on critical brain dynamics
Source: PLoS Comput Biol. 2020 Dec 21;16(12):e1008418. doi: 10.1371/journal.pcbi.1008418 (PMC7785236; doi:10.1371/journal.pcbi.1008418)
Supplement: S1 Table — (CSV) [file pcbi.1008418.s001.csv]

Subject	Condition	Tau (Size)	Xmin (Size)	Xmax (Size)	P (Size)	Tau (Duration)	Xmin (Duration)	Xmax (Duration)	P (Duration)	Exp. Rel.	Avg. Size / Dur	Sigma Nu Z	Complexity
813KT	Awake (Eyes Open)	2.709	16	196	0.272	4.422	8	30	0.204	2.00234055	1.2529880263	1.144	0.0473942748
813KT	Awake (Eyes Closed)	2.812	20	296	0.504	4.294	8	45	0.52	1.8178807947	1.2265703395	1.217	0.0488694812
813KT	Ketamine	2.225	6	60	0.232	3.007	4	17	0.234	1.6383673469	1.2472912656	1.221	0.0316139101
802PF	Awake (Eyes Open)	2.484	13	368	0.338	4.783	9	41	0.948	2.5491913747	1.2654549163	1.262	0.0469241472
802PF	Awake (Eyes Closed)	2.445	11	208	0.166	4.303	8	33	0.742	2.2858131488	1.3174353837	1.225	0.0452753102
802PF	Propofol	2.295	2	40	0.316	3.407	3	16	0.412	1.8586872587	1.2407987895	1.271	0.0036012452
730PF	Awake (Eyes Open)	2.834	14	316	0.224	3.679	7	32	0.196	1.4607415485	1.3887947163	1.377	0.0470132706
730PF	Awake (Eyes Closed)	2.687	11	177	0.218	3.849	7	41	0.548	1.6887966805	1.3673392589	1.409	0.0444700358
730PF	Propofol	2.299	2	56	0.536	2.446	1	8	0.28	1.1131639723	1.4430822801	1.508	0.0051650643
719KT	Awake (Eyes Open)	2.93	22	634	0.244	4.029	8	67	0.336	1.5694300518	1.405535723	-1.1	0.0477691165
719KT	Awake (Eyes Closed)	1.75	2	17	0.264	1.857	1	4	0.446	1.1426666667	1.2541170523	1.124	0.0445308577
719KT	Ketamine	2.93	22	634	0.244	4.029	8	67	0.336	1.5694300518	1.2537008081	1.25	0.029773869
