# Supplementary material for: Differential effects of propofol and ketamine on critical brain dynamics
Source: PLoS Comput Biol. 2020 Dec 21;16(12):e1008418. doi: 10.1371/journal.pcbi.1008418 (PMC7785236; doi:10.1371/journal.pcbi.1008418)
Supplement: S1 Scripts — (TAR.GZ) [file pcbi.1008418.s002.tar.gz]

Archive with 49 entries (35 files):
- varley_2020_scripts/scripts/cython/build
- varley_2020_scripts/results/integrated_inf
- varley_2020_scripts/scripts/make_plots.py
- varley_2020_scripts/scripts/cython/avalanches.c
- varley_2020_scripts/results/ccdfs
- varley_2020_scripts/scripts/subsample_ccdfs_anes.py
- varley_2020_scripts/scripts/process_awake.sh
- varley_2020_scripts/scripts/cython
- varley_2020_scripts/scripts/cython/build/temp.linux-x86_64-3.6
- varley_2020_scripts/results/raw_data
- varley_2020_scripts/scripts/raster_anes.py
- varley_2020_scripts/scripts/avalanches_awake.m
- varley_2020_scripts/results/exp_relation
- varley_2020_scripts/scripts/ccdf_awake.py
- varley_2020_scripts/results
- varley_2020_scripts/scripts
- varley_2020_scripts/scripts/README.txt
- varley_2020_scripts/scripts/ccdf_anes.py
- varley_2020_scripts/scripts/cuts_anes.py
- varley_2020_scripts/scripts/cython/build/lib.linux-x86_64-3.6
- varley_2020_scripts/README.txt
- varley_2020_scripts/scripts/make_arrays.py
- varley_2020_scripts/scripts/make_exp_rel.py
- varley_2020_scripts/scripts/cython/build/lib.linux-x86_64-3.6/avalanches.cpython-36m-x86_64-linux-gnu.so
- varley_2020_scripts/scripts/make_pdfs.py
- varley_2020_scripts/results/pdfs
- varley_2020_scripts/scripts/avalanches_anes.m
- varley_2020_scripts/scripts/process_anes.sh
- varley_2020_scripts/scripts/subsample_ccdfs_awake.py
- varley_2020_scripts/scripts/cuts_awake.py
- varley_2020_scripts/main.sh
- varley_2020_scripts/scripts/results_awake.py
- varley_2020_scripts/scripts/raster_awake.py
- varley_2020_scripts/scripts/fit_hist_awake.py
- varley_2020_scripts/scripts/results_anes.py
- varley_2020_scripts/results/processed_data
- varley_2020_scripts/scripts/cython/setup.py
- varley_2020_scripts/scripts/cython/avalanches.pyx
- varley_2020_scripts/scripts/fit_hist_anes.py
- varley_2020_scripts/scripts/cython/build/temp.linux-x86_64-3.6/avalanches.o
- varley_2020_scripts
- varley_2020_scripts/scripts/subsample_anes.py
- varley_2020_scripts/scripts/make_ccdfs.py
- varley_2020_scripts/results/images
- varley_2020_scripts/scripts/shape_collapse_anes.py
- varley_2020_scripts/scripts/subsample_awake.py
- varley_2020_scripts/scripts/cython/avalanches.html
- varley_2020_scripts/scripts/shape_collapse_awake.py
- varley_2020_scripts/scripts/make_int_inf.py
