# Supplementary material for: Differential effects of propofol and ketamine on critical brain dynamics
Source: PLoS Comput Biol. 2020 Dec 21;16(12):e1008418. doi: 10.1371/journal.pcbi.1008418 (PMC7785236; doi:10.1371/journal.pcbi.1008418)
Supplement: S1 Scripts — (TAR.GZ) [file pcbi.1008418.s002.tar.gz › varley_2020_scripts/scripts/make_plots.py]

#!/usr/bin/env python3
# -*- coding: utf-8 -*-
"""
Created on Thu Jun 13 13:29:36 2019

@author: thosvarley
"""
import numpy as np 
import scipy as sp 
import pandas as pd 
import matplotlib.pyplot as plt
import os
from scipy.io import loadmat
from collections import Counter
import seaborn as sns 
sns.set(style="darkgrid")

def CCDF(X):
    N = X.shape[0]
    mx = max(X)
    all_vals = np.arange(1, mx+1)
    
    vals = np.zeros(mx)
    
    C = Counter(X)
    for i in range(mx+1):
        if i in C:
            vals[i-1] = float(C[i]) / N
    
    vals_r = np.flip(vals,axis=0)
    ccdf_r = np.cumsum(vals_r)
    ccdf = np.flip(ccdf_r,axis=0)
    
    return all_vals, ccdf

def PDF(X):
    N = X.shape[0]
    
    C = Counter(X)
    keys = np.array(list(C.keys()), dtype="double")
    pdf = np.array(list(C.values()), dtype="double")
    
    for i in range(pdf.shape[0]):
            pdf[i] = float(pdf[i]) / N
        
    return keys, pdf

sessions = ["/Session1/", "/Session2/"]
thresh = 4

working_dir = os.getcwd()
parent_dir = os.path.abspath(os.path.join(working_dir, os.pardir))
data_dir = parent_dir + "/data/"
out_dir = parent_dir + "/results/"

results = pd.read_csv(parent_dir + "/results.csv").set_index("Subject")

for file in os.listdir(data_dir):
    
    if "KT" in file:
        drug = "Ketamine"
    elif "PF" in file:
        drug = "Propofol"
    
    name = "Chibi " + file[5:8]
    tag = file[5:10]
    print(name)
    
    conditions = ["Awake (Eyes Open)", drug]
    condition_tag = ["open", "anes"]
    
    for session in sessions:
        in_dir = data_dir + file + session + "processed_data/"
        if session == "/Session1/":
            av_open = loadmat(in_dir + "av_open_{0}.mat".format(thresh))
            
            int_inf_open = loadmat(in_dir + "integrated_information_open_{0}.mat".format(thresh))["int_inf_open"][0]
            
            avg_sizes_open = np.load(in_dir + "avg_sizes_open_{0}.npy".format(thresh))
            given_durations_open = np.load(in_dir + "given_durations_open_{0}.npy".format(thresh))
            
        elif session == "/Session2/":
            av_anes = loadmat(in_dir + "av_anes_{0}.mat".format(thresh))
            
            int_inf_anes = loadmat(in_dir + "integrated_information_anes_{0}.mat".format(thresh))["int_inf_anes"][0]
            
            avg_sizes_anes = np.load(in_dir + "avg_sizes_anes_{0}.npy".format(thresh))
            given_durations_anes = np.load(in_dir + "given_durations_anes_{0}.npy".format(thresh))
            
    print(drug)
    
    open_durations = av_open["Av_open"][0][0][0][0].astype("int32")
    open_sizes = av_open["Av_open"][0][0][1][0].astype("int32")
    
    anes_durations = av_anes["Av_anes"][0][0][0][0].astype("int32")
    anes_sizes = av_anes["Av_anes"][0][0][1][0].astype("int32")
    
    vals_durations_open, ccdf_durations_open = CCDF(open_durations)
    vals_sizes_open, ccdf_sizes_open = CCDF(open_sizes)
    
    vals_durations_anes, ccdf_durations_anes = CCDF(anes_durations)
    vals_sizes_anes, ccdf_sizes_anes = CCDF(anes_sizes)
    
    #########################
    ### INDIVIDUAL CCDF PLOTS
    #########################
    
    vals_durs = [vals_durations_open, vals_durations_anes]
    vals_sizes = [vals_sizes_open, vals_sizes_anes]
    ccdf_durs = [ccdf_durations_open,  ccdf_durations_anes]
    ccdf_sizes = [ccdf_sizes_open, ccdf_sizes_anes]
    
    for c in range(len(conditions)):
        
        if "Awake" in conditions[c]:
            color = "darkviolet"
        elif conditions[c] == "Propofol":
            color = "orange"
        elif conditions[c] == "Ketamine":
            color = "dimgrey"
        
        results_df = results.loc[(results["Condition"] == conditions[c]) & (results.index == tag)]
    
        plt.subplots()
        tau_d = -1 * (results_df["Tau (Duration)"][0] + 1)
        dur_xmin, dur_xmax = results_df["Xmin (Duration)"][0], results_df["Xmax (Duration)"][0]
        fit_x = np.linspace(dur_xmin, dur_xmax, 100)
        fit_y = 500*(fit_x**tau_d)
        
        plt.scatter(vals_durs[c], ccdf_durs[c], label = "CCDF", color = color)
        plt.plot(vals_durs[c], ccdf_durs[c], color = color, alpha = 0.75)
        plt.plot(fit_x, fit_y, label = "Fit", color = color, alpha = 0.75)
        plt.xscale("log")
        plt.yscale("log")
        plt.xlabel("Avalanche Duration")
        plt.ylabel("CCDF")
        plt.title("CCDF of Avalanche Durations ({0}) \n {1}".format(name, conditions[c]))
        plt.legend()
        plt.savefig(out_dir  + "ccdfs/ccdf_durations_{0}_{1}.png".format(tag, condition_tag[c]), dpi=250)
        plt.close()
        
        plt.subplots()
        tau_s = -1 * (results_df["Tau (Size)"][0])
        size_xmin, size_xmax = results_df["Xmin (Size)"][0], results_df["Xmax (Size)"][0]
        fit_x = np.linspace(size_xmin, size_xmax, 100)
        fit_y = 500*(fit_x**tau_s)
        
        plt.scatter(vals_sizes[c], ccdf_sizes[c], label = "CCDF", color = color)
        plt.plot(vals_sizes[c], ccdf_sizes[c], color = color, alpha = 0.75)
        plt.plot(fit_x, fit_y, label = "Fit", color = color, alpha = 0.75)
        plt.xscale("log")
        plt.yscale("log")
        plt.xlabel("Avalanche Sizes")
        plt.ylabel("CCDF")
        plt.title("CCDF of Avalanche Sizes ({0}) \n {1}".format(name, conditions[c]))
        plt.legend()
        plt.savefig(out_dir + "ccdfs/ccdf_sizes_{0}_{1}.png".format(tag, condition_tag[c]), dpi=250)
        plt.close()
    
    
    ##############################################
    ### AWAKE vs. ANESTHESIA COMPARISON CCDF PLOTS
    ##############################################
    
    sns.set(style="darkgrid")
    
    plt.subplots()
    plt.plot(vals_durations_open, ccdf_durations_open, label = "Awake (Eyes Open)", color = "darkviolet", alpha = 0.75)
    plt.scatter(vals_durations_open, ccdf_durations_open, s=15, color = "darkviolet")
    
    if drug == "Propofol":
        color = "orange"
    elif drug == "Ketamine":
        color = "dimgrey"
    
    plt.plot(vals_durations_anes, ccdf_durations_anes, label = "{0}".format(drug), color = color, alpha = 0.75)
    plt.scatter(vals_durations_anes, ccdf_durations_anes, s=15, color = color)
    
    plt.xscale("log")
    plt.yscale("log")
    plt.xlabel("Durations")
    plt.ylabel("CCDF")
    plt.xlim([0.9, 1.1*max(vals_durations_open)])
    plt.title("Avalanche Durations, Awake vs. {0} ({1})".format(drug, name))
    plt.legend()
    plt.savefig(out_dir + "ccdfs/awake_vs_anes_ccdf_durations_{0}.png".format(tag), dpi = 250)
    plt.close()
    
    plt.subplots()
    plt.plot(vals_sizes_open, ccdf_sizes_open, label = "Awake (Eyes Open)", color = "darkviolet", alpha = 0.75)
    plt.scatter(vals_sizes_open, ccdf_sizes_open, s=15, color = "darkviolet")
    
    plt.plot(vals_sizes_anes, ccdf_sizes_anes, label = "{0}".format(drug), color = color, alpha = 0.75)
    plt.scatter(vals_sizes_anes, ccdf_sizes_anes, s=15, color = color)
    
    plt.xscale("log")
    plt.yscale("log")
    plt.xlabel("Sizes")
    plt.ylabel("CCDF")
    plt.xlim([0.9, 1.1*max(vals_sizes_open)])
    plt.title("Avalanche Sizes, Awake vs. {0} ({1})".format(drug, name))
    plt.legend()
    plt.savefig(out_dir + "ccdfs/awake_vs_anes_ccdf_sizes_{0}.png".format(tag), dpi = 250)
    plt.close()

    #########################################################
    ### AWAKE VS. ANESTHESIA INTEGRATION OF INFORMATION PLOTS
    #########################################################
    
    plt.subplots()
    N = int_inf_open.shape[0]-1
    plt.plot(int_inf_open, label = "Awake (Eyes Open)", color = "darkviolet")
    plt.plot([0, N], [int_inf_open[0], int_inf_open[-1]], color = "darkviolet", linestyle = "--")
    
    plt.plot(int_inf_anes, label = "{0}".format(drug), color = color)
    plt.plot([0, N], [int_inf_anes[0], int_inf_anes[-1]], color = color, linestyle = "--")
    
    plt.xlabel("Channels")
    plt.ylabel("Bits")
    plt.title("Integration of Information by Channel ({0}) \n {1}".format(name, drug))
    plt.legend()
    plt.savefig(out_dir + "integrated_inf/awake_vs_anes_int_inf_{0}.png".format(tag), dpi = 250)
    plt.close()
    
    ###############################
    ### EXPONENT RELATIONSHIP PLOTS
    ###############################
    
    avg_sizes = [avg_sizes_open, avg_sizes_anes]
    given_durs = [given_durations_open, given_durations_anes]
    
    for c in range(len(conditions)):
        reg = results.loc[(results["Condition"] == conditions[c]) & (results.index == tag)]["Avg. Size / Dur"][0]
    
        plt.subplots()
        
        dur_xmin, dur_xmax = min(given_durs[c]), max(given_durs[c])
        fit_x = np.linspace(dur_xmin, dur_xmax, 100)
        fit_y = fit_x**reg
        
        if "Awake" in conditions[c]:
            color = "darkviolet"
            color_sub = "darkviolet"
        elif conditions[c] == "Ketamine":
            color = "dimgrey"
            color_sub = "dimgrey"
        elif conditions[c] == "Propofol":
            color = "orange"
            color_sub = "orange"
            
        plt.scatter(given_durs[c], avg_sizes[c], label = "Data", color = color)
        plt.plot(fit_x, fit_y, label = "Fit", color = color_sub)
        
        plt.xscale("log")
        plt.yscale("log")
        plt.xlabel("Avalanche Durations")
        plt.ylabel("Average Avalanche Size")
        plt.title("Exponent Relation ({0}) \n {1}".format(name, conditions[c]))
        plt.legend()
        plt.savefig(out_dir + "exp_relation/exponent_relation_{0}_{1}.png".format(tag, condition_tag[c]))
        plt.close()
