# Supplementary material for: Differential effects of propofol and ketamine on critical brain dynamics
Source: PLoS Comput Biol. 2020 Dec 21;16(12):e1008418. doi: 10.1371/journal.pcbi.1008418 (PMC7785236; doi:10.1371/journal.pcbi.1008418)
Supplement: S1 Scripts — (TAR.GZ) [file pcbi.1008418.s002.tar.gz › varley_2020_scripts/scripts/cython/avalanches.c]

/* Generated by Cython 0.28.5 */

/* BEGIN: Cython Metadata
{
    "distutils": {
        "depends": [],
        "name": "avalanches",
        "sources": [
            "avalanches.pyx"
        ]
    },
    "module_name": "avalanches"
}
END: Cython Metadata */

#define PY_SSIZE_T_CLEAN
#include "Python.h"
#ifndef Py_PYTHON_H
    #error Python headers needed to compile C extensions, please install development version of Python.
#elif PY_VERSION_HEX < 0x02060000 || (0x03000000 <= PY_VERSION_HEX && PY_VERSION_HEX < 0x03030000)
    #error Cython requires Python 2.6+ or Python 3.3+.
#else
#define CYTHON_ABI "0_28_5"
#define CYTHON_FUTURE_DIVISION 0
#include <stddef.h>
#ifndef offsetof
  #define offsetof(type, member) ( (size_t) & ((type*)0) -> member )
#endif
#if !defined(WIN32) && !defined(MS_WINDOWS)
  #ifndef __stdcall
    #define __stdcall
  #endif
  #ifndef __cdecl
    #define __cdecl
  #endif
  #ifndef __fastcall
    #define __fastcall
  #endif
#endif
#ifndef DL_IMPORT
  #define DL_IMPORT(t) t
#endif
#ifndef DL_EXPORT
  #define DL_EXPORT(t) t
#endif
#define __PYX_COMMA ,
#ifndef HAVE_LONG_LONG
  #if PY_VERSION_HEX >= 0x02070000
    #define HAVE_LONG_LONG
  #endif
#endif
#ifndef PY_LONG_LONG
  #define PY_LONG_LONG LONG_LONG
#endif
#ifndef Py_HUGE_VAL
  #define Py_HUGE_VAL HUGE_VAL
#endif
#ifdef PYPY_VERSION
  #define CYTHON_COMPILING_IN_PYPY 1
  #define CYTHON_COMPILING_IN_PYSTON 0
  #define CYTHON_COMPILING_IN_CPYTHON 0
  #undef CYTHON_USE_TYPE_SLOTS
  #define CYTHON_USE_TYPE_SLOTS 0
  #undef CYTHON_USE_PYTYPE_LOOKUP
  #define CYTHON_USE_PYTYPE_LOOKUP 0
  #if PY_VERSION_HEX < 0x03050000
    #undef CYTHON_USE_ASYNC_SLOTS
    #define CYTHON_USE_ASYNC_SLOTS 0
  #elif !defined(CYTHON_USE_ASYNC_SLOTS)
    #define CYTHON_USE_ASYNC_SLOTS 1
  #endif
  #undef CYTHON_USE_PYLIST_INTERNALS
  #define CYTHON_USE_PYLIST_INTERNALS 0
  #undef CYTHON_USE_UNICODE_INTERNALS
  #define CYTHON_USE_UNICODE_INTERNALS 0
  #undef CYTHON_USE_UNICODE_WRITER
  #define CYTHON_USE_UNICODE_WRITER 0
  #undef CYTHON_USE_PYLONG_INTERNALS
  #define CYTHON_USE_PYLONG_INTERNALS 0
  #undef CYTHON_AVOID_BORROWED_REFS
  #define CYTHON_AVOID_BORROWED_REFS 1
  #undef CYTHON_ASSUME_SAFE_MACROS
  #define CYTHON_ASSUME_SAFE_MACROS 0
  #undef CYTHON_UNPACK_METHODS
  #define CYTHON_UNPACK_METHODS 0
  #undef CYTHON_FAST_THREAD_STATE
  #define CYTHON_FAST_THREAD_STATE 0
  #undef CYTHON_FAST_PYCALL
  #define CYTHON_FAST_PYCALL 0
  #undef CYTHON_PEP489_MULTI_PHASE_INIT
  #define CYTHON_PEP489_MULTI_PHASE_INIT 0
  #undef CYTHON_USE_TP_FINALIZE
  #define CYTHON_USE_TP_FINALIZE 0
#elif defined(PYSTON_VERSION)
  #define CYTHON_COMPILING_IN_PYPY 0
  #define CYTHON_COMPILING_IN_PYSTON 1
  #define CYTHON_COMPILING_IN_CPYTHON 0
  #ifndef CYTHON_USE_TYPE_SLOTS
    #define CYTHON_USE_TYPE_SLOTS 1
  #endif
  #undef CYTHON_USE_PYTYPE_LOOKUP
  #define CYTHON_USE_PYTYPE_LOOKUP 0
  #undef CYTHON_USE_ASYNC_SLOTS
  #define CYTHON_USE_ASYNC_SLOTS 0
  #undef CYTHON_USE_PYLIST_INTERNALS
  #define CYTHON_USE_PYLIST_INTERNALS 0
  #ifndef CYTHON_USE_UNICODE_INTERNALS
    #define CYTHON_USE_UNICODE_INTERNALS 1
  #endif
  #undef CYTHON_USE_UNICODE_WRITER
  #define CYTHON_USE_UNICODE_WRITER 0
  #undef CYTHON_USE_PYLONG_INTERNALS
  #define CYTHON_USE_PYLONG_INTERNALS 0
  #ifndef CYTHON_AVOID_BORROWED_REFS
    #define CYTHON_AVOID_BORROWED_REFS 0
  #endif
  #ifndef CYTHON_ASSUME_SAFE_MACROS
    #define CYTHON_ASSUME_SAFE_MACROS 1
  #endif
  #ifndef CYTHON_UNPACK_METHODS
    #define CYTHON_UNPACK_METHODS 1
  #endif
  #undef CYTHON_FAST_THREAD_STATE
  #define CYTHON_FAST_THREAD_STATE 0
  #undef CYTHON_FAST_PYCALL
  #define CYTHON_FAST_PYCALL 0
  #undef CYTHON_PEP489_MULTI_PHASE_INIT
  #define CYTHON_PEP489_MULTI_PHASE_INIT 0
  #undef CYTHON_USE_TP_FINALIZE
  #define CYTHON_USE_TP_FINALIZE 0
#else
  #define CYTHON_COMPILING_IN_PYPY 0
  #define CYTHON_COMPILING_IN_PYSTON 0
  #define CYTHON_COMPILING_IN_CPYTHON 1
  #ifndef CYTHON_USE_TYPE_SLOTS
    #define CYTHON_USE_TYPE_SLOTS 1
  #endif
  #if PY_VERSION_HEX < 0x02070000
    #undef CYTHON_USE_PYTYPE_LOOKUP
    #define CYTHON_USE_PYTYPE_LOOKUP 0
  #elif !defined(CYTHON_USE_PYTYPE_LOOKUP)
    #define CYTHON_USE_PYTYPE_LOOKUP 1
  #endif
  #if PY_MAJOR_VERSION < 3
    #undef CYTHON_USE_ASYNC_SLOTS
    #define CYTHON_USE_ASYNC_SLOTS 0
  #elif !defined(CYTHON_USE_ASYNC_SLOTS)
    #define CYTHON_USE_ASYNC_SLOTS 1
  #endif
  #if PY_VERSION_HEX < 0x02070000
    #undef CYTHON_USE_PYLONG_INTERNALS
    #define CYTHON_USE_PYLONG_INTERNALS 0
  #elif !defined(CYTHON_USE_PYLONG_INTERNALS)
    #define CYTHON_USE_PYLONG_INTERNALS 1
  #endif
  #ifndef CYTHON_USE_PYLIST_INTERNALS
    #define CYTHON_USE_PYLIST_INTERNALS 1
  #endif
  #ifndef CYTHON_USE_UNICODE_INTERNALS
    #define CYTHON_USE_UNICODE_INTERNALS 1
  #endif
  #if PY_VERSION_HEX < 0x030300F0
    #undef CYTHON_USE_UNICODE_WRITER
    #define CYTHON_USE_UNICODE_WRITER 0
  #elif !defined(CYTHON_USE_UNICODE_WRITER)
    #define CYTHON_USE_UNICODE_WRITER 1
  #endif
  #ifndef CYTHON_AVOID_BORROWED_REFS
    #define CYTHON_AVOID_BORROWED_REFS 0
  #endif
  #ifndef CYTHON_ASSUME_SAFE_MACROS
    #define CYTHON_ASSUME_SAFE_MACROS 1
  #endif
  #ifndef CYTHON_UNPACK_METHODS
    #define CYTHON_UNPACK_METHODS 1
  #endif
  #ifndef CYTHON_FAST_THREAD_STATE
    #define CYTHON_FAST_THREAD_STATE 1
  #endif
  #ifndef CYTHON_FAST_PYCALL
    #define CYTHON_FAST_PYCALL 1
  #endif
  #ifndef CYTHON_PEP489_MULTI_PHASE_INIT
    #define CYTHON_PEP489_MULTI_PHASE_INIT (0 && PY_VERSION_HEX >= 0x03050000)
  #endif
  #ifndef CYTHON_USE_TP_FINALIZE
    #define CYTHON_USE_TP_FINALIZE (PY_VERSION_HEX >= 0x030400a1)
  #endif
#endif
#if !defined(CYTHON_FAST_PYCCALL)
#define CYTHON_FAST_PYCCALL  (CYTHON_FAST_PYCALL && PY_VERSION_HEX >= 0x030600B1)
#endif
#if CYTHON_USE_PYLONG_INTERNALS
  #include "longintrepr.h"
  #undef SHIFT
  #undef BASE
  #undef MASK
#endif
#ifndef __has_attribute
  #define __has_attribute(x) 0
#endif
#ifndef __has_cpp_attribute
  #define __has_cpp_attribute(x) 0
#endif
#ifndef CYTHON_RESTRICT
  #if defined(__GNUC__)
    #define CYTHON_RESTRICT __restrict__
  #elif defined(_MSC_VER) && _MSC_VER >= 1400
    #define CYTHON_RESTRICT __restrict
  #elif defined (__STDC_VERSION__) && __STDC_VERSION__ >= 199901L
    #define CYTHON_RESTRICT restrict
  #else
    #define CYTHON_RESTRICT
  #endif
#endif
#ifndef CYTHON_UNUSED
# if defined(__GNUC__)
#   if !(defined(__cplusplus)) || (__GNUC__ > 3 || (__GNUC__ == 3 && __GNUC_MINOR__ >= 4))
#     define CYTHON_UNUSED __attribute__ ((__unused__))
#   else
#     define CYTHON_UNUSED
#   endif
# elif defined(__ICC) || (defined(__INTEL_COMPILER) && !defined(_MSC_VER))
#   define CYTHON_UNUSED __attribute__ ((__unused__))
# else
#   define CYTHON_UNUSED
# endif
#endif
#ifndef CYTHON_MAYBE_UNUSED_VAR
#  if defined(__cplusplus)
     template<class T> void CYTHON_MAYBE_UNUSED_VAR( const T& ) { }
#  else
#    define CYTHON_MAYBE_UNUSED_VAR(x) (void)(x)
#  endif
#endif
#ifndef CYTHON_NCP_UNUSED
# if CYTHON_COMPILING_IN_CPYTHON
#  define CYTHON_NCP_UNUSED
# else
#  define CYTHON_NCP_UNUSED CYTHON_UNUSED
# endif
#endif
#define __Pyx_void_to_None(void_result) ((void)(void_result), Py_INCREF(Py_None), Py_None)
#ifdef _MSC_VER
    #ifndef _MSC_STDINT_H_
        #if _MSC_VER < 1300
           typedef unsigned char     uint8_t;
           typedef unsigned int      uint32_t;
        #else
           typedef unsigned __int8   uint8_t;
           typedef unsigned __int32  uint32_t;
        #endif
    #endif
#else
   #include <stdint.h>
#endif
#ifndef CYTHON_FALLTHROUGH
  #if defined(__cplusplus) && __cplusplus >= 201103L
    #if __has_cpp_attribute(fallthrough)
      #define CYTHON_FALLTHROUGH [[fallthrough]]
    #elif __has_cpp_attribute(clang::fallthrough)
      #define CYTHON_FALLTHROUGH [[clang::fallthrough]]
    #elif __has_cpp_attribute(gnu::fallthrough)
      #define CYTHON_FALLTHROUGH [[gnu::fallthrough]]
    #endif
  #endif
  #ifndef CYTHON_FALLTHROUGH
    #if __has_attribute(fallthrough)
      #define CYTHON_FALLTHROUGH __attribute__((fallthrough))
    #else
      #define CYTHON_FALLTHROUGH
    #endif
  #endif
  #if defined(__clang__ ) && defined(__apple_build_version__)
    #if __apple_build_version__ < 7000000
      #undef  CYTHON_FALLTHROUGH
      #define CYTHON_FALLTHROUGH
    #endif
  #endif
#endif

#ifndef CYTHON_INLINE
  #if defined(__clang__)
    #define CYTHON_INLINE __inline__ __attribute__ ((__unused__))
  #elif defined(__GNUC__)
    #define CYTHON_INLINE __inline__
  #elif defined(_MSC_VER)
    #define CYTHON_INLINE __inline
  #elif defined (__STDC_VERSION__) && __STDC_VERSION__ >= 199901L
    #define CYTHON_INLINE inline
  #else
    #define CYTHON_INLINE
  #endif
#endif

#if CYTHON_COMPILING_IN_PYPY && PY_VERSION_HEX < 0x02070600 && !defined(Py_OptimizeFlag)
  #define Py_OptimizeFlag 0
#endif
#define __PYX_BUILD_PY_SSIZE_T "n"
#define CYTHON_FORMAT_SSIZE_T "z"
#if PY_MAJOR_VERSION < 3
  #define __Pyx_BUILTIN_MODULE_NAME "__builtin__"
  #define __Pyx_PyCode_New(a, k, l, s, f, code, c, n, v, fv, cell, fn, name, fline, lnos)\
          PyCode_New(a+k, l, s, f, code, c, n, v, fv, cell, fn, name, fline, lnos)
  #define __Pyx_DefaultClassType PyClass_Type
#else
  #define __Pyx_BUILTIN_MODULE_NAME "builtins"
  #define __Pyx_PyCode_New(a, k, l, s, f, code, c, n, v, fv, cell, fn, name, fline, lnos)\
          PyCode_New(a, k, l, s, f, code, c, n, v, fv, cell, fn, name, fline, lnos)
  #define __Pyx_DefaultClassType PyType_Type
#endif
#ifndef Py_TPFLAGS_CHECKTYPES
  #define Py_TPFLAGS_CHECKTYPES 0
#endif
#ifndef Py_TPFLAGS_HAVE_INDEX
  #define Py_TPFLAGS_HAVE_INDEX 0
#endif
#ifndef Py_TPFLAGS_HAVE_NEWBUFFER
  #define Py_TPFLAGS_HAVE_NEWBUFFER 0
#endif
#ifndef Py_TPFLAGS_HAVE_FINALIZE
  #define Py_TPFLAGS_HAVE_FINALIZE 0
#endif
#if PY_VERSION_HEX <= 0x030700A3 || !defined(METH_FASTCALL)
  #ifndef METH_FASTCALL
     #define METH_FASTCALL 0x80
  #endif
  typedef PyObject *(*__Pyx_PyCFunctionFast) (PyObject *self, PyObject *const *args, Py_ssize_t nargs);
  typedef PyObject *(*__Pyx_PyCFunctionFastWithKeywords) (PyObject *self, PyObject *const *args,
                                                          Py_ssize_t nargs, PyObject *kwnames);
#else
  #define __Pyx_PyCFunctionFast _PyCFunctionFast
  #define __Pyx_PyCFunctionFastWithKeywords _PyCFunctionFastWithKeywords
#endif
#if CYTHON_FAST_PYCCALL
#define __Pyx_PyFastCFunction_Check(func)\
    ((PyCFunction_Check(func) && (METH_FASTCALL == (PyCFunction_GET_FLAGS(func) & ~(METH_CLASS | METH_STATIC | METH_COEXIST | METH_KEYWORDS)))))
#else
#define __Pyx_PyFastCFunction_Check(func) 0
#endif
#if CYTHON_COMPILING_IN_PYPY && !defined(PyObject_Malloc)
  #define PyObject_Malloc(s)   PyMem_Malloc(s)
  #define PyObject_Free(p)     PyMem_Free(p)
  #define PyObject_Realloc(p)  PyMem_Realloc(p)
#endif
#if CYTHON_COMPILING_IN_PYSTON
  #define __Pyx_PyCode_HasFreeVars(co)  PyCode_HasFreeVars(co)
  #define __Pyx_PyFrame_SetLineNumber(frame, lineno) PyFrame_SetLineNumber(frame, lineno)
#else
  #define __Pyx_PyCode_HasFreeVars(co)  (PyCode_GetNumFree(co) > 0)
  #define __Pyx_PyFrame_SetLineNumber(frame, lineno)  (frame)->f_lineno = (lineno)
#endif
#if !CYTHON_FAST_THREAD_STATE || PY_VERSION_HEX < 0x02070000
  #define __Pyx_PyThreadState_Current PyThreadState_GET()
#elif PY_VERSION_HEX >= 0x03060000
  #define __Pyx_PyThreadState_Current _PyThreadState_UncheckedGet()
#elif PY_VERSION_HEX >= 0x03000000
  #define __Pyx_PyThreadState_Current PyThreadState_GET()
#else
  #define __Pyx_PyThreadState_Current _PyThreadState_Current
#endif
#if PY_VERSION_HEX < 0x030700A2 && !defined(PyThread_tss_create) && !defined(Py_tss_NEEDS_INIT)
#include "pythread.h"
#define Py_tss_NEEDS_INIT 0
typedef int Py_tss_t;
static CYTHON_INLINE int PyThread_tss_create(Py_tss_t *key) {
  *key = PyThread_create_key();
  return 0; // PyThread_create_key reports success always
}
static CYTHON_INLINE Py_tss_t * PyThread_tss_alloc(void) {
  Py_tss_t *key = (Py_tss_t *)PyObject_Malloc(sizeof(Py_tss_t));
  *key = Py_tss_NEEDS_INIT;
  return key;
}
static CYTHON_INLINE void PyThread_tss_free(Py_tss_t *key) {
  PyObject_Free(key);
}
static CYTHON_INLINE int PyThread_tss_is_created(Py_tss_t *key) {
  return *key != Py_tss_NEEDS_INIT;
}
static CYTHON_INLINE void PyThread_tss_delete(Py_tss_t *key) {
  PyThread_delete_key(*key);
  *key = Py_tss_NEEDS_INIT;
}
static CYTHON_INLINE int PyThread_tss_set(Py_tss_t *key, void *value) {
  return PyThread_set_key_value(*key, value);
}
static CYTHON_INLINE void * PyThread_tss_get(Py_tss_t *key) {
  return PyThread_get_key_value(*key);
}
#endif // TSS (Thread Specific Storage) API
#if CYTHON_COMPILING_IN_CPYTHON || defined(_PyDict_NewPresized)
#define __Pyx_PyDict_NewPresized(n)  ((n <= 8) ? PyDict_New() : _PyDict_NewPresized(n))
#else
#define __Pyx_PyDict_NewPresized(n)  PyDict_New()
#endif
#if PY_MAJOR_VERSION >= 3 || CYTHON_FUTURE_DIVISION
  #define __Pyx_PyNumber_Divide(x,y)         PyNumber_TrueDivide(x,y)
  #define __Pyx_PyNumber_InPlaceDivide(x,y)  PyNumber_InPlaceTrueDivide(x,y)
#else
  #define __Pyx_PyNumber_Divide(x,y)         PyNumber_Divide(x,y)
  #define __Pyx_PyNumber_InPlaceDivide(x,y)  PyNumber_InPlaceDivide(x,y)
#endif
#if CYTHON_COMPILING_IN_CPYTHON && PY_VERSION_HEX >= 0x030500A1 && CYTHON_USE_UNICODE_INTERNALS
#define __Pyx_PyDict_GetItemStr(dict, name)  _PyDict_GetItem_KnownHash(dict, name, ((PyASCIIObject *) name)->hash)
#else
#define __Pyx_PyDict_GetItemStr(dict, name)  PyDict_GetItem(dict, name)
#endif
#if PY_VERSION_HEX > 0x03030000 && defined(PyUnicode_KIND)
  #define CYTHON_PEP393_ENABLED 1
  #define __Pyx_PyUnicode_READY(op)       (likely(PyUnicode_IS_READY(op)) ?\
                                              0 : _PyUnicode_Ready((PyObject *)(op)))
  #define __Pyx_PyUnicode_GET_LENGTH(u)   PyUnicode_GET_LENGTH(u)
  #define __Pyx_PyUnicode_READ_CHAR(u, i) PyUnicode_READ_CHAR(u, i)
  #define __Pyx_PyUnicode_MAX_CHAR_VALUE(u)   PyUnicode_MAX_CHAR_VALUE(u)
  #define __Pyx_PyUnicode_KIND(u)         PyUnicode_KIND(u)
  #define __Pyx_PyUnicode_DATA(u)         PyUnicode_DATA(u)
  #define __Pyx_PyUnicode_READ(k, d, i)   PyUnicode_READ(k, d, i)
  #define __Pyx_PyUnicode_WRITE(k, d, i, ch)  PyUnicode_WRITE(k, d, i, ch)
  #define __Pyx_PyUnicode_IS_TRUE(u)      (0 != (likely(PyUnicode_IS_READY(u)) ? PyUnicode_GET_LENGTH(u) : PyUnicode_GET_SIZE(u)))
#else
  #define CYTHON_PEP393_ENABLED 0
  #define PyUnicode_1BYTE_KIND  1
  #define PyUnicode_2BYTE_KIND  2
  #define PyUnicode_4BYTE_KIND  4
  #define __Pyx_PyUnicode_READY(op)       (0)
  #define __Pyx_PyUnicode_GET_LENGTH(u)   PyUnicode_GET_SIZE(u)
  #define __Pyx_PyUnicode_READ_CHAR(u, i) ((Py_UCS4)(PyUnicode_AS_UNICODE(u)[i]))
  #define __Pyx_PyUnicode_MAX_CHAR_VALUE(u)   ((sizeof(Py_UNICODE) == 2) ? 65535 : 1114111)
  #define __Pyx_PyUnicode_KIND(u)         (sizeof(Py_UNICODE))
  #define __Pyx_PyUnicode_DATA(u)         ((void*)PyUnicode_AS_UNICODE(u))
  #define __Pyx_PyUnicode_READ(k, d, i)   ((void)(k), (Py_UCS4)(((Py_UNICODE*)d)[i]))
  #define __Pyx_PyUnicode_WRITE(k, d, i, ch)  (((void)(k)), ((Py_UNICODE*)d)[i] = ch)
  #define __Pyx_PyUnicode_IS_TRUE(u)      (0 != PyUnicode_GET_SIZE(u))
#endif
#if CYTHON_COMPILING_IN_PYPY
  #define __Pyx_PyUnicode_Concat(a, b)      PyNumber_Add(a, b)
  #define __Pyx_PyUnicode_ConcatSafe(a, b)  PyNumber_Add(a, b)
#else
  #define __Pyx_PyUnicode_Concat(a, b)      PyUnicode_Concat(a, b)
  #define __Pyx_PyUnicode_ConcatSafe(a, b)  ((unlikely((a) == Py_None) || unlikely((b) == Py_None)) ?\
      PyNumber_Add(a, b) : __Pyx_PyUnicode_Concat(a, b))
#endif
#if CYTHON_COMPILING_IN_PYPY && !defined(PyUnicode_Contains)
  #define PyUnicode_Contains(u, s)  PySequence_Contains(u, s)
#endif
#if CYTHON_COMPILING_IN_PYPY && !defined(PyByteArray_Check)
  #define PyByteArray_Check(obj)  PyObject_TypeCheck(obj, &PyByteArray_Type)
#endif
#if CYTHON_COMPILING_IN_PYPY && !defined(PyObject_Format)
  #define PyObject_Format(obj, fmt)  PyObject_CallMethod(obj, "__format__", "O", fmt)
#endif
#define __Pyx_PyString_FormatSafe(a, b)   ((unlikely((a) == Py_None)) ? PyNumber_Remainder(a, b) : __Pyx_PyString_Format(a, b))
#define __Pyx_PyUnicode_FormatSafe(a, b)  ((unlikely((a) == Py_None)) ? PyNumber_Remainder(a, b) : PyUnicode_Format(a, b))
#if PY_MAJOR_VERSION >= 3
  #define __Pyx_PyString_Format(a, b)  PyUnicode_Format(a, b)
#else
  #define __Pyx_PyString_Format(a, b)  PyString_Format(a, b)
#endif
#if PY_MAJOR_VERSION < 3 && !defined(PyObject_ASCII)
  #define PyObject_ASCII(o)            PyObject_Repr(o)
#endif
#if PY_MAJOR_VERSION >= 3
  #define PyBaseString_Type            PyUnicode_Type
  #define PyStringObject               PyUnicodeObject
  #define PyString_Type                PyUnicode_Type
  #define PyString_Check               PyUnicode_Check
  #define PyString_CheckExact          PyUnicode_CheckExact
  #define PyObject_Unicode             PyObject_Str
#endif
#if PY_MAJOR_VERSION >= 3
  #define __Pyx_PyBaseString_Check(obj) PyUnicode_Check(obj)
  #define __Pyx_PyBaseString_CheckExact(obj) PyUnicode_CheckExact(obj)
#else
  #define __Pyx_PyBaseString_Check(obj) (PyString_Check(obj) || PyUnicode_Check(obj))
  #define __Pyx_PyBaseString_CheckExact(obj) (PyString_CheckExact(obj) || PyUnicode_CheckExact(obj))
#endif
#ifndef PySet_CheckExact
  #define PySet_CheckExact(obj)        (Py_TYPE(obj) == &PySet_Type)
#endif
#if CYTHON_ASSUME_SAFE_MACROS
  #define __Pyx_PySequence_SIZE(seq)  Py_SIZE(seq)
#else
  #define __Pyx_PySequence_SIZE(seq)  PySequence_Size(seq)
#endif
#if PY_MAJOR_VERSION >= 3
  #define PyIntObject                  PyLongObject
  #define PyInt_Type                   PyLong_Type
  #define PyInt_Check(op)              PyLong_Check(op)
  #define PyInt_CheckExact(op)         PyLong_CheckExact(op)
  #define PyInt_FromString             PyLong_FromString
  #define PyInt_FromUnicode            PyLong_FromUnicode
  #define PyInt_FromLong               PyLong_FromLong
  #define PyInt_FromSize_t             PyLong_FromSize_t
  #define PyInt_FromSsize_t            PyLong_FromSsize_t
  #define PyInt_AsLong                 PyLong_AsLong
  #define PyInt_AS_LONG                PyLong_AS_LONG
  #define PyInt_AsSsize_t              PyLong_AsSsize_t
  #define PyInt_AsUnsignedLongMask     PyLong_AsUnsignedLongMask
  #define PyInt_AsUnsignedLongLongMask PyLong_AsUnsignedLongLongMask
  #define PyNumber_Int                 PyNumber_Long
#endif
#if PY_MAJOR_VERSION >= 3
  #define PyBoolObject                 PyLongObject
#endif
#if PY_MAJOR_VERSION >= 3 && CYTHON_COMPILING_IN_PYPY
  #ifndef PyUnicode_InternFromString
    #define PyUnicode_InternFromString(s) PyUnicode_FromString(s)
  #endif
#endif
#if PY_VERSION_HEX < 0x030200A4
  typedef long Py_hash_t;
  #define __Pyx_PyInt_FromHash_t PyInt_FromLong
  #define __Pyx_PyInt_AsHash_t   PyInt_AsLong
#else
  #define __Pyx_PyInt_FromHash_t PyInt_FromSsize_t
  #define __Pyx_PyInt_AsHash_t   PyInt_AsSsize_t
#endif
#if PY_MAJOR_VERSION >= 3
  #define __Pyx_PyMethod_New(func, self, klass) ((self) ? PyMethod_New(func, self) : (Py_INCREF(func), func))
#else
  #define __Pyx_PyMethod_New(func, self, klass) PyMethod_New(func, self, klass)
#endif
#if CYTHON_USE_ASYNC_SLOTS
  #if PY_VERSION_HEX >= 0x030500B1
    #define __Pyx_PyAsyncMethodsStruct PyAsyncMethods
    #define __Pyx_PyType_AsAsync(obj) (Py_TYPE(obj)->tp_as_async)
  #else
    #define __Pyx_PyType_AsAsync(obj) ((__Pyx_PyAsyncMethodsStruct*) (Py_TYPE(obj)->tp_reserved))
  #endif
#else
  #define __Pyx_PyType_AsAsync(obj) NULL
#endif
#ifndef __Pyx_PyAsyncMethodsStruct
    typedef struct {
        unaryfunc am_await;
        unaryfunc am_aiter;
        unaryfunc am_anext;
    } __Pyx_PyAsyncMethodsStruct;
#endif

#if defined(WIN32) || defined(MS_WINDOWS)
  #define _USE_MATH_DEFINES
#endif
#include <math.h>
#ifdef NAN
#define __PYX_NAN() ((float) NAN)
#else
static CYTHON_INLINE float __PYX_NAN() {
  float value;
  memset(&value, 0xFF, sizeof(value));
  return value;
}
#endif
#if defined(__CYGWIN__) && defined(_LDBL_EQ_DBL)
#define __Pyx_truncl trunc
#else
#define __Pyx_truncl truncl
#endif


#define __PYX_ERR(f_index, lineno, Ln_error) \
{ \
  __pyx_filename = __pyx_f[f_index]; __pyx_lineno = lineno; __pyx_clineno = __LINE__; goto Ln_error; \
}

#ifndef __PYX_EXTERN_C
  #ifdef __cplusplus
    #define __PYX_EXTERN_C extern "C"
  #else
    #define __PYX_EXTERN_C extern
  #endif
#endif

#define __PYX_HAVE__avalanches
#define __PYX_HAVE_API__avalanches
/* Early includes */
#include <string.h>
#include <stdio.h>
#include "numpy/arrayobject.h"
#include "numpy/ufuncobject.h"
#include <math.h>
#include "pythread.h"
#include <stdlib.h>
#include "pystate.h"
#ifdef _OPENMP
#include <omp.h>
#endif /* _OPENMP */

#if defined(PYREX_WITHOUT_ASSERTIONS) && !defined(CYTHON_WITHOUT_ASSERTIONS)
#define CYTHON_WITHOUT_ASSERTIONS
#endif

typedef struct {PyObject **p; const char *s; const Py_ssize_t n; const char* encoding;
                const char is_unicode; const char is_str; const char intern; } __Pyx_StringTabEntry;

#define __PYX_DEFAULT_STRING_ENCODING_IS_ASCII 0
#define __PYX_DEFAULT_STRING_ENCODING_IS_DEFAULT 0
#define __PYX_DEFAULT_STRING_ENCODING ""
#define __Pyx_PyObject_FromString __Pyx_PyBytes_FromString
#define __Pyx_PyObject_FromStringAndSize __Pyx_PyBytes_FromStringAndSize
#define __Pyx_uchar_cast(c) ((unsigned char)c)
#define __Pyx_long_cast(x) ((long)x)
#define __Pyx_fits_Py_ssize_t(v, type, is_signed)  (\
    (sizeof(type) < sizeof(Py_ssize_t))  ||\
    (sizeof(type) > sizeof(Py_ssize_t) &&\
          likely(v < (type)PY_SSIZE_T_MAX ||\
                 v == (type)PY_SSIZE_T_MAX)  &&\
          (!is_signed || likely(v > (type)PY_SSIZE_T_MIN ||\
                                v == (type)PY_SSIZE_T_MIN)))  ||\
    (sizeof(type) == sizeof(Py_ssize_t) &&\
          (is_signed || likely(v < (type)PY_SSIZE_T_MAX ||\
                               v == (type)PY_SSIZE_T_MAX)))  )
#if defined (__cplusplus) && __cplusplus >= 201103L
    #include <cstdlib>
    #define __Pyx_sst_abs(value) std::abs(value)
#elif SIZEOF_INT >= SIZEOF_SIZE_T
    #define __Pyx_sst_abs(value) abs(value)
#elif SIZEOF_LONG >= SIZEOF_SIZE_T
    #define __Pyx_sst_abs(value) labs(value)
#elif defined (_MSC_VER)
    #define __Pyx_sst_abs(value) ((Py_ssize_t)_abs64(value))
#elif defined (__STDC_VERSION__) && __STDC_VERSION__ >= 199901L
    #define __Pyx_sst_abs(value) llabs(value)
#elif defined (__GNUC__)
    #define __Pyx_sst_abs(value) __builtin_llabs(value)
#else
    #define __Pyx_sst_abs(value) ((value<0) ? -value : value)
#endif
static CYTHON_INLINE const char* __Pyx_PyObject_AsString(PyObject*);
static CYTHON_INLINE const char* __Pyx_PyObject_AsStringAndSize(PyObject*, Py_ssize_t* length);
#define __Pyx_PyByteArray_FromString(s) PyByteArray_FromStringAndSize((const char*)s, strlen((const char*)s))
#define __Pyx_PyByteArray_FromStringAndSize(s, l) PyByteArray_FromStringAndSize((const char*)s, l)
#define __Pyx_PyBytes_FromString        PyBytes_FromString
#define __Pyx_PyBytes_FromStringAndSize PyBytes_FromStringAndSize
static CYTHON_INLINE PyObject* __Pyx_PyUnicode_FromString(const char*);
#if PY_MAJOR_VERSION < 3
    #define __Pyx_PyStr_FromString        __Pyx_PyBytes_FromString
    #define __Pyx_PyStr_FromStringAndSize __Pyx_PyBytes_FromStringAndSize
#else
    #define __Pyx_PyStr_FromString        __Pyx_PyUnicode_FromString
    #define __Pyx_PyStr_FromStringAndSize __Pyx_PyUnicode_FromStringAndSize
#endif
#define __Pyx_PyBytes_AsWritableString(s)     ((char*) PyBytes_AS_STRING(s))
#define __Pyx_PyBytes_AsWritableSString(s)    ((signed char*) PyBytes_AS_STRING(s))
#define __Pyx_PyBytes_AsWritableUString(s)    ((unsigned char*) PyBytes_AS_STRING(s))
#define __Pyx_PyBytes_AsString(s)     ((const char*) PyBytes_AS_STRING(s))
#define __Pyx_PyBytes_AsSString(s)    ((const signed char*) PyBytes_AS_STRING(s))
#define __Pyx_PyBytes_AsUString(s)    ((const unsigned char*) PyBytes_AS_STRING(s))
#define __Pyx_PyObject_AsWritableString(s)    ((char*) __Pyx_PyObject_AsString(s))
#define __Pyx_PyObject_AsWritableSString(s)    ((signed char*) __Pyx_PyObject_AsString(s))
#define __Pyx_PyObject_AsWritableUString(s)    ((unsigned char*) __Pyx_PyObject_AsString(s))
#define __Pyx_PyObject_AsSString(s)    ((const signed char*) __Pyx_PyObject_AsString(s))
#define __Pyx_PyObject_AsUString(s)    ((const unsigned char*) __Pyx_PyObject_AsString(s))
#define __Pyx_PyObject_FromCString(s)  __Pyx_PyObject_FromString((const char*)s)
#define __Pyx_PyBytes_FromCString(s)   __Pyx_PyBytes_FromString((const char*)s)
#define __Pyx_PyByteArray_FromCString(s)   __Pyx_PyByteArray_FromString((const char*)s)
#define __Pyx_PyStr_FromCString(s)     __Pyx_PyStr_FromString((const char*)s)
#define __Pyx_PyUnicode_FromCString(s) __Pyx_PyUnicode_FromString((const char*)s)
static CYTHON_INLINE size_t __Pyx_Py_UNICODE_strlen(const Py_UNICODE *u) {
    const Py_UNICODE *u_end = u;
    while (*u_end++) ;
    return (size_t)(u_end - u - 1);
}
#define __Pyx_PyUnicode_FromUnicode(u)       PyUnicode_FromUnicode(u, __Pyx_Py_UNICODE_strlen(u))
#define __Pyx_PyUnicode_FromUnicodeAndLength PyUnicode_FromUnicode
#define __Pyx_PyUnicode_AsUnicode            PyUnicode_AsUnicode
#define __Pyx_NewRef(obj) (Py_INCREF(obj), obj)
#define __Pyx_Owned_Py_None(b) __Pyx_NewRef(Py_None)
static CYTHON_INLINE PyObject * __Pyx_PyBool_FromLong(long b);
static CYTHON_INLINE int __Pyx_PyObject_IsTrue(PyObject*);
static CYTHON_INLINE PyObject* __Pyx_PyNumber_IntOrLong(PyObject* x);
#define __Pyx_PySequence_Tuple(obj)\
    (likely(PyTuple_CheckExact(obj)) ? __Pyx_NewRef(obj) : PySequence_Tuple(obj))
static CYTHON_INLINE Py_ssize_t __Pyx_PyIndex_AsSsize_t(PyObject*);
static CYTHON_INLINE PyObject * __Pyx_PyInt_FromSize_t(size_t);
#if CYTHON_ASSUME_SAFE_MACROS
#define __pyx_PyFloat_AsDouble(x) (PyFloat_CheckExact(x) ? PyFloat_AS_DOUBLE(x) : PyFloat_AsDouble(x))
#else
#define __pyx_PyFloat_AsDouble(x) PyFloat_AsDouble(x)
#endif
#define __pyx_PyFloat_AsFloat(x) ((float) __pyx_PyFloat_AsDouble(x))
#if PY_MAJOR_VERSION >= 3
#define __Pyx_PyNumber_Int(x) (PyLong_CheckExact(x) ? __Pyx_NewRef(x) : PyNumber_Long(x))
#else
#define __Pyx_PyNumber_Int(x) (PyInt_CheckExact(x) ? __Pyx_NewRef(x) : PyNumber_Int(x))
#endif
#define __Pyx_PyNumber_Float(x) (PyFloat_CheckExact(x) ? __Pyx_NewRef(x) : PyNumber_Float(x))
#if PY_MAJOR_VERSION < 3 && __PYX_DEFAULT_STRING_ENCODING_IS_ASCII
static int __Pyx_sys_getdefaultencoding_not_ascii;
static int __Pyx_init_sys_getdefaultencoding_params(void) {
    PyObject* sys;
    PyObject* default_encoding = NULL;
    PyObject* ascii_chars_u = NULL;
    PyObject* ascii_chars_b = NULL;
    const char* default_encoding_c;
    sys = PyImport_ImportModule("sys");
    if (!sys) goto bad;
    default_encoding = PyObject_CallMethod(sys, (char*) "getdefaultencoding", NULL);
    Py_DECREF(sys);
    if (!default_encoding) goto bad;
    default_encoding_c = PyBytes_AsString(default_encoding);
    if (!default_encoding_c) goto bad;
    if (strcmp(default_encoding_c, "ascii") == 0) {
        __Pyx_sys_getdefaultencoding_not_ascii = 0;
    } else {
        char ascii_chars[128];
        int c;
        for (c = 0; c < 128; c++) {
            ascii_chars[c] = c;
        }
        __Pyx_sys_getdefaultencoding_not_ascii = 1;
        ascii_chars_u = PyUnicode_DecodeASCII(ascii_chars, 128, NULL);
        if (!ascii_chars_u) goto bad;
        ascii_chars_b = PyUnicode_AsEncodedString(ascii_chars_u, default_encoding_c, NULL);
        if (!ascii_chars_b || !PyBytes_Check(ascii_chars_b) || memcmp(ascii_chars, PyBytes_AS_STRING(ascii_chars_b), 128) != 0) {
            PyErr_Format(
                PyExc_ValueError,
                "This module compiled with c_string_encoding=ascii, but default encoding '%.200s' is not a superset of ascii.",
                default_encoding_c);
            goto bad;
        }
        Py_DECREF(ascii_chars_u);
        Py_DECREF(ascii_chars_b);
    }
    Py_DECREF(default_encoding);
    return 0;
bad:
    Py_XDECREF(default_encoding);
    Py_XDECREF(ascii_chars_u);
    Py_XDECREF(ascii_chars_b);
    return -1;
}
#endif
#if __PYX_DEFAULT_STRING_ENCODING_IS_DEFAULT && PY_MAJOR_VERSION >= 3
#define __Pyx_PyUnicode_FromStringAndSize(c_str, size) PyUnicode_DecodeUTF8(c_str, size, NULL)
#else
#define __Pyx_PyUnicode_FromStringAndSize(c_str, size) PyUnicode_Decode(c_str, size, __PYX_DEFAULT_STRING_ENCODING, NULL)
#if __PYX_DEFAULT_STRING_ENCODING_IS_DEFAULT
static char* __PYX_DEFAULT_STRING_ENCODING;
static int __Pyx_init_sys_getdefaultencoding_params(void) {
    PyObject* sys;
    PyObject* default_encoding = NULL;
    char* default_encoding_c;
    sys = PyImport_ImportModule("sys");
    if (!sys) goto bad;
    default_encoding = PyObject_CallMethod(sys, (char*) (const char*) "getdefaultencoding", NULL);
    Py_DECREF(sys);
    if (!default_encoding) goto bad;
    default_encoding_c = PyBytes_AsString(default_encoding);
    if (!default_encoding_c) goto bad;
    __PYX_DEFAULT_STRING_ENCODING = (char*) malloc(strlen(default_encoding_c));
    if (!__PYX_DEFAULT_STRING_ENCODING) goto bad;
    strcpy(__PYX_DEFAULT_STRING_ENCODING, default_encoding_c);
    Py_DECREF(default_encoding);
    return 0;
bad:
    Py_XDECREF(default_encoding);
    return -1;
}
#endif
#endif


/* Test for GCC > 2.95 */
#if defined(__GNUC__)     && (__GNUC__ > 2 || (__GNUC__ == 2 && (__GNUC_MINOR__ > 95)))
  #define likely(x)   __builtin_expect(!!(x), 1)
  #define unlikely(x) __builtin_expect(!!(x), 0)
#else /* !__GNUC__ or GCC < 2.95 */
  #define likely(x)   (x)
  #define unlikely(x) (x)
#endif /* __GNUC__ */
static CYTHON_INLINE void __Pyx_pretend_to_initialize(void* ptr) { (void)ptr; }

static PyObject *__pyx_m = NULL;
static PyObject *__pyx_d;
static PyObject *__pyx_b;
static PyObject *__pyx_cython_runtime = NULL;
static PyObject *__pyx_empty_tuple;
static PyObject *__pyx_empty_bytes;
static PyObject *__pyx_empty_unicode;
static int __pyx_lineno;
static int __pyx_clineno = 0;
static const char * __pyx_cfilenm= __FILE__;
static const char *__pyx_filename;

/* Header.proto */
#if !defined(CYTHON_CCOMPLEX)
  #if defined(__cplusplus)
    #define CYTHON_CCOMPLEX 1
  #elif defined(_Complex_I)
    #define CYTHON_CCOMPLEX 1
  #else
    #define CYTHON_CCOMPLEX 0
  #endif
#endif
#if CYTHON_CCOMPLEX
  #ifdef __cplusplus
    #include <complex>
  #else
    #include <complex.h>
  #endif
#endif
#if CYTHON_CCOMPLEX && !defined(__cplusplus) && defined(__sun__) && defined(__GNUC__)
  #undef _Complex_I
  #define _Complex_I 1.0fj
#endif


static const char *__pyx_f[] = {
  "avalanches.pyx",
  "__init__.pxd",
  "stringsource",
  "type.pxd",
};
/* MemviewSliceStruct.proto */
struct __pyx_memoryview_obj;
typedef struct {
  struct __pyx_memoryview_obj *memview;
  char *data;
  Py_ssize_t shape[8];
  Py_ssize_t strides[8];
  Py_ssize_t suboffsets[8];
} __Pyx_memviewslice;
#define __Pyx_MemoryView_Len(m)  (m.shape[0])

/* Atomics.proto */
#include <pythread.h>
#ifndef CYTHON_ATOMICS
    #define CYTHON_ATOMICS 1
#endif
#define __pyx_atomic_int_type int
#if CYTHON_ATOMICS && __GNUC__ >= 4 && (__GNUC_MINOR__ > 1 ||\
                    (__GNUC_MINOR__ == 1 && __GNUC_PATCHLEVEL >= 2)) &&\
                    !defined(__i386__)
    #define __pyx_atomic_incr_aligned(value, lock) __sync_fetch_and_add(value, 1)
    #define __pyx_atomic_decr_aligned(value, lock) __sync_fetch_and_sub(value, 1)
    #ifdef __PYX_DEBUG_ATOMICS
        #warning "Using GNU atomics"
    #endif
#elif CYTHON_ATOMICS && defined(_MSC_VER) && 0
    #include <Windows.h>
    #undef __pyx_atomic_int_type
    #define __pyx_atomic_int_type LONG
    #define __pyx_atomic_incr_aligned(value, lock) InterlockedIncrement(value)
    #define __pyx_atomic_decr_aligned(value, lock) InterlockedDecrement(value)
    #ifdef __PYX_DEBUG_ATOMICS
        #pragma message ("Using MSVC atomics")
    #endif
#elif CYTHON_ATOMICS && (defined(__ICC) || defined(__INTEL_COMPILER)) && 0
    #define __pyx_atomic_incr_aligned(value, lock) _InterlockedIncrement(value)
    #define __pyx_atomic_decr_aligned(value, lock) _InterlockedDecrement(value)
    #ifdef __PYX_DEBUG_ATOMICS
        #warning "Using Intel atomics"
    #endif
#else
    #undef CYTHON_ATOMICS
    #define CYTHON_ATOMICS 0
    #ifdef __PYX_DEBUG_ATOMICS
        #warning "Not using atomics"
    #endif
#endif
typedef volatile __pyx_atomic_int_type __pyx_atomic_int;
#if CYTHON_ATOMICS
    #define __pyx_add_acquisition_count(memview)\
             __pyx_atomic_incr_aligned(__pyx_get_slice_count_pointer(memview), memview->lock)
    #define __pyx_sub_acquisition_count(memview)\
            __pyx_atomic_decr_aligned(__pyx_get_slice_count_pointer(memview), memview->lock)
#else
    #define __pyx_add_acquisition_count(memview)\
            __pyx_add_acquisition_count_locked(__pyx_get_slice_count_pointer(memview), memview->lock)
    #define __pyx_sub_acquisition_count(memview)\
            __pyx_sub_acquisition_count_locked(__pyx_get_slice_count_pointer(memview), memview->lock)
#endif

/* ForceInitThreads.proto */
#ifndef __PYX_FORCE_INIT_THREADS
  #define __PYX_FORCE_INIT_THREADS 0
#endif

/* NoFastGil.proto */
#define __Pyx_PyGILState_Ensure PyGILState_Ensure
#define __Pyx_PyGILState_Release PyGILState_Release
#define __Pyx_FastGIL_Remember()
#define __Pyx_FastGIL_Forget()
#define __Pyx_FastGilFuncInit()

/* BufferFormatStructs.proto */
#define IS_UNSIGNED(type) (((type) -1) > 0)
struct __Pyx_StructField_;
#define __PYX_BUF_FLAGS_PACKED_STRUCT (1 << 0)
typedef struct {
  const char* name;
  struct __Pyx_StructField_* fields;
  size_t size;
  size_t arraysize[8];
  int ndim;
  char typegroup;
  char is_unsigned;
  int flags;
} __Pyx_TypeInfo;
typedef struct __Pyx_StructField_ {
  __Pyx_TypeInfo* type;
  const char* name;
  size_t offset;
} __Pyx_StructField;
typedef struct {
  __Pyx_StructField* field;
  size_t parent_offset;
} __Pyx_BufFmt_StackElem;
typedef struct {
  __Pyx_StructField root;
  __Pyx_BufFmt_StackElem* head;
  size_t fmt_offset;
  size_t new_count, enc_count;
  size_t struct_alignment;
  int is_complex;
  char enc_type;
  char new_packmode;
  char enc_packmode;
  char is_valid_array;
} __Pyx_BufFmt_Context;


/* "../../../../../anaconda3/lib/python3.6/site-packages/Cython/Includes/numpy/__init__.pxd":730
 * # in Cython to enable them only on the right systems.
 * 
 * ctypedef npy_int8       int8_t             # <<<<<<<<<<<<<<
 * ctypedef npy_int16      int16_t
 * ctypedef npy_int32      int32_t
 */
typedef npy_int8 __pyx_t_5numpy_int8_t;

/* "../../../../../anaconda3/lib/python3.6/site-packages/Cython/Includes/numpy/__init__.pxd":731
 * 
 * ctypedef npy_int8       int8_t
 * ctypedef npy_int16      int16_t             # <<<<<<<<<<<<<<
 * ctypedef npy_int32      int32_t
 * ctypedef npy_int64      int64_t
 */
typedef npy_int16 __pyx_t_5numpy_int16_t;

/* "../../../../../anaconda3/lib/python3.6/site-packages/Cython/Includes/numpy/__init__.pxd":732
 * ctypedef npy_int8       int8_t
 * ctypedef npy_int16      int16_t
 * ctypedef npy_int32      int32_t             # <<<<<<<<<<<<<<
 * ctypedef npy_int64      int64_t
 * #ctypedef npy_int96      int96_t
 */
typedef npy_int32 __pyx_t_5numpy_int32_t;

/* "../../../../../anaconda3/lib/python3.6/site-packages/Cython/Includes/numpy/__init__.pxd":733
 * ctypedef npy_int16      int16_t
 * ctypedef npy_int32      int32_t
 * ctypedef npy_int64      int64_t             # <<<<<<<<<<<<<<
 * #ctypedef npy_int96      int96_t
 * #ctypedef npy_int128     int128_t
 */
typedef npy_int64 __pyx_t_5numpy_int64_t;

/* "../../../../../anaconda3/lib/python3.6/site-packages/Cython/Includes/numpy/__init__.pxd":737
 * #ctypedef npy_int128     int128_t
 * 
 * ctypedef npy_uint8      uint8_t             # <<<<<<<<<<<<<<
 * ctypedef npy_uint16     uint16_t
 * ctypedef npy_uint32     uint32_t
 */
typedef npy_uint8 __pyx_t_5numpy_uint8_t;

/* "../../../../../anaconda3/lib/python3.6/site-packages/Cython/Includes/numpy/__init__.pxd":738
 * 
 * ctypedef npy_uint8      uint8_t
 * ctypedef npy_uint16     uint16_t             # <<<<<<<<<<<<<<
 * ctypedef npy_uint32     uint32_t
 * ctypedef npy_uint64     uint64_t
 */
typedef npy_uint16 __pyx_t_5numpy_uint16_t;

/* "../../../../../anaconda3/lib/python3.6/site-packages/Cython/Includes/numpy/__init__.pxd":739
 * ctypedef npy_uint8      uint8_t
 * ctypedef npy_uint16     uint16_t
 * ctypedef npy_uint32     uint32_t             # <<<<<<<<<<<<<<
 * ctypedef npy_uint64     uint64_t
 * #ctypedef npy_uint96     uint96_t
 */
typedef npy_uint32 __pyx_t_5numpy_uint32_t;

/* "../../../../../anaconda3/lib/python3.6/site-packages/Cython/Includes/numpy/__init__.pxd":740
 * ctypedef npy_uint16     uint16_t
 * ctypedef npy_uint32     uint32_t
 * ctypedef npy_uint64     uint64_t             # <<<<<<<<<<<<<<
 * #ctypedef npy_uint96     uint96_t
 * #ctypedef npy_uint128    uint128_t
 */
typedef npy_uint64 __pyx_t_5numpy_uint64_t;

/* "../../../../../anaconda3/lib/python3.6/site-packages/Cython/Includes/numpy/__init__.pxd":744
 * #ctypedef npy_uint128    uint128_t
 * 
 * ctypedef npy_float32    float32_t             # <<<<<<<<<<<<<<
 * ctypedef npy_float64    float64_t
 * #ctypedef npy_float80    float80_t
 */
typedef npy_float32 __pyx_t_5numpy_float32_t;

/* "../../../../../anaconda3/lib/python3.6/site-packages/Cython/Includes/numpy/__init__.pxd":745
 * 
 * ctypedef npy_float32    float32_t
 * ctypedef npy_float64    float64_t             # <<<<<<<<<<<<<<
 * #ctypedef npy_float80    float80_t
 * #ctypedef npy_float128   float128_t
 */
typedef npy_float64 __pyx_t_5numpy_float64_t;

/* "../../../../../anaconda3/lib/python3.6/site-packages/Cython/Includes/numpy/__init__.pxd":754
 * # The int types are mapped a bit surprising --
 * # numpy.int corresponds to 'l' and numpy.long to 'q'
 * ctypedef npy_long       int_t             # <<<<<<<<<<<<<<
 * ctypedef npy_longlong   long_t
 * ctypedef npy_longlong   longlong_t
 */
typedef npy_long __pyx_t_5numpy_int_t;

/* "../../../../../anaconda3/lib/python3.6/site-packages/Cython/Includes/numpy/__init__.pxd":755
 * # numpy.int corresponds to 'l' and numpy.long to 'q'
 * ctypedef npy_long       int_t
 * ctypedef npy_longlong   long_t             # <<<<<<<<<<<<<<
 * ctypedef npy_longlong   longlong_t
 * 
 */
typedef npy_longlong __pyx_t_5numpy_long_t;

/* "../../../../../anaconda3/lib/python3.6/site-packages/Cython/Includes/numpy/__init__.pxd":756
 * ctypedef npy_long       int_t
 * ctypedef npy_longlong   long_t
 * ctypedef npy_longlong   longlong_t             # <<<<<<<<<<<<<<
 * 
 * ctypedef npy_ulong      uint_t
 */
typedef npy_longlong __pyx_t_5numpy_longlong_t;

/* "../../../../../anaconda3/lib/python3.6/site-packages/Cython/Includes/numpy/__init__.pxd":758
 * ctypedef npy_longlong   longlong_t
 * 
 * ctypedef npy_ulong      uint_t             # <<<<<<<<<<<<<<
 * ctypedef npy_ulonglong  ulong_t
 * ctypedef npy_ulonglong  ulonglong_t
 */
typedef npy_ulong __pyx_t_5numpy_uint_t;

/* "../../../../../anaconda3/lib/python3.6/site-packages/Cython/Includes/numpy/__init__.pxd":759
 * 
 * ctypedef npy_ulong      uint_t
 * ctypedef npy_ulonglong  ulong_t             # <<<<<<<<<<<<<<
 * ctypedef npy_ulonglong  ulonglong_t
 * 
 */
typedef npy_ulonglong __pyx_t_5numpy_ulong_t;

/* "../../../../../anaconda3/lib/python3.6/site-packages/Cython/Includes/numpy/__init__.pxd":760
 * ctypedef npy_ulong      uint_t
 * ctypedef npy_ulonglong  ulong_t
 * ctypedef npy_ulonglong  ulonglong_t             # <<<<<<<<<<<<<<
 * 
 * ctypedef npy_intp       intp_t
 */
typedef npy_ulonglong __pyx_t_5numpy_ulonglong_t;

/* "../../../../../anaconda3/lib/python3.6/site-packages/Cython/Includes/numpy/__init__.pxd":762
 * ctypedef npy_ulonglong  ulonglong_t
 * 
 * ctypedef npy_intp       intp_t             # <<<<<<<<<<<<<<
 * ctypedef npy_uintp      uintp_t
 * 
 */
typedef npy_intp __pyx_t_5numpy_intp_t;

/* "../../../../../anaconda3/lib/python3.6/site-packages/Cython/Includes/numpy/__init__.pxd":763
 * 
 * ctypedef npy_intp       intp_t
 * ctypedef npy_uintp      uintp_t             # <<<<<<<<<<<<<<
 * 
 * ctypedef npy_double     float_t
 */
typedef npy_uintp __pyx_t_5numpy_uintp_t;

/* "../../../../../anaconda3/lib/python3.6/site-packages/Cython/Includes/numpy/__init__.pxd":765
 * ctypedef npy_uintp      uintp_t
 * 
 * ctypedef npy_double     float_t             # <<<<<<<<<<<<<<
 * ctypedef npy_double     double_t
 * ctypedef npy_longdouble longdouble_t
 */
typedef npy_double __pyx_t_5numpy_float_t;

/* "../../../../../anaconda3/lib/python3.6/site-packages/Cython/Includes/numpy/__init__.pxd":766
 * 
 * ctypedef npy_double     float_t
 * ctypedef npy_double     double_t             # <<<<<<<<<<<<<<
 * ctypedef npy_longdouble longdouble_t
 * 
 */
typedef npy_double __pyx_t_5numpy_double_t;

/* "../../../../../anaconda3/lib/python3.6/site-packages/Cython/Includes/numpy/__init__.pxd":767
 * ctypedef npy_double     float_t
 * ctypedef npy_double     double_t
 * ctypedef npy_longdouble longdouble_t             # <<<<<<<<<<<<<<
 * 
 * ctypedef npy_cfloat      cfloat_t
 */
typedef npy_longdouble __pyx_t_5numpy_longdouble_t;
/* Declarations.proto */
#if CYTHON_CCOMPLEX
  #ifdef __cplusplus
    typedef ::std::complex< float > __pyx_t_float_complex;
  #else
    typedef float _Complex __pyx_t_float_complex;
  #endif
#else
    typedef struct { float real, imag; } __pyx_t_float_complex;
#endif
static CYTHON_INLINE __pyx_t_float_complex __pyx_t_float_complex_from_parts(float, float);

/* Declarations.proto */
#if CYTHON_CCOMPLEX
  #ifdef __cplusplus
    typedef ::std::complex< double > __pyx_t_double_complex;
  #else
    typedef double _Complex __pyx_t_double_complex;
  #endif
#else
    typedef struct { double real, imag; } __pyx_t_double_complex;
#endif
static CYTHON_INLINE __pyx_t_double_complex __pyx_t_double_complex_from_parts(double, double);


/*--- Type declarations ---*/
struct __pyx_array_obj;
struct __pyx_MemviewEnum_obj;
struct __pyx_memoryview_obj;
struct __pyx_memoryviewslice_obj;

/* "../../../../../anaconda3/lib/python3.6/site-packages/Cython/Includes/numpy/__init__.pxd":769
 * ctypedef npy_longdouble longdouble_t
 * 
 * ctypedef npy_cfloat      cfloat_t             # <<<<<<<<<<<<<<
 * ctypedef npy_cdouble     cdouble_t
 * ctypedef npy_clongdouble clongdouble_t
 */
typedef npy_cfloat __pyx_t_5numpy_cfloat_t;

/* "../../../../../anaconda3/lib/python3.6/site-packages/Cython/Includes/numpy/__init__.pxd":770
 * 
 * ctypedef npy_cfloat      cfloat_t
 * ctypedef npy_cdouble     cdouble_t             # <<<<<<<<<<<<<<
 * ctypedef npy_clongdouble clongdouble_t
 * 
 */
typedef npy_cdouble __pyx_t_5numpy_cdouble_t;

/* "../../../../../anaconda3/lib/python3.6/site-packages/Cython/Includes/numpy/__init__.pxd":771
 * ctypedef npy_cfloat      cfloat_t
 * ctypedef npy_cdouble     cdouble_t
 * ctypedef npy_clongdouble clongdouble_t             # <<<<<<<<<<<<<<
 * 
 * ctypedef npy_cdouble     complex_t
 */
typedef npy_clongdouble __pyx_t_5numpy_clongdouble_t;

/* "../../../../../anaconda3/lib/python3.6/site-packages/Cython/Includes/numpy/__init__.pxd":773
 * ctypedef npy_clongdouble clongdouble_t
 * 
 * ctypedef npy_cdouble     complex_t             # <<<<<<<<<<<<<<
 * 
 * cdef inline object PyArray_MultiIterNew1(a):
 */
typedef npy_cdouble __pyx_t_5numpy_complex_t;

/* "View.MemoryView":104
 * 
 * @cname("__pyx_array")
 * cdef class array:             # <<<<<<<<<<<<<<
 * 
 *     cdef:
 */
struct __pyx_array_obj {
  PyObject_HEAD
  struct __pyx_vtabstruct_array *__pyx_vtab;
  char *data;
  Py_ssize_t len;
  char *format;
  int ndim;
  Py_ssize_t *_shape;
  Py_ssize_t *_strides;
  Py_ssize_t itemsize;
  PyObject *mode;
  PyObject *_format;
  void (*callback_free_data)(void *);
  int free_data;
  int dtype_is_object;
};


/* "View.MemoryView":278
 * 
 * @cname('__pyx_MemviewEnum')
 * cdef class Enum(object):             # <<<<<<<<<<<<<<
 *     cdef object name
 *     def __init__(self, name):
 */
struct __pyx_MemviewEnum_obj {
  PyObject_HEAD
  PyObject *name;
};


/* "View.MemoryView":329
 * 
 * @cname('__pyx_memoryview')
 * cdef class memoryview(object):             # <<<<<<<<<<<<<<
 * 
 *     cdef object obj
 */
struct __pyx_memoryview_obj {
  PyObject_HEAD
  struct __pyx_vtabstruct_memoryview *__pyx_vtab;
  PyObject *obj;
  PyObject *_size;
  PyObject *_array_interface;
  PyThread_type_lock lock;
  __pyx_atomic_int acquisition_count[2];
  __pyx_atomic_int *acquisition_count_aligned_p;
  Py_buffer view;
  int flags;
  int dtype_is_object;
  __Pyx_TypeInfo *typeinfo;
};


/* "View.MemoryView":960
 * 
 * @cname('__pyx_memoryviewslice')
 * cdef class _memoryviewslice(memoryview):             # <<<<<<<<<<<<<<
 *     "Internal class for passing memoryview slices to Python"
 * 
 */
struct __pyx_memoryviewslice_obj {
  struct __pyx_memoryview_obj __pyx_base;
  __Pyx_memviewslice from_slice;
  PyObject *from_object;
  PyObject *(*to_object_func)(char *);
  int (*to_dtype_func)(char *, PyObject *);
};


/* "View.MemoryView":104
 * 
 * @cname("__pyx_array")
 * cdef class array:             # <<<<<<<<<<<<<<
 * 
 *     cdef:
 */

struct __pyx_vtabstruct_array {
  PyObject *(*get_memview)(struct __pyx_array_obj *);
};
static struct __pyx_vtabstruct_array *__pyx_vtabptr_array;


/* "View.MemoryView":329
 * 
 * @cname('__pyx_memoryview')
 * cdef class memoryview(object):             # <<<<<<<<<<<<<<
 * 
 *     cdef object obj
 */

struct __pyx_vtabstruct_memoryview {
  char *(*get_item_pointer)(struct __pyx_memoryview_obj *, PyObject *);
  PyObject *(*is_slice)(struct __pyx_memoryview_obj *, PyObject *);
  PyObject *(*setitem_slice_assignment)(struct __pyx_memoryview_obj *, PyObject *, PyObject *);
  PyObject *(*setitem_slice_assign_scalar)(struct __pyx_memoryview_obj *, struct __pyx_memoryview_obj *, PyObject *);
  PyObject *(*setitem_indexed)(struct __pyx_memoryview_obj *, PyObject *, PyObject *);
  PyObject *(*convert_item_to_object)(struct __pyx_memoryview_obj *, char *);
  PyObject *(*assign_item_from_object)(struct __pyx_memoryview_obj *, char *, PyObject *);
};
static struct __pyx_vtabstruct_memoryview *__pyx_vtabptr_memoryview;


/* "View.MemoryView":960
 * 
 * @cname('__pyx_memoryviewslice')
 * cdef class _memoryviewslice(memoryview):             # <<<<<<<<<<<<<<
 *     "Internal class for passing memoryview slices to Python"
 * 
 */

struct __pyx_vtabstruct__memoryviewslice {
  struct __pyx_vtabstruct_memoryview __pyx_base;
};
static struct __pyx_vtabstruct__memoryviewslice *__pyx_vtabptr__memoryviewslice;

/* --- Runtime support code (head) --- */
/* Refnanny.proto */
#ifndef CYTHON_REFNANNY
  #define CYTHON_REFNANNY 0
#endif
#if CYTHON_REFNANNY
  typedef struct {
    void (*INCREF)(void*, PyObject*, int);
    void (*DECREF)(void*, PyObject*, int);
    void (*GOTREF)(void*, PyObject*, int);
    void (*GIVEREF)(void*, PyObject*, int);
    void* (*SetupContext)(const char*, int, const char*);
    void (*FinishContext)(void**);
  } __Pyx_RefNannyAPIStruct;
  static __Pyx_RefNannyAPIStruct *__Pyx_RefNanny = NULL;
  static __Pyx_RefNannyAPIStruct *__Pyx_RefNannyImportAPI(const char *modname);
  #define __Pyx_RefNannyDeclarations void *__pyx_refnanny = NULL;
#ifdef WITH_THREAD
  #define __Pyx_RefNannySetupContext(name, acquire_gil)\
          if (acquire_gil) {\
              PyGILState_STATE __pyx_gilstate_save = PyGILState_Ensure();\
              __pyx_refnanny = __Pyx_RefNanny->SetupContext((name), __LINE__, __FILE__);\
              PyGILState_Release(__pyx_gilstate_save);\
          } else {\
              __pyx_refnanny = __Pyx_RefNanny->SetupContext((name), __LINE__, __FILE__);\
          }
#else
  #define __Pyx_RefNannySetupContext(name, acquire_gil)\
          __pyx_refnanny = __Pyx_RefNanny->SetupContext((name), __LINE__, __FILE__)
#endif
  #define __Pyx_RefNannyFinishContext()\
          __Pyx_RefNanny->FinishContext(&__pyx_refnanny)
  #define __Pyx_INCREF(r)  __Pyx_RefNanny->INCREF(__pyx_refnanny, (PyObject *)(r), __LINE__)
  #define __Pyx_DECREF(r)  __Pyx_RefNanny->DECREF(__pyx_refnanny, (PyObject *)(r), __LINE__)
  #define __Pyx_GOTREF(r)  __Pyx_RefNanny->GOTREF(__pyx_refnanny, (PyObject *)(r), __LINE__)
  #define __Pyx_GIVEREF(r) __Pyx_RefNanny->GIVEREF(__pyx_refnanny, (PyObject *)(r), __LINE__)
  #define __Pyx_XINCREF(r)  do { if((r) != NULL) {__Pyx_INCREF(r); }} while(0)
  #define __Pyx_XDECREF(r)  do { if((r) != NULL) {__Pyx_DECREF(r); }} while(0)
  #define __Pyx_XGOTREF(r)  do { if((r) != NULL) {__Pyx_GOTREF(r); }} while(0)
  #define __Pyx_XGIVEREF(r) do { if((r) != NULL) {__Pyx_GIVEREF(r);}} while(0)
#else
  #define __Pyx_RefNannyDeclarations
  #define __Pyx_RefNannySetupContext(name, acquire_gil)
  #define __Pyx_RefNannyFinishContext()
  #define __Pyx_INCREF(r) Py_INCREF(r)
  #define __Pyx_DECREF(r) Py_DECREF(r)
  #define __Pyx_GOTREF(r)
  #define __Pyx_GIVEREF(r)
  #define __Pyx_XINCREF(r) Py_XINCREF(r)
  #define __Pyx_XDECREF(r) Py_XDECREF(r)
  #define __Pyx_XGOTREF(r)
  #define __Pyx_XGIVEREF(r)
#endif
#define __Pyx_XDECREF_SET(r, v) do {\
        PyObject *tmp = (PyObject *) r;\
        r = v; __Pyx_XDECREF(tmp);\
    } while (0)
#define __Pyx_DECREF_SET(r, v) do {\
        PyObject *tmp = (PyObject *) r;\
        r = v; __Pyx_DECREF(tmp);\
    } while (0)
#define __Pyx_CLEAR(r)    do { PyObject* tmp = ((PyObject*)(r)); r = NULL; __Pyx_DECREF(tmp);} while(0)
#define __Pyx_XCLEAR(r)   do { if((r) != NULL) {PyObject* tmp = ((PyObject*)(r)); r = NULL; __Pyx_DECREF(tmp);}} while(0)

/* PyObjectGetAttrStr.proto */
#if CYTHON_USE_TYPE_SLOTS
static CYTHON_INLINE PyObject* __Pyx_PyObject_GetAttrStr(PyObject* obj, PyObject* attr_name);
#else
#define __Pyx_PyObject_GetAttrStr(o,n) PyObject_GetAttr(o,n)
#endif

/* GetBuiltinName.proto */
static PyObject *__Pyx_GetBuiltinName(PyObject *name);

/* GetModuleGlobalName.proto */
static CYTHON_INLINE PyObject *__Pyx_GetModuleGlobalName(PyObject *name);

/* PyObjectCall.proto */
#if CYTHON_COMPILING_IN_CPYTHON
static CYTHON_INLINE PyObject* __Pyx_PyObject_Call(PyObject *func, PyObject *arg, PyObject *kw);
#else
#define __Pyx_PyObject_Call(func, arg, kw) PyObject_Call(func, arg, kw)
#endif

/* MemviewSliceInit.proto */
#define __Pyx_BUF_MAX_NDIMS %(BUF_MAX_NDIMS)d
#define __Pyx_MEMVIEW_DIRECT   1
#define __Pyx_MEMVIEW_PTR      2
#define __Pyx_MEMVIEW_FULL     4
#define __Pyx_MEMVIEW_CONTIG   8
#define __Pyx_MEMVIEW_STRIDED  16
#define __Pyx_MEMVIEW_FOLLOW   32
#define __Pyx_IS_C_CONTIG 1
#define __Pyx_IS_F_CONTIG 2
static int __Pyx_init_memviewslice(
                struct __pyx_memoryview_obj *memview,
                int ndim,
                __Pyx_memviewslice *memviewslice,
                int memview_is_new_reference);
static CYTHON_INLINE int __pyx_add_acquisition_count_locked(
    __pyx_atomic_int *acquisition_count, PyThread_type_lock lock);
static CYTHON_INLINE int __pyx_sub_acquisition_count_locked(
    __pyx_atomic_int *acquisition_count, PyThread_type_lock lock);
#define __pyx_get_slice_count_pointer(memview) (memview->acquisition_count_aligned_p)
#define __pyx_get_slice_count(memview) (*__pyx_get_slice_count_pointer(memview))
#define __PYX_INC_MEMVIEW(slice, have_gil) __Pyx_INC_MEMVIEW(slice, have_gil, __LINE__)
#define __PYX_XDEC_MEMVIEW(slice, have_gil) __Pyx_XDEC_MEMVIEW(slice, have_gil, __LINE__)
static CYTHON_INLINE void __Pyx_INC_MEMVIEW(__Pyx_memviewslice *, int, int);
static CYTHON_INLINE void __Pyx_XDEC_MEMVIEW(__Pyx_memviewslice *, int, int);

/* RaiseArgTupleInvalid.proto */
static void __Pyx_RaiseArgtupleInvalid(const char* func_name, int exact,
    Py_ssize_t num_min, Py_ssize_t num_max, Py_ssize_t num_found);

/* RaiseDoubleKeywords.proto */
static void __Pyx_RaiseDoubleKeywordsError(const char* func_name, PyObject* kw_name);

/* ParseKeywords.proto */
static int __Pyx_ParseOptionalKeywords(PyObject *kwds, PyObject **argnames[],\
    PyObject *kwds2, PyObject *values[], Py_ssize_t num_pos_args,\
    const char* function_name);

/* PyCFunctionFastCall.proto */
#if CYTHON_FAST_PYCCALL
static CYTHON_INLINE PyObject *__Pyx_PyCFunction_FastCall(PyObject *func, PyObject **args, Py_ssize_t nargs);
#else
#define __Pyx_PyCFunction_FastCall(func, args, nargs)  (assert(0), NULL)
#endif

/* PyFunctionFastCall.proto */
#if CYTHON_FAST_PYCALL
#define __Pyx_PyFunction_FastCall(func, args, nargs)\
    __Pyx_PyFunction_FastCallDict((func), (args), (nargs), NULL)
#if 1 || PY_VERSION_HEX < 0x030600B1
static PyObject *__Pyx_PyFunction_FastCallDict(PyObject *func, PyObject **args, int nargs, PyObject *kwargs);
#else
#define __Pyx_PyFunction_FastCallDict(func, args, nargs, kwargs) _PyFunction_FastCallDict(func, args, nargs, kwargs)
#endif
#endif

/* PyObjectCallMethO.proto */
#if CYTHON_COMPILING_IN_CPYTHON
static CYTHON_INLINE PyObject* __Pyx_PyObject_CallMethO(PyObject *func, PyObject *arg);
#endif

/* PyObjectCallOneArg.proto */
static CYTHON_INLINE PyObject* __Pyx_PyObject_CallOneArg(PyObject *func, PyObject *arg);

/* GetItemInt.proto */
#define __Pyx_GetItemInt(o, i, type, is_signed, to_py_func, is_list, wraparound, boundscheck)\
    (__Pyx_fits_Py_ssize_t(i, type, is_signed) ?\
    __Pyx_GetItemInt_Fast(o, (Py_ssize_t)i, is_list, wraparound, boundscheck) :\
    (is_list ? (PyErr_SetString(PyExc_IndexError, "list index out of range"), (PyObject*)NULL) :\
               __Pyx_GetItemInt_Generic(o, to_py_func(i))))
#define __Pyx_GetItemInt_List(o, i, type, is_signed, to_py_func, is_list, wraparound, boundscheck)\
    (__Pyx_fits_Py_ssize_t(i, type, is_signed) ?\
    __Pyx_GetItemInt_List_Fast(o, (Py_ssize_t)i, wraparound, boundscheck) :\
    (PyErr_SetString(PyExc_IndexError, "list index out of range"), (PyObject*)NULL))
static CYTHON_INLINE PyObject *__Pyx_GetItemInt_List_Fast(PyObject *o, Py_ssize_t i,
                                                              int wraparound, int boundscheck);
#define __Pyx_GetItemInt_Tuple(o, i, type, is_signed, to_py_func, is_list, wraparound, boundscheck)\
    (__Pyx_fits_Py_ssize_t(i, type, is_signed) ?\
    __Pyx_GetItemInt_Tuple_Fast(o, (Py_ssize_t)i, wraparound, boundscheck) :\
    (PyErr_SetString(PyExc_IndexError, "tuple index out of range"), (PyObject*)NULL))
static CYTHON_INLINE PyObject *__Pyx_GetItemInt_Tuple_Fast(PyObject *o, Py_ssize_t i,
                                                              int wraparound, int boundscheck);
static PyObject *__Pyx_GetItemInt_Generic(PyObject *o, PyObject* j);
static CYTHON_INLINE PyObject *__Pyx_GetItemInt_Fast(PyObject *o, Py_ssize_t i,
                                                     int is_list, int wraparound, int boundscheck);

/* pyfrozenset_new.proto */
static CYTHON_INLINE PyObject* __Pyx_PyFrozenSet_New(PyObject* it);

/* PySetContains.proto */
static CYTHON_INLINE int __Pyx_PySet_ContainsTF(PyObject* key, PyObject* set, int eq);

/* ListAppend.proto */
#if CYTHON_USE_PYLIST_INTERNALS && CYTHON_ASSUME_SAFE_MACROS
static CYTHON_INLINE int __Pyx_PyList_Append(PyObject* list, PyObject* x) {
    PyListObject* L = (PyListObject*) list;
    Py_ssize_t len = Py_SIZE(list);
    if (likely(L->allocated > len) & likely(len > (L->allocated >> 1))) {
        Py_INCREF(x);
        PyList_SET_ITEM(list, len, x);
        Py_SIZE(list) = len+1;
        return 0;
    }
    return PyList_Append(list, x);
}
#else
#define __Pyx_PyList_Append(L,x) PyList_Append(L,x)
#endif

/* PyIntBinop.proto */
#if !CYTHON_COMPILING_IN_PYPY
static PyObject* __Pyx_PyInt_AddObjC(PyObject *op1, PyObject *op2, long intval, int inplace);
#else
#define __Pyx_PyInt_AddObjC(op1, op2, intval, inplace)\
    (inplace ? PyNumber_InPlaceAdd(op1, op2) : PyNumber_Add(op1, op2))
#endif

/* DictGetItem.proto */
#if PY_MAJOR_VERSION >= 3 && !CYTHON_COMPILING_IN_PYPY
static PyObject *__Pyx_PyDict_GetItem(PyObject *d, PyObject* key);
#define __Pyx_PyObject_Dict_GetItem(obj, name)\
    (likely(PyDict_CheckExact(obj)) ?\
     __Pyx_PyDict_GetItem(obj, name) : PyObject_GetItem(obj, name))
#else
#define __Pyx_PyDict_GetItem(d, key) PyObject_GetItem(d, key)
#define __Pyx_PyObject_Dict_GetItem(obj, name)  PyObject_GetItem(obj, name)
#endif

/* ArgTypeTest.proto */
#define __Pyx_ArgTypeTest(obj, type, none_allowed, name, exact)\
    ((likely((Py_TYPE(obj) == type) | (none_allowed && (obj == Py_None)))) ? 1 :\
        __Pyx__ArgTypeTest(obj, type, name, exact))
static int __Pyx__ArgTypeTest(PyObject *obj, PyTypeObject *type, const char *name, int exact);

/* PyObjectCallNoArg.proto */
#if CYTHON_COMPILING_IN_CPYTHON
static CYTHON_INLINE PyObject* __Pyx_PyObject_CallNoArg(PyObject *func);
#else
#define __Pyx_PyObject_CallNoArg(func) __Pyx_PyObject_Call(func, __pyx_empty_tuple, NULL)
#endif

/* PyDictContains.proto */
static CYTHON_INLINE int __Pyx_PyDict_ContainsTF(PyObject* item, PyObject* dict, int eq) {
    int result = PyDict_Contains(dict, item);
    return unlikely(result < 0) ? result : (result == (eq == Py_EQ));
}

/* PyObjectCallMethod1.proto */
static PyObject* __Pyx_PyObject_CallMethod1(PyObject* obj, PyObject* method_name, PyObject* arg);
static PyObject* __Pyx__PyObject_CallMethod1(PyObject* method, PyObject* arg);

/* append.proto */
static CYTHON_INLINE int __Pyx_PyObject_Append(PyObject* L, PyObject* x);

/* py_dict_keys.proto */
static CYTHON_INLINE PyObject* __Pyx_PyDict_Keys(PyObject* d);

/* UnpackUnboundCMethod.proto */
typedef struct {
    PyObject *type;
    PyObject **method_name;
    PyCFunction func;
    PyObject *method;
    int flag;
} __Pyx_CachedCFunction;

/* CallUnboundCMethod0.proto */
static PyObject* __Pyx__CallUnboundCMethod0(__Pyx_CachedCFunction* cfunc, PyObject* self);
#if CYTHON_COMPILING_IN_CPYTHON
#define __Pyx_CallUnboundCMethod0(cfunc, self)\
    (likely((cfunc)->func) ?\
        (likely((cfunc)->flag == METH_NOARGS) ?  (*((cfunc)->func))(self, NULL) :\
         (PY_VERSION_HEX >= 0x030600B1 && likely((cfunc)->flag == METH_FASTCALL) ?\
            (PY_VERSION_HEX >= 0x030700A0 ?\
                (*(__Pyx_PyCFunctionFast)(cfunc)->func)(self, &__pyx_empty_tuple, 0) :\
                (*(__Pyx_PyCFunctionFastWithKeywords)(cfunc)->func)(self, &__pyx_empty_tuple, 0, NULL)) :\
          (PY_VERSION_HEX >= 0x030700A0 && (cfunc)->flag == (METH_FASTCALL | METH_KEYWORDS) ?\
            (*(__Pyx_PyCFunctionFastWithKeywords)(cfunc)->func)(self, &__pyx_empty_tuple, 0, NULL) :\
            (likely((cfunc)->flag == (METH_VARARGS | METH_KEYWORDS)) ?  ((*(PyCFunctionWithKeywords)(cfunc)->func)(self, __pyx_empty_tuple, NULL)) :\
               ((cfunc)->flag == METH_VARARGS ?  (*((cfunc)->func))(self, __pyx_empty_tuple) :\
               __Pyx__CallUnboundCMethod0(cfunc, self)))))) :\
        __Pyx__CallUnboundCMethod0(cfunc, self))
#else
#define __Pyx_CallUnboundCMethod0(cfunc, self)  __Pyx__CallUnboundCMethod0(cfunc, self)
#endif

/* PyThreadStateGet.proto */
#if CYTHON_FAST_THREAD_STATE
#define __Pyx_PyThreadState_declare  PyThreadState *__pyx_tstate;
#define __Pyx_PyThreadState_assign  __pyx_tstate = __Pyx_PyThreadState_Current;
#define __Pyx_PyErr_Occurred()  __pyx_tstate->curexc_type
#else
#define __Pyx_PyThreadState_declare
#define __Pyx_PyThreadState_assign
#define __Pyx_PyErr_Occurred()  PyErr_Occurred()
#endif

/* PyErrFetchRestore.proto */
#if CYTHON_FAST_THREAD_STATE
#define __Pyx_PyErr_Clear() __Pyx_ErrRestore(NULL, NULL, NULL)
#define __Pyx_ErrRestoreWithState(type, value, tb)  __Pyx_ErrRestoreInState(PyThreadState_GET(), type, value, tb)
#define __Pyx_ErrFetchWithState(type, value, tb)    __Pyx_ErrFetchInState(PyThreadState_GET(), type, value, tb)
#define __Pyx_ErrRestore(type, value, tb)  __Pyx_ErrRestoreInState(__pyx_tstate, type, value, tb)
#define __Pyx_ErrFetch(type, value, tb)    __Pyx_ErrFetchInState(__pyx_tstate, type, value, tb)
static CYTHON_INLINE void __Pyx_ErrRestoreInState(PyThreadState *tstate, PyObject *type, PyObject *value, PyObject *tb);
static CYTHON_INLINE void __Pyx_ErrFetchInState(PyThreadState *tstate, PyObject **type, PyObject **value, PyObject **tb);
#if CYTHON_COMPILING_IN_CPYTHON
#define __Pyx_PyErr_SetNone(exc) (Py_INCREF(exc), __Pyx_ErrRestore((exc), NULL, NULL))
#else
#define __Pyx_PyErr_SetNone(exc) PyErr_SetNone(exc)
#endif
#else
#define __Pyx_PyErr_Clear() PyErr_Clear()
#define __Pyx_PyErr_SetNone(exc) PyErr_SetNone(exc)
#define __Pyx_ErrRestoreWithState(type, value, tb)  PyErr_Restore(type, value, tb)
#define __Pyx_ErrFetchWithState(type, value, tb)  PyErr_Fetch(type, value, tb)
#define __Pyx_ErrRestoreInState(tstate, type, value, tb)  PyErr_Restore(type, value, tb)
#define __Pyx_ErrFetchInState(tstate, type, value, tb)  PyErr_Fetch(type, value, tb)
#define __Pyx_ErrRestore(type, value, tb)  PyErr_Restore(type, value, tb)
#define __Pyx_ErrFetch(type, value, tb)  PyErr_Fetch(type, value, tb)
#endif

/* RaiseException.proto */
static void __Pyx_Raise(PyObject *type, PyObject *value, PyObject *tb, PyObject *cause);

/* RaiseTooManyValuesToUnpack.proto */
static CYTHON_INLINE void __Pyx_RaiseTooManyValuesError(Py_ssize_t expected);

/* RaiseNeedMoreValuesToUnpack.proto */
static CYTHON_INLINE void __Pyx_RaiseNeedMoreValuesError(Py_ssize_t index);

/* RaiseNoneIterError.proto */
static CYTHON_INLINE void __Pyx_RaiseNoneNotIterableError(void);

/* ExtTypeTest.proto */
static CYTHON_INLINE int __Pyx_TypeTest(PyObject *obj, PyTypeObject *type);

/* SaveResetException.proto */
#if CYTHON_FAST_THREAD_STATE
#define __Pyx_ExceptionSave(type, value, tb)  __Pyx__ExceptionSave(__pyx_tstate, type, value, tb)
static CYTHON_INLINE void __Pyx__ExceptionSave(PyThreadState *tstate, PyObject **type, PyObject **value, PyObject **tb);
#define __Pyx_ExceptionReset(type, value, tb)  __Pyx__ExceptionReset(__pyx_tstate, type, value, tb)
static CYTHON_INLINE void __Pyx__ExceptionReset(PyThreadState *tstate, PyObject *type, PyObject *value, PyObject *tb);
#else
#define __Pyx_ExceptionSave(type, value, tb)   PyErr_GetExcInfo(type, value, tb)
#define __Pyx_ExceptionReset(type, value, tb)  PyErr_SetExcInfo(type, value, tb)
#endif

/* PyErrExceptionMatches.proto */
#if CYTHON_FAST_THREAD_STATE
#define __Pyx_PyErr_ExceptionMatches(err) __Pyx_PyErr_ExceptionMatchesInState(__pyx_tstate, err)
static CYTHON_INLINE int __Pyx_PyErr_ExceptionMatchesInState(PyThreadState* tstate, PyObject* err);
#else
#define __Pyx_PyErr_ExceptionMatches(err)  PyErr_ExceptionMatches(err)
#endif

/* GetException.proto */
#if CYTHON_FAST_THREAD_STATE
#define __Pyx_GetException(type, value, tb)  __Pyx__GetException(__pyx_tstate, type, value, tb)
static int __Pyx__GetException(PyThreadState *tstate, PyObject **type, PyObject **value, PyObject **tb);
#else
static int __Pyx_GetException(PyObject **type, PyObject **value, PyObject **tb);
#endif

/* IncludeStringH.proto */
#include <string.h>

/* BytesEquals.proto */
static CYTHON_INLINE int __Pyx_PyBytes_Equals(PyObject* s1, PyObject* s2, int equals);

/* UnicodeEquals.proto */
static CYTHON_INLINE int __Pyx_PyUnicode_Equals(PyObject* s1, PyObject* s2, int equals);

/* StrEquals.proto */
#if PY_MAJOR_VERSION >= 3
#define __Pyx_PyString_Equals __Pyx_PyUnicode_Equals
#else
#define __Pyx_PyString_Equals __Pyx_PyBytes_Equals
#endif

/* None.proto */
static CYTHON_INLINE Py_ssize_t __Pyx_div_Py_ssize_t(Py_ssize_t, Py_ssize_t);

/* UnaryNegOverflows.proto */
#define UNARY_NEG_WOULD_OVERFLOW(x)\
        (((x) < 0) & ((unsigned long)(x) == 0-(unsigned long)(x)))

static CYTHON_UNUSED int __pyx_array_getbuffer(PyObject *__pyx_v_self, Py_buffer *__pyx_v_info, int __pyx_v_flags); /*proto*/
static PyObject *__pyx_array_get_memview(struct __pyx_array_obj *); /*proto*/
/* GetAttr.proto */
static CYTHON_INLINE PyObject *__Pyx_GetAttr(PyObject *, PyObject *);

/* ObjectGetItem.proto */
#if CYTHON_USE_TYPE_SLOTS
static CYTHON_INLINE PyObject *__Pyx_PyObject_GetItem(PyObject *obj, PyObject* key);
#else
#define __Pyx_PyObject_GetItem(obj, key)  PyObject_GetItem(obj, key)
#endif

/* decode_c_string_utf16.proto */
static CYTHON_INLINE PyObject *__Pyx_PyUnicode_DecodeUTF16(const char *s, Py_ssize_t size, const char *errors) {
    int byteorder = 0;
    return PyUnicode_DecodeUTF16(s, size, errors, &byteorder);
}
static CYTHON_INLINE PyObject *__Pyx_PyUnicode_DecodeUTF16LE(const char *s, Py_ssize_t size, const char *errors) {
    int byteorder = -1;
    return PyUnicode_DecodeUTF16(s, size, errors, &byteorder);
}
static CYTHON_INLINE PyObject *__Pyx_PyUnicode_DecodeUTF16BE(const char *s, Py_ssize_t size, const char *errors) {
    int byteorder = 1;
    return PyUnicode_DecodeUTF16(s, size, errors, &byteorder);
}

/* decode_c_string.proto */
static CYTHON_INLINE PyObject* __Pyx_decode_c_string(
         const char* cstring, Py_ssize_t start, Py_ssize_t stop,
         const char* encoding, const char* errors,
         PyObject* (*decode_func)(const char *s, Py_ssize_t size, const char *errors));

/* GetAttr3.proto */
static CYTHON_INLINE PyObject *__Pyx_GetAttr3(PyObject *, PyObject *, PyObject *);

/* SwapException.proto */
#if CYTHON_FAST_THREAD_STATE
#define __Pyx_ExceptionSwap(type, value, tb)  __Pyx__ExceptionSwap(__pyx_tstate, type, value, tb)
static CYTHON_INLINE void __Pyx__ExceptionSwap(PyThreadState *tstate, PyObject **type, PyObject **value, PyObject **tb);
#else
static CYTHON_INLINE void __Pyx_ExceptionSwap(PyObject **type, PyObject **value, PyObject **tb);
#endif

/* Import.proto */
static PyObject *__Pyx_Import(PyObject *name, PyObject *from_list, int level);

/* FastTypeChecks.proto */
#if CYTHON_COMPILING_IN_CPYTHON
#define __Pyx_TypeCheck(obj, type) __Pyx_IsSubtype(Py_TYPE(obj), (PyTypeObject *)type)
static CYTHON_INLINE int __Pyx_IsSubtype(PyTypeObject *a, PyTypeObject *b);
static CYTHON_INLINE int __Pyx_PyErr_GivenExceptionMatches(PyObject *err, PyObject *type);
static CYTHON_INLINE int __Pyx_PyErr_GivenExceptionMatches2(PyObject *err, PyObject *type1, PyObject *type2);
#else
#define __Pyx_TypeCheck(obj, type) PyObject_TypeCheck(obj, (PyTypeObject *)type)
#define __Pyx_PyErr_GivenExceptionMatches(err, type) PyErr_GivenExceptionMatches(err, type)
#define __Pyx_PyErr_GivenExceptionMatches2(err, type1, type2) (PyErr_GivenExceptionMatches(err, type1) || PyErr_GivenExceptionMatches(err, type2))
#endif
#define __Pyx_PyException_Check(obj) __Pyx_TypeCheck(obj, PyExc_Exception)

static CYTHON_UNUSED int __pyx_memoryview_getbuffer(PyObject *__pyx_v_self, Py_buffer *__pyx_v_info, int __pyx_v_flags); /*proto*/
/* ListCompAppend.proto */
#if CYTHON_USE_PYLIST_INTERNALS && CYTHON_ASSUME_SAFE_MACROS
static CYTHON_INLINE int __Pyx_ListComp_Append(PyObject* list, PyObject* x) {
    PyListObject* L = (PyListObject*) list;
    Py_ssize_t len = Py_SIZE(list);
    if (likely(L->allocated > len)) {
        Py_INCREF(x);
        PyList_SET_ITEM(list, len, x);
        Py_SIZE(list) = len+1;
        return 0;
    }
    return PyList_Append(list, x);
}
#else
#define __Pyx_ListComp_Append(L,x) PyList_Append(L,x)
#endif

/* ListExtend.proto */
static CYTHON_INLINE int __Pyx_PyList_Extend(PyObject* L, PyObject* v) {
#if CYTHON_COMPILING_IN_CPYTHON
    PyObject* none = _PyList_Extend((PyListObject*)L, v);
    if (unlikely(!none))
        return -1;
    Py_DECREF(none);
    return 0;
#else
    return PyList_SetSlice(L, PY_SSIZE_T_MAX, PY_SSIZE_T_MAX, v);
#endif
}

/* None.proto */
static CYTHON_INLINE void __Pyx_RaiseUnboundLocalError(const char *varname);

/* None.proto */
static CYTHON_INLINE long __Pyx_div_long(long, long);

/* WriteUnraisableException.proto */
static void __Pyx_WriteUnraisable(const char *name, int clineno,
                                  int lineno, const char *filename,
                                  int full_traceback, int nogil);

/* ImportFrom.proto */
static PyObject* __Pyx_ImportFrom(PyObject* module, PyObject* name);

/* HasAttr.proto */
static CYTHON_INLINE int __Pyx_HasAttr(PyObject *, PyObject *);

/* PyObject_GenericGetAttrNoDict.proto */
#if CYTHON_USE_TYPE_SLOTS && CYTHON_USE_PYTYPE_LOOKUP && PY_VERSION_HEX < 0x03070000
static CYTHON_INLINE PyObject* __Pyx_PyObject_GenericGetAttrNoDict(PyObject* obj, PyObject* attr_name);
#else
#define __Pyx_PyObject_GenericGetAttrNoDict PyObject_GenericGetAttr
#endif

/* PyObject_GenericGetAttr.proto */
#if CYTHON_USE_TYPE_SLOTS && CYTHON_USE_PYTYPE_LOOKUP && PY_VERSION_HEX < 0x03070000
static PyObject* __Pyx_PyObject_GenericGetAttr(PyObject* obj, PyObject* attr_name);
#else
#define __Pyx_PyObject_GenericGetAttr PyObject_GenericGetAttr
#endif

/* SetVTable.proto */
static int __Pyx_SetVtable(PyObject *dict, void *vtable);

/* SetupReduce.proto */
static int __Pyx_setup_reduce(PyObject* type_obj);

/* CLineInTraceback.proto */
#ifdef CYTHON_CLINE_IN_TRACEBACK
#define __Pyx_CLineForTraceback(tstate, c_line)  (((CYTHON_CLINE_IN_TRACEBACK)) ? c_line : 0)
#else
static int __Pyx_CLineForTraceback(PyThreadState *tstate, int c_line);
#endif

/* CodeObjectCache.proto */
typedef struct {
    PyCodeObject* code_object;
    int code_line;
} __Pyx_CodeObjectCacheEntry;
struct __Pyx_CodeObjectCache {
    int count;
    int max_count;
    __Pyx_CodeObjectCacheEntry* entries;
};
static struct __Pyx_CodeObjectCache __pyx_code_cache = {0,0,NULL};
static int __pyx_bisect_code_objects(__Pyx_CodeObjectCacheEntry* entries, int count, int code_line);
static PyCodeObject *__pyx_find_code_object(int code_line);
static void __pyx_insert_code_object(int code_line, PyCodeObject* code_object);

/* AddTraceback.proto */
static void __Pyx_AddTraceback(const char *funcname, int c_line,
                               int py_line, const char *filename);

#if PY_MAJOR_VERSION < 3
    static int __Pyx_GetBuffer(PyObject *obj, Py_buffer *view, int flags);
    static void __Pyx_ReleaseBuffer(Py_buffer *view);
#else
    #define __Pyx_GetBuffer PyObject_GetBuffer
    #define __Pyx_ReleaseBuffer PyBuffer_Release
#endif


/* BufferStructDeclare.proto */
typedef struct {
  Py_ssize_t shape, strides, suboffsets;
} __Pyx_Buf_DimInfo;
typedef struct {
  size_t refcount;
  Py_buffer pybuffer;
} __Pyx_Buffer;
typedef struct {
  __Pyx_Buffer *rcbuffer;
  char *data;
  __Pyx_Buf_DimInfo diminfo[8];
} __Pyx_LocalBuf_ND;

/* MemviewSliceIsContig.proto */
static int __pyx_memviewslice_is_contig(const __Pyx_memviewslice mvs, char order, int ndim);

/* OverlappingSlices.proto */
static int __pyx_slices_overlap(__Pyx_memviewslice *slice1,
                                __Pyx_memviewslice *slice2,
                                int ndim, size_t itemsize);

/* Capsule.proto */
static CYTHON_INLINE PyObject *__pyx_capsule_create(void *p, const char *sig);

/* IsLittleEndian.proto */
static CYTHON_INLINE int __Pyx_Is_Little_Endian(void);

/* BufferFormatCheck.proto */
static const char* __Pyx_BufFmt_CheckString(__Pyx_BufFmt_Context* ctx, const char* ts);
static void __Pyx_BufFmt_Init(__Pyx_BufFmt_Context* ctx,
                              __Pyx_BufFmt_StackElem* stack,
                              __Pyx_TypeInfo* type);

/* TypeInfoCompare.proto */
static int __pyx_typeinfo_cmp(__Pyx_TypeInfo *a, __Pyx_TypeInfo *b);

/* MemviewSliceValidateAndInit.proto */
static int __Pyx_ValidateAndInit_memviewslice(
                int *axes_specs,
                int c_or_f_flag,
                int buf_flags,
                int ndim,
                __Pyx_TypeInfo *dtype,
                __Pyx_BufFmt_StackElem stack[],
                __Pyx_memviewslice *memviewslice,
                PyObject *original_obj);

/* ObjectToMemviewSlice.proto */
static CYTHON_INLINE __Pyx_memviewslice __Pyx_PyObject_to_MemoryviewSlice_dsds_double(PyObject *, int writable_flag);

/* ObjectToMemviewSlice.proto */
static CYTHON_INLINE __Pyx_memviewslice __Pyx_PyObject_to_MemoryviewSlice_dsds_int(PyObject *, int writable_flag);

/* ObjectToMemviewSlice.proto */
static CYTHON_INLINE __Pyx_memviewslice __Pyx_PyObject_to_MemoryviewSlice_ds_int(PyObject *, int writable_flag);

/* ObjectToMemviewSlice.proto */
static CYTHON_INLINE __Pyx_memviewslice __Pyx_PyObject_to_MemoryviewSlice_ds_object(PyObject *, int writable_flag);

/* CIntToPy.proto */
static CYTHON_INLINE PyObject* __Pyx_PyInt_From_int(int value);

/* MemviewDtypeToObject.proto */
static CYTHON_INLINE PyObject *__pyx_memview_get_double(const char *itemp);
static CYTHON_INLINE int __pyx_memview_set_double(const char *itemp, PyObject *obj);

/* CIntToPy.proto */
static CYTHON_INLINE PyObject* __Pyx_PyInt_From_long(long value);

/* MemviewDtypeToObject.proto */
static CYTHON_INLINE PyObject *__pyx_memview_get_int(const char *itemp);
static CYTHON_INLINE int __pyx_memview_set_int(const char *itemp, PyObject *obj);

/* MemviewObjectToObject.proto */
static PyObject *__pyx_memview_get_object(const char *itemp);
static int __pyx_memview_set_object(const char *itemp, PyObject *obj);

/* MemviewDtypeToObject.proto */
static CYTHON_INLINE PyObject *__pyx_memview_get_long(const char *itemp);
static CYTHON_INLINE int __pyx_memview_set_long(const char *itemp, PyObject *obj);

/* RealImag.proto */
#if CYTHON_CCOMPLEX
  #ifdef __cplusplus
    #define __Pyx_CREAL(z) ((z).real())
    #define __Pyx_CIMAG(z) ((z).imag())
  #else
    #define __Pyx_CREAL(z) (__real__(z))
    #define __Pyx_CIMAG(z) (__imag__(z))
  #endif
#else
    #define __Pyx_CREAL(z) ((z).real)
    #define __Pyx_CIMAG(z) ((z).imag)
#endif
#if defined(__cplusplus) && CYTHON_CCOMPLEX\
        && (defined(_WIN32) || defined(__clang__) || (defined(__GNUC__) && (__GNUC__ >= 5 || __GNUC__ == 4 && __GNUC_MINOR__ >= 4 )) || __cplusplus >= 201103)
    #define __Pyx_SET_CREAL(z,x) ((z).real(x))
    #define __Pyx_SET_CIMAG(z,y) ((z).imag(y))
#else
    #define __Pyx_SET_CREAL(z,x) __Pyx_CREAL(z) = (x)
    #define __Pyx_SET_CIMAG(z,y) __Pyx_CIMAG(z) = (y)
#endif

/* Arithmetic.proto */
#if CYTHON_CCOMPLEX
    #define __Pyx_c_eq_float(a, b)   ((a)==(b))
    #define __Pyx_c_sum_float(a, b)  ((a)+(b))
    #define __Pyx_c_diff_float(a, b) ((a)-(b))
    #define __Pyx_c_prod_float(a, b) ((a)*(b))
    #define __Pyx_c_quot_float(a, b) ((a)/(b))
    #define __Pyx_c_neg_float(a)     (-(a))
  #ifdef __cplusplus
    #define __Pyx_c_is_zero_float(z) ((z)==(float)0)
    #define __Pyx_c_conj_float(z)    (::std::conj(z))
    #if 1
        #define __Pyx_c_abs_float(z)     (::std::abs(z))
        #define __Pyx_c_pow_float(a, b)  (::std::pow(a, b))
    #endif
  #else
    #define __Pyx_c_is_zero_float(z) ((z)==0)
    #define __Pyx_c_conj_float(z)    (conjf(z))
    #if 1
        #define __Pyx_c_abs_float(z)     (cabsf(z))
        #define __Pyx_c_pow_float(a, b)  (cpowf(a, b))
    #endif
 #endif
#else
    static CYTHON_INLINE int __Pyx_c_eq_float(__pyx_t_float_complex, __pyx_t_float_complex);
    static CYTHON_INLINE __pyx_t_float_complex __Pyx_c_sum_float(__pyx_t_float_complex, __pyx_t_float_complex);
    static CYTHON_INLINE __pyx_t_float_complex __Pyx_c_diff_float(__pyx_t_float_complex, __pyx_t_float_complex);
    static CYTHON_INLINE __pyx_t_float_complex __Pyx_c_prod_float(__pyx_t_float_complex, __pyx_t_float_complex);
    static CYTHON_INLINE __pyx_t_float_complex __Pyx_c_quot_float(__pyx_t_float_complex, __pyx_t_float_complex);
    static CYTHON_INLINE __pyx_t_float_complex __Pyx_c_neg_float(__pyx_t_float_complex);
    static CYTHON_INLINE int __Pyx_c_is_zero_float(__pyx_t_float_complex);
    static CYTHON_INLINE __pyx_t_float_complex __Pyx_c_conj_float(__pyx_t_float_complex);
    #if 1
        static CYTHON_INLINE float __Pyx_c_abs_float(__pyx_t_float_complex);
        static CYTHON_INLINE __pyx_t_float_complex __Pyx_c_pow_float(__pyx_t_float_complex, __pyx_t_float_complex);
    #endif
#endif

/* Arithmetic.proto */
#if CYTHON_CCOMPLEX
    #define __Pyx_c_eq_double(a, b)   ((a)==(b))
    #define __Pyx_c_sum_double(a, b)  ((a)+(b))
    #define __Pyx_c_diff_double(a, b) ((a)-(b))
    #define __Pyx_c_prod_double(a, b) ((a)*(b))
    #define __Pyx_c_quot_double(a, b) ((a)/(b))
    #define __Pyx_c_neg_double(a)     (-(a))
  #ifdef __cplusplus
    #define __Pyx_c_is_zero_double(z) ((z)==(double)0)
    #define __Pyx_c_conj_double(z)    (::std::conj(z))
    #if 1
        #define __Pyx_c_abs_double(z)     (::std::abs(z))
        #define __Pyx_c_pow_double(a, b)  (::std::pow(a, b))
    #endif
  #else
    #define __Pyx_c_is_zero_double(z) ((z)==0)
    #define __Pyx_c_conj_double(z)    (conj(z))
    #if 1
        #define __Pyx_c_abs_double(z)     (cabs(z))
        #define __Pyx_c_pow_double(a, b)  (cpow(a, b))
    #endif
 #endif
#else
    static CYTHON_INLINE int __Pyx_c_eq_double(__pyx_t_double_complex, __pyx_t_double_complex);
    static CYTHON_INLINE __pyx_t_double_complex __Pyx_c_sum_double(__pyx_t_double_complex, __pyx_t_double_complex);
    static CYTHON_INLINE __pyx_t_double_complex __Pyx_c_diff_double(__pyx_t_double_complex, __pyx_t_double_complex);
    static CYTHON_INLINE __pyx_t_double_complex __Pyx_c_prod_double(__pyx_t_double_complex, __pyx_t_double_complex);
    static CYTHON_INLINE __pyx_t_double_complex __Pyx_c_quot_double(__pyx_t_double_complex, __pyx_t_double_complex);
    static CYTHON_INLINE __pyx_t_double_complex __Pyx_c_neg_double(__pyx_t_double_complex);
    static CYTHON_INLINE int __Pyx_c_is_zero_double(__pyx_t_double_complex);
    static CYTHON_INLINE __pyx_t_double_complex __Pyx_c_conj_double(__pyx_t_double_complex);
    #if 1
        static CYTHON_INLINE double __Pyx_c_abs_double(__pyx_t_double_complex);
        static CYTHON_INLINE __pyx_t_double_complex __Pyx_c_pow_double(__pyx_t_double_complex, __pyx_t_double_complex);
    #endif
#endif

/* CIntToPy.proto */
static CYTHON_INLINE PyObject* __Pyx_PyInt_From_enum__NPY_TYPES(enum NPY_TYPES value);

/* MemviewSliceCopyTemplate.proto */
static __Pyx_memviewslice
__pyx_memoryview_copy_new_contig(const __Pyx_memviewslice *from_mvs,
                                 const char *mode, int ndim,
                                 size_t sizeof_dtype, int contig_flag,
                                 int dtype_is_object);

/* CIntFromPy.proto */
static CYTHON_INLINE int __Pyx_PyInt_As_int(PyObject *);

/* CIntFromPy.proto */
static CYTHON_INLINE long __Pyx_PyInt_As_long(PyObject *);

/* CIntFromPy.proto */
static CYTHON_INLINE char __Pyx_PyInt_As_char(PyObject *);

/* ObjectToMemviewSlice.proto */
static CYTHON_INLINE __Pyx_memviewslice __Pyx_PyObject_to_MemoryviewSlice_ds_double(PyObject *, int writable_flag);

/* ObjectToMemviewSlice.proto */
static CYTHON_INLINE __Pyx_memviewslice __Pyx_PyObject_to_MemoryviewSlice_ds_long(PyObject *, int writable_flag);

/* CheckBinaryVersion.proto */
static int __Pyx_check_binary_version(void);

/* PyIdentifierFromString.proto */
#if !defined(__Pyx_PyIdentifier_FromString)
#if PY_MAJOR_VERSION < 3
  #define __Pyx_PyIdentifier_FromString(s) PyString_FromString(s)
#else
  #define __Pyx_PyIdentifier_FromString(s) PyUnicode_FromString(s)
#endif
#endif

/* ModuleImport.proto */
static PyObject *__Pyx_ImportModule(const char *name);

/* TypeImport.proto */
static PyTypeObject *__Pyx_ImportType(const char *module_name, const char *class_name, size_t size, int strict);

/* InitStrings.proto */
static int __Pyx_InitStrings(__Pyx_StringTabEntry *t);

static PyObject *__pyx_array_get_memview(struct __pyx_array_obj *__pyx_v_self); /* proto*/
static char *__pyx_memoryview_get_item_pointer(struct __pyx_memoryview_obj *__pyx_v_self, PyObject *__pyx_v_index); /* proto*/
static PyObject *__pyx_memoryview_is_slice(struct __pyx_memoryview_obj *__pyx_v_self, PyObject *__pyx_v_obj); /* proto*/
static PyObject *__pyx_memoryview_setitem_slice_assignment(struct __pyx_memoryview_obj *__pyx_v_self, PyObject *__pyx_v_dst, PyObject *__pyx_v_src); /* proto*/
static PyObject *__pyx_memoryview_setitem_slice_assign_scalar(struct __pyx_memoryview_obj *__pyx_v_self, struct __pyx_memoryview_obj *__pyx_v_dst, PyObject *__pyx_v_value); /* proto*/
static PyObject *__pyx_memoryview_setitem_indexed(struct __pyx_memoryview_obj *__pyx_v_self, PyObject *__pyx_v_index, PyObject *__pyx_v_value); /* proto*/
static PyObject *__pyx_memoryview_convert_item_to_object(struct __pyx_memoryview_obj *__pyx_v_self, char *__pyx_v_itemp); /* proto*/
static PyObject *__pyx_memoryview_assign_item_from_object(struct __pyx_memoryview_obj *__pyx_v_self, char *__pyx_v_itemp, PyObject *__pyx_v_value); /* proto*/
static PyObject *__pyx_memoryviewslice_convert_item_to_object(struct __pyx_memoryviewslice_obj *__pyx_v_self, char *__pyx_v_itemp); /* proto*/
static PyObject *__pyx_memoryviewslice_assign_item_from_object(struct __pyx_memoryviewslice_obj *__pyx_v_self, char *__pyx_v_itemp, PyObject *__pyx_v_value); /* proto*/

/* Module declarations from 'cpython.buffer' */

/* Module declarations from 'libc.string' */

/* Module declarations from 'libc.stdio' */

/* Module declarations from '__builtin__' */

/* Module declarations from 'cpython.type' */
static PyTypeObject *__pyx_ptype_7cpython_4type_type = 0;

/* Module declarations from 'cpython' */

/* Module declarations from 'cpython.object' */

/* Module declarations from 'cpython.ref' */

/* Module declarations from 'cpython.mem' */

/* Module declarations from 'numpy' */

/* Module declarations from 'numpy' */
static PyTypeObject *__pyx_ptype_5numpy_dtype = 0;
static PyTypeObject *__pyx_ptype_5numpy_flatiter = 0;
static PyTypeObject *__pyx_ptype_5numpy_broadcast = 0;
static PyTypeObject *__pyx_ptype_5numpy_ndarray = 0;
static PyTypeObject *__pyx_ptype_5numpy_ufunc = 0;
static CYTHON_INLINE char *__pyx_f_5numpy__util_dtypestring(PyArray_Descr *, char *, char *, int *); /*proto*/

/* Module declarations from 'cython.view' */

/* Module declarations from 'cython' */

/* Module declarations from 'libc.math' */

/* Module declarations from 'avalanches' */
static PyTypeObject *__pyx_array_type = 0;
static PyTypeObject *__pyx_MemviewEnum_type = 0;
static PyTypeObject *__pyx_memoryview_type = 0;
static PyTypeObject *__pyx_memoryviewslice_type = 0;
static PyObject *generic = 0;
static PyObject *strided = 0;
static PyObject *indirect = 0;
static PyObject *contiguous = 0;
static PyObject *indirect_contiguous = 0;
static int __pyx_memoryview_thread_locks_used;
static PyThread_type_lock __pyx_memoryview_thread_locks[8];
static int __pyx_f_10avalanches_total_raster_sum(__Pyx_memviewslice); /*proto*/
static int __pyx_f_10avalanches_number_active_channels(__Pyx_memviewslice); /*proto*/
static struct __pyx_array_obj *__pyx_array_new(PyObject *, Py_ssize_t, char *, char *, char *); /*proto*/
static void *__pyx_align_pointer(void *, size_t); /*proto*/
static PyObject *__pyx_memoryview_new(PyObject *, int, int, __Pyx_TypeInfo *); /*proto*/
static CYTHON_INLINE int __pyx_memoryview_check(PyObject *); /*proto*/
static PyObject *_unellipsify(PyObject *, int); /*proto*/
static PyObject *assert_direct_dimensions(Py_ssize_t *, int); /*proto*/
static struct __pyx_memoryview_obj *__pyx_memview_slice(struct __pyx_memoryview_obj *, PyObject *); /*proto*/
static int __pyx_memoryview_slice_memviewslice(__Pyx_memviewslice *, Py_ssize_t, Py_ssize_t, Py_ssize_t, int, int, int *, Py_ssize_t, Py_ssize_t, Py_ssize_t, int, int, int, int); /*proto*/
static char *__pyx_pybuffer_index(Py_buffer *, char *, Py_ssize_t, Py_ssize_t); /*proto*/
static int __pyx_memslice_transpose(__Pyx_memviewslice *); /*proto*/
static PyObject *__pyx_memoryview_fromslice(__Pyx_memviewslice, int, PyObject *(*)(char *), int (*)(char *, PyObject *), int); /*proto*/
static __Pyx_memviewslice *__pyx_memoryview_get_slice_from_memoryview(struct __pyx_memoryview_obj *, __Pyx_memviewslice *); /*proto*/
static void __pyx_memoryview_slice_copy(struct __pyx_memoryview_obj *, __Pyx_memviewslice *); /*proto*/
static PyObject *__pyx_memoryview_copy_object(struct __pyx_memoryview_obj *); /*proto*/
static PyObject *__pyx_memoryview_copy_object_from_slice(struct __pyx_memoryview_obj *, __Pyx_memviewslice *); /*proto*/
static Py_ssize_t abs_py_ssize_t(Py_ssize_t); /*proto*/
static char __pyx_get_best_slice_order(__Pyx_memviewslice *, int); /*proto*/
static void _copy_strided_to_strided(char *, Py_ssize_t *, char *, Py_ssize_t *, Py_ssize_t *, Py_ssize_t *, int, size_t); /*proto*/
static void copy_strided_to_strided(__Pyx_memviewslice *, __Pyx_memviewslice *, int, size_t); /*proto*/
static Py_ssize_t __pyx_memoryview_slice_get_size(__Pyx_memviewslice *, int); /*proto*/
static Py_ssize_t __pyx_fill_contig_strides_array(Py_ssize_t *, Py_ssize_t *, Py_ssize_t, int, char); /*proto*/
static void *__pyx_memoryview_copy_data_to_temp(__Pyx_memviewslice *, __Pyx_memviewslice *, char, int); /*proto*/
static int __pyx_memoryview_err_extents(int, Py_ssize_t, Py_ssize_t); /*proto*/
static int __pyx_memoryview_err_dim(PyObject *, char *, int); /*proto*/
static int __pyx_memoryview_err(PyObject *, char *); /*proto*/
static int __pyx_memoryview_copy_contents(__Pyx_memviewslice, __Pyx_memviewslice, int, int, int); /*proto*/
static void __pyx_memoryview_broadcast_leading(__Pyx_memviewslice *, int, int); /*proto*/
static void __pyx_memoryview_refcount_copying(__Pyx_memviewslice *, int, int, int); /*proto*/
static void __pyx_memoryview_refcount_objects_in_slice_with_gil(char *, Py_ssize_t *, Py_ssize_t *, int, int); /*proto*/
static void __pyx_memoryview_refcount_objects_in_slice(char *, Py_ssize_t *, Py_ssize_t *, int, int); /*proto*/
static void __pyx_memoryview_slice_assign_scalar(__Pyx_memviewslice *, int, size_t, void *, int); /*proto*/
static void __pyx_memoryview__slice_assign_scalar(char *, Py_ssize_t *, Py_ssize_t *, int, size_t, void *); /*proto*/
static PyObject *__pyx_unpickle_Enum__set_state(struct __pyx_MemviewEnum_obj *, PyObject *); /*proto*/
static __Pyx_TypeInfo __Pyx_TypeInfo_double = { "double", NULL, sizeof(double), { 0 }, 0, 'R', 0, 0 };
static __Pyx_TypeInfo __Pyx_TypeInfo_int = { "int", NULL, sizeof(int), { 0 }, 0, IS_UNSIGNED(int) ? 'U' : 'I', IS_UNSIGNED(int), 0 };
static __Pyx_TypeInfo __Pyx_TypeInfo_object = { "Python object", NULL, sizeof(PyObject *), { 0 }, 0, 'O', 0, 0 };
static __Pyx_TypeInfo __Pyx_TypeInfo_long = { "long", NULL, sizeof(long), { 0 }, 0, IS_UNSIGNED(long) ? 'U' : 'I', IS_UNSIGNED(long), 0 };
#define __Pyx_MODULE_NAME "avalanches"
extern int __pyx_module_is_main_avalanches;
int __pyx_module_is_main_avalanches = 0;

/* Implementation of 'avalanches' */
static PyObject *__pyx_builtin_range;
static PyObject *__pyx_builtin_zip;
static PyObject *__pyx_builtin_object;
static PyObject *__pyx_builtin_sum;
static PyObject *__pyx_builtin_min;
static PyObject *__pyx_builtin_max;
static PyObject *__pyx_builtin_round;
static PyObject *__pyx_builtin_ValueError;
static PyObject *__pyx_builtin_RuntimeError;
static PyObject *__pyx_builtin_ImportError;
static PyObject *__pyx_builtin_MemoryError;
static PyObject *__pyx_builtin_enumerate;
static PyObject *__pyx_builtin_TypeError;
static PyObject *__pyx_builtin_Ellipsis;
static PyObject *__pyx_builtin_id;
static PyObject *__pyx_builtin_IndexError;
static const char __pyx_k_C[] = "C";
static const char __pyx_k_N[] = "N";
static const char __pyx_k_O[] = "O";
static const char __pyx_k_R[] = "R";
static const char __pyx_k_X[] = "X";
static const char __pyx_k_Z[] = "Z";
static const char __pyx_k_a[] = "a";
static const char __pyx_k_c[] = "c";
static const char __pyx_k_i[] = "i";
static const char __pyx_k_j[] = "j";
static const char __pyx_k_k[] = "k";
static const char __pyx_k_m[] = "m";
static const char __pyx_k_o[] = "o";
static const char __pyx_k_x[] = "x";
static const char __pyx_k_y[] = "y";
static const char __pyx_k_N0[] = "N0";
static const char __pyx_k_N1[] = "N1";
static const char __pyx_k_Nc[] = "Nc";
static const char __pyx_k__3[] = ".";
static const char __pyx_k_a0[] = "a0";
static const char __pyx_k_id[] = "id";
static const char __pyx_k_mx[] = "mx";
static const char __pyx_k_np[] = "np";
static const char __pyx_k_on[] = "on";
static const char __pyx_k_sd[] = "sd";
static const char __pyx_k_N_x[] = "N_x";
static const char __pyx_k__38[] = "*";
static const char __pyx_k_idx[] = "idx";
static const char __pyx_k_max[] = "max";
static const char __pyx_k_min[] = "min";
static const char __pyx_k_new[] = "__new__";
static const char __pyx_k_obj[] = "obj";
static const char __pyx_k_plt[] = "plt";
static const char __pyx_k_sds[] = "sds";
static const char __pyx_k_std[] = "std";
static const char __pyx_k_sum[] = "sum";
static const char __pyx_k_zip[] = "zip";
static const char __pyx_k_CCDF[] = "CCDF";
static const char __pyx_k_Nmax[] = "Nmax";
static const char __pyx_k_Nmin[] = "Nmin";
static const char __pyx_k_axis[] = "axis";
static const char __pyx_k_base[] = "base";
static const char __pyx_k_bins[] = "bins";
static const char __pyx_k_blue[] = "blue";
static const char __pyx_k_ccdf[] = "ccdf";
static const char __pyx_k_copy[] = "copy";
static const char __pyx_k_dict[] = "__dict__";
static const char __pyx_k_keys[] = "keys";
static const char __pyx_k_main[] = "__main__";
static const char __pyx_k_mean[] = "mean";
static const char __pyx_k_mode[] = "mode";
static const char __pyx_k_name[] = "name";
static const char __pyx_k_ndim[] = "ndim";
static const char __pyx_k_pack[] = "pack";
static const char __pyx_k_plot[] = "plot";
static const char __pyx_k_pval[] = "pval";
static const char __pyx_k_show[] = "show";
static const char __pyx_k_size[] = "size";
static const char __pyx_k_sl_i[] = "sl_i";
static const char __pyx_k_sl_k[] = "sl_k";
static const char __pyx_k_step[] = "step";
static const char __pyx_k_stop[] = "stop";
static const char __pyx_k_test[] = "__test__";
static const char __pyx_k_tup0[] = "tup0";
static const char __pyx_k_tup1[] = "tup1";
static const char __pyx_k_xlab[] = "xlab";
static const char __pyx_k_ylab[] = "ylab";
static const char __pyx_k_ASCII[] = "ASCII";
static const char __pyx_k_Nsl_i[] = "Nsl_i";
static const char __pyx_k_Nsl_k[] = "Nsl_k";
static const char __pyx_k_Z_len[] = "Z_len";
static const char __pyx_k_argmx[] = "argmx";
static const char __pyx_k_array[] = "array";
static const char __pyx_k_class[] = "__class__";
static const char __pyx_k_color[] = "color";
static const char __pyx_k_dtype[] = "dtype";
static const char __pyx_k_error[] = "error";
static const char __pyx_k_flags[] = "flags";
static const char __pyx_k_int32[] = "int32";
static const char __pyx_k_label[] = "label";
static const char __pyx_k_means[] = "means";
static const char __pyx_k_numpy[] = "numpy";
static const char __pyx_k_range[] = "range";
static const char __pyx_k_ratio[] = "ratio";
static const char __pyx_k_round[] = "round";
static const char __pyx_k_shape[] = "shape";
static const char __pyx_k_sigma[] = "sigma";
static const char __pyx_k_sizes[] = "sizes";
static const char __pyx_k_slope[] = "slope";
static const char __pyx_k_start[] = "start";
static const char __pyx_k_stops[] = "stops";
static const char __pyx_k_title[] = "title";
static const char __pyx_k_y_max[] = "y_max";
static const char __pyx_k_zeros[] = "zeros";
static const char __pyx_k_N_lens[] = "N_lens";
static const char __pyx_k_append[] = "append";
static const char __pyx_k_arange[] = "arange";
static const char __pyx_k_astype[] = "astype";
static const char __pyx_k_delete[] = "delete";
static const char __pyx_k_double[] = "double";
static const char __pyx_k_encode[] = "encode";
static const char __pyx_k_format[] = "format";
static const char __pyx_k_import[] = "__import__";
static const char __pyx_k_legend[] = "legend";
static const char __pyx_k_loglog[] = "loglog";
static const char __pyx_k_name_2[] = "__name__";
static const char __pyx_k_object[] = "object";
static const char __pyx_k_pickle[] = "pickle";
static const char __pyx_k_raster[] = "raster";
static const char __pyx_k_reduce[] = "__reduce__";
static const char __pyx_k_relmax[] = "relmax";
static const char __pyx_k_relmin[] = "relmin";
static const char __pyx_k_starts[] = "starts";
static const char __pyx_k_struct[] = "struct";
static const char __pyx_k_unpack[] = "unpack";
static const char __pyx_k_update[] = "update";
static const char __pyx_k_window[] = "window";
static const char __pyx_k_x_axis[] = "x_axis";
static const char __pyx_k_xlabel[] = "xlabel";
static const char __pyx_k_y_axis[] = "y_axis";
static const char __pyx_k_ylabel[] = "ylabel";
static const char __pyx_k_C_sizes[] = "C_sizes";
static const char __pyx_k_Counter[] = "Counter";
static const char __pyx_k_Z_where[] = "Z_where";
static const char __pyx_k_counter[] = "counter";
static const char __pyx_k_event_0[] = "event_0";
static const char __pyx_k_event_1[] = "event_1";
static const char __pyx_k_extrema[] = "extrema";
static const char __pyx_k_fortran[] = "fortran";
static const char __pyx_k_lengths[] = "lengths";
static const char __pyx_k_memview[] = "memview";
static const char __pyx_k_Ellipsis[] = "Ellipsis";
static const char __pyx_k_bin_size[] = "bin_size";
static const char __pyx_k_deepcopy[] = "deepcopy";
static const char __pyx_k_getstate[] = "__getstate__";
static const char __pyx_k_itemsize[] = "itemsize";
static const char __pyx_k_num_bins[] = "num_bins";
static const char __pyx_k_pearsonr[] = "pearsonr";
static const char __pyx_k_pyx_type[] = "__pyx_type";
static const char __pyx_k_setstate[] = "__setstate__";
static const char __pyx_k_subplots[] = "subplots";
static const char __pyx_k_C_lengths[] = "C_lengths";
static const char __pyx_k_TypeError[] = "TypeError";
static const char __pyx_k_avalanche[] = "avalanche";
static const char __pyx_k_avg_sizes[] = "avg_sizes";
static const char __pyx_k_enumerate[] = "enumerate";
static const char __pyx_k_intercept[] = "intercept";
static const char __pyx_k_normalize[] = "normalize";
static const char __pyx_k_pyx_state[] = "__pyx_state";
static const char __pyx_k_reduce_ex[] = "__reduce_ex__";
static const char __pyx_k_threshold[] = "threshold";
static const char __pyx_k_IndexError[] = "IndexError";
static const char __pyx_k_ValueError[] = "ValueError";
static const char __pyx_k_avalanches[] = "avalanches";
static const char __pyx_k_bin_events[] = "bin_events";
static const char __pyx_k_index_list[] = "index_list";
static const char __pyx_k_linregress[] = "linregress";
static const char __pyx_k_max_raster[] = "max_raster";
static const char __pyx_k_min_length[] = "min_length";
static const char __pyx_k_pyx_result[] = "__pyx_result";
static const char __pyx_k_pyx_vtable[] = "__pyx_vtable__";
static const char __pyx_k_regression[] = "regression";
static const char __pyx_k_ImportError[] = "ImportError";
static const char __pyx_k_MemoryError[] = "MemoryError";
static const char __pyx_k_PickleError[] = "PickleError";
static const char __pyx_k_Probability[] = "Probability";
static const char __pyx_k_collections[] = "collections";
static const char __pyx_k_found_peaks[] = "found_peaks";
static const char __pyx_k_length_dict[] = "length_dict";
static const char __pyx_k_num_lengths[] = "num_lengths";
static const char __pyx_k_peak_finder[] = "peak_finder";
static const char __pyx_k_scipy_stats[] = "scipy.stats";
static const char __pyx_k_N0_avalanche[] = "N0_avalanche";
static const char __pyx_k_RuntimeError[] = "RuntimeError";
static const char __pyx_k_Z_where_list[] = "Z_where_list";
static const char __pyx_k_pyx_checksum[] = "__pyx_checksum";
static const char __pyx_k_stringsource[] = "stringsource";
static const char __pyx_k_1_sigma_v_z_0[] = "$1 / \\sigma v z$ = {0}";
static const char __pyx_k_Average_Sizes[] = "Average Sizes";
static const char __pyx_k_Given_Lengths[] = "Given Lengths";
static const char __pyx_k_given_lengths[] = "given_lengths";
static const char __pyx_k_log_avg_sizes[] = "log_avg_sizes";
static const char __pyx_k_min_frequency[] = "min_frequency";
static const char __pyx_k_pyx_getbuffer[] = "__pyx_getbuffer";
static const char __pyx_k_reduce_cython[] = "__reduce_cython__";
static const char __pyx_k_simple_raster[] = "simple_raster";
static const char __pyx_k_avalanches_pyx[] = "avalanches.pyx";
static const char __pyx_k_View_MemoryView[] = "View.MemoryView";
static const char __pyx_k_allocate_buffer[] = "allocate_buffer";
static const char __pyx_k_avalanche_array[] = "avalanche_array";
static const char __pyx_k_avalanche_sizes[] = "avalanche_sizes";
static const char __pyx_k_branching_ratio[] = "branching_ratio";
static const char __pyx_k_dtype_is_object[] = "dtype_is_object";
static const char __pyx_k_pyx_PickleError[] = "__pyx_PickleError";
static const char __pyx_k_setstate_cython[] = "__setstate_cython__";
static const char __pyx_k_avalanche_shapes[] = "avalanche_shapes";
static const char __pyx_k_coherence_raster[] = "coherence_raster";
static const char __pyx_k_Exponent_Relation[] = "Exponent Relation";
static const char __pyx_k_avalanche_lengths[] = "avalanche_lengths";
static const char __pyx_k_exponent_relation[] = "exponent_relation";
static const char __pyx_k_log_given_lengths[] = "log_given_lengths";
static const char __pyx_k_matplotlib_pyplot[] = "matplotlib.pyplot";
static const char __pyx_k_pyx_unpickle_Enum[] = "__pyx_unpickle_Enum";
static const char __pyx_k_channel_avalanches[] = "channel_avalanches";
static const char __pyx_k_cline_in_traceback[] = "cline_in_traceback";
static const char __pyx_k_strided_and_direct[] = "<strided and direct>";
static const char __pyx_k_strided_and_indirect[] = "<strided and indirect>";
static const char __pyx_k_contiguous_and_direct[] = "<contiguous and direct>";
static const char __pyx_k_MemoryView_of_r_object[] = "<MemoryView of %r object>";
static const char __pyx_k_MemoryView_of_r_at_0x_x[] = "<MemoryView of %r at 0x%x>";
static const char __pyx_k_contiguous_and_indirect[] = "<contiguous and indirect>";
static const char __pyx_k_Cannot_index_with_type_s[] = "Cannot index with type '%s'";
static const char __pyx_k_avalanche_array_filtered[] = "avalanche_array_filtered";
static const char __pyx_k_avalanche_sizes_filtered[] = "avalanche_sizes_filtered";
static const char __pyx_k_Invalid_shape_in_axis_d_d[] = "Invalid shape in axis %d: %d.";
static const char __pyx_k_avalanche_shapes_filtered[] = "avalanche_shapes_filtered";
static const char __pyx_k_avalanche_lengths_filtered[] = "avalanche_lengths_filtered";
static const char __pyx_k_itemsize_0_for_cython_array[] = "itemsize <= 0 for cython.array";
static const char __pyx_k_ndarray_is_not_C_contiguous[] = "ndarray is not C contiguous";
static const char __pyx_k_mne_preprocessing_peak_finder[] = "mne.preprocessing.peak_finder";
static const char __pyx_k_unable_to_allocate_array_data[] = "unable to allocate array data.";
static const char __pyx_k_Created_on_Thu_Jan_17_14_10_01[] = "\nCreated on Thu Jan 17 14:10:01 2019\n\n@author: thosvarley\n\n";
static const char __pyx_k_strided_and_direct_or_indirect[] = "<strided and direct or indirect>";
static const char __pyx_k_numpy_core_multiarray_failed_to[] = "numpy.core.multiarray failed to import";
static const char __pyx_k_unknown_dtype_code_in_numpy_pxd[] = "unknown dtype code in numpy.pxd (%d)";
static const char __pyx_k_Buffer_view_does_not_expose_stri[] = "Buffer view does not expose strides";
static const char __pyx_k_Can_only_create_a_buffer_that_is[] = "Can only create a buffer that is contiguous in memory.";
static const char __pyx_k_Cannot_assign_to_read_only_memor[] = "Cannot assign to read-only memoryview";
static const char __pyx_k_Cannot_create_writable_memory_vi[] = "Cannot create writable memory view from read-only memoryview";
static const char __pyx_k_Empty_shape_tuple_for_cython_arr[] = "Empty shape tuple for cython.array";
static const char __pyx_k_Format_string_allocated_too_shor[] = "Format string allocated too short, see comment in numpy.pxd";
static const char __pyx_k_Incompatible_checksums_s_vs_0xb0[] = "Incompatible checksums (%s vs 0xb068931 = (name))";
static const char __pyx_k_Indirect_dimensions_not_supporte[] = "Indirect dimensions not supported";
static const char __pyx_k_Invalid_mode_expected_c_or_fortr[] = "Invalid mode, expected 'c' or 'fortran', got %s";
static const char __pyx_k_Non_native_byte_order_not_suppor[] = "Non-native byte order not supported";
static const char __pyx_k_Out_of_bounds_on_buffer_access_a[] = "Out of bounds on buffer access (axis %d)";
static const char __pyx_k_Unable_to_convert_item_to_object[] = "Unable to convert item to object";
static const char __pyx_k_got_differing_extents_in_dimensi[] = "got differing extents in dimension %d (got %d and %d)";
static const char __pyx_k_ndarray_is_not_Fortran_contiguou[] = "ndarray is not Fortran contiguous";
static const char __pyx_k_no_default___reduce___due_to_non[] = "no default __reduce__ due to non-trivial __cinit__";
static const char __pyx_k_numpy_core_umath_failed_to_impor[] = "numpy.core.umath failed to import";
static const char __pyx_k_unable_to_allocate_shape_and_str[] = "unable to allocate shape and strides.";
static const char __pyx_k_Format_string_allocated_too_shor_2[] = "Format string allocated too short.";
static PyObject *__pyx_kp_s_1_sigma_v_z_0;
static PyObject *__pyx_n_s_ASCII;
static PyObject *__pyx_kp_s_Average_Sizes;
static PyObject *__pyx_kp_s_Buffer_view_does_not_expose_stri;
static PyObject *__pyx_n_s_C;
static PyObject *__pyx_n_s_CCDF;
static PyObject *__pyx_n_s_C_lengths;
static PyObject *__pyx_n_s_C_sizes;
static PyObject *__pyx_kp_s_Can_only_create_a_buffer_that_is;
static PyObject *__pyx_kp_s_Cannot_assign_to_read_only_memor;
static PyObject *__pyx_kp_s_Cannot_create_writable_memory_vi;
static PyObject *__pyx_kp_s_Cannot_index_with_type_s;
static PyObject *__pyx_n_s_Counter;
static PyObject *__pyx_n_s_Ellipsis;
static PyObject *__pyx_kp_s_Empty_shape_tuple_for_cython_arr;
static PyObject *__pyx_kp_s_Exponent_Relation;
static PyObject *__pyx_kp_u_Format_string_allocated_too_shor;
static PyObject *__pyx_kp_u_Format_string_allocated_too_shor_2;
static PyObject *__pyx_kp_s_Given_Lengths;
static PyObject *__pyx_n_s_ImportError;
static PyObject *__pyx_kp_s_Incompatible_checksums_s_vs_0xb0;
static PyObject *__pyx_n_s_IndexError;
static PyObject *__pyx_kp_s_Indirect_dimensions_not_supporte;
static PyObject *__pyx_kp_s_Invalid_mode_expected_c_or_fortr;
static PyObject *__pyx_kp_s_Invalid_shape_in_axis_d_d;
static PyObject *__pyx_n_s_MemoryError;
static PyObject *__pyx_kp_s_MemoryView_of_r_at_0x_x;
static PyObject *__pyx_kp_s_MemoryView_of_r_object;
static PyObject *__pyx_n_s_N;
static PyObject *__pyx_n_s_N0;
static PyObject *__pyx_n_s_N0_avalanche;
static PyObject *__pyx_n_s_N1;
static PyObject *__pyx_n_s_N_lens;
static PyObject *__pyx_n_s_N_x;
static PyObject *__pyx_n_s_Nc;
static PyObject *__pyx_n_s_Nmax;
static PyObject *__pyx_n_s_Nmin;
static PyObject *__pyx_kp_u_Non_native_byte_order_not_suppor;
static PyObject *__pyx_n_s_Nsl_i;
static PyObject *__pyx_n_s_Nsl_k;
static PyObject *__pyx_n_b_O;
static PyObject *__pyx_kp_s_Out_of_bounds_on_buffer_access_a;
static PyObject *__pyx_n_s_PickleError;
static PyObject *__pyx_n_s_Probability;
static PyObject *__pyx_n_s_R;
static PyObject *__pyx_n_s_RuntimeError;
static PyObject *__pyx_n_s_TypeError;
static PyObject *__pyx_kp_s_Unable_to_convert_item_to_object;
static PyObject *__pyx_n_s_ValueError;
static PyObject *__pyx_n_s_View_MemoryView;
static PyObject *__pyx_n_s_X;
static PyObject *__pyx_n_s_Z;
static PyObject *__pyx_n_s_Z_len;
static PyObject *__pyx_n_s_Z_where;
static PyObject *__pyx_n_s_Z_where_list;
static PyObject *__pyx_kp_s__3;
static PyObject *__pyx_n_s__38;
static PyObject *__pyx_n_s_a;
static PyObject *__pyx_n_s_a0;
static PyObject *__pyx_n_s_allocate_buffer;
static PyObject *__pyx_n_s_append;
static PyObject *__pyx_n_s_arange;
static PyObject *__pyx_n_s_argmx;
static PyObject *__pyx_n_s_array;
static PyObject *__pyx_n_s_astype;
static PyObject *__pyx_n_s_avalanche;
static PyObject *__pyx_n_s_avalanche_array;
static PyObject *__pyx_n_s_avalanche_array_filtered;
static PyObject *__pyx_n_s_avalanche_lengths;
static PyObject *__pyx_n_s_avalanche_lengths_filtered;
static PyObject *__pyx_n_s_avalanche_shapes;
static PyObject *__pyx_n_s_avalanche_shapes_filtered;
static PyObject *__pyx_n_s_avalanche_sizes;
static PyObject *__pyx_n_s_avalanche_sizes_filtered;
static PyObject *__pyx_n_s_avalanches;
static PyObject *__pyx_kp_s_avalanches_pyx;
static PyObject *__pyx_n_s_avg_sizes;
static PyObject *__pyx_n_s_axis;
static PyObject *__pyx_n_s_base;
static PyObject *__pyx_n_s_bin_events;
static PyObject *__pyx_n_s_bin_size;
static PyObject *__pyx_n_s_bins;
static PyObject *__pyx_n_s_blue;
static PyObject *__pyx_n_s_branching_ratio;
static PyObject *__pyx_n_s_c;
static PyObject *__pyx_n_u_c;
static PyObject *__pyx_n_s_ccdf;
static PyObject *__pyx_n_s_channel_avalanches;
static PyObject *__pyx_n_s_class;
static PyObject *__pyx_n_s_cline_in_traceback;
static PyObject *__pyx_n_s_coherence_raster;
static PyObject *__pyx_n_s_collections;
static PyObject *__pyx_n_s_color;
static PyObject *__pyx_kp_s_contiguous_and_direct;
static PyObject *__pyx_kp_s_contiguous_and_indirect;
static PyObject *__pyx_n_s_copy;
static PyObject *__pyx_n_s_counter;
static PyObject *__pyx_n_s_deepcopy;
static PyObject *__pyx_n_s_delete;
static PyObject *__pyx_n_s_dict;
static PyObject *__pyx_n_s_double;
static PyObject *__pyx_n_s_dtype;
static PyObject *__pyx_n_s_dtype_is_object;
static PyObject *__pyx_n_s_encode;
static PyObject *__pyx_n_s_enumerate;
static PyObject *__pyx_n_s_error;
static PyObject *__pyx_n_s_event_0;
static PyObject *__pyx_n_s_event_1;
static PyObject *__pyx_n_s_exponent_relation;
static PyObject *__pyx_n_s_extrema;
static PyObject *__pyx_n_s_flags;
static PyObject *__pyx_n_s_format;
static PyObject *__pyx_n_s_fortran;
static PyObject *__pyx_n_u_fortran;
static PyObject *__pyx_n_s_found_peaks;
static PyObject *__pyx_n_s_getstate;
static PyObject *__pyx_n_s_given_lengths;
static PyObject *__pyx_kp_s_got_differing_extents_in_dimensi;
static PyObject *__pyx_n_s_i;
static PyObject *__pyx_n_s_id;
static PyObject *__pyx_n_s_idx;
static PyObject *__pyx_n_s_import;
static PyObject *__pyx_n_s_index_list;
static PyObject *__pyx_n_s_int32;
static PyObject *__pyx_n_s_intercept;
static PyObject *__pyx_n_s_itemsize;
static PyObject *__pyx_kp_s_itemsize_0_for_cython_array;
static PyObject *__pyx_n_s_j;
static PyObject *__pyx_n_s_k;
static PyObject *__pyx_n_s_keys;
static PyObject *__pyx_n_s_label;
static PyObject *__pyx_n_s_legend;
static PyObject *__pyx_n_s_length_dict;
static PyObject *__pyx_n_s_lengths;
static PyObject *__pyx_n_s_linregress;
static PyObject *__pyx_n_s_log_avg_sizes;
static PyObject *__pyx_n_s_log_given_lengths;
static PyObject *__pyx_n_s_loglog;
static PyObject *__pyx_n_s_m;
static PyObject *__pyx_n_s_main;
static PyObject *__pyx_n_s_matplotlib_pyplot;
static PyObject *__pyx_n_s_max;
static PyObject *__pyx_n_s_max_raster;
static PyObject *__pyx_n_s_mean;
static PyObject *__pyx_n_s_means;
static PyObject *__pyx_n_s_memview;
static PyObject *__pyx_n_s_min;
static PyObject *__pyx_n_s_min_frequency;
static PyObject *__pyx_n_s_min_length;
static PyObject *__pyx_n_s_mne_preprocessing_peak_finder;
static PyObject *__pyx_n_s_mode;
static PyObject *__pyx_n_s_mx;
static PyObject *__pyx_n_s_name;
static PyObject *__pyx_n_s_name_2;
static PyObject *__pyx_kp_u_ndarray_is_not_C_contiguous;
static PyObject *__pyx_kp_u_ndarray_is_not_Fortran_contiguou;
static PyObject *__pyx_n_s_ndim;
static PyObject *__pyx_n_s_new;
static PyObject *__pyx_kp_s_no_default___reduce___due_to_non;
static PyObject *__pyx_n_s_normalize;
static PyObject *__pyx_n_s_np;
static PyObject *__pyx_n_s_num_bins;
static PyObject *__pyx_n_s_num_lengths;
static PyObject *__pyx_n_s_numpy;
static PyObject *__pyx_kp_s_numpy_core_multiarray_failed_to;
static PyObject *__pyx_kp_s_numpy_core_umath_failed_to_impor;
static PyObject *__pyx_n_s_o;
static PyObject *__pyx_n_s_obj;
static PyObject *__pyx_n_s_object;
static PyObject *__pyx_n_s_on;
static PyObject *__pyx_n_s_pack;
static PyObject *__pyx_n_s_peak_finder;
static PyObject *__pyx_n_s_pearsonr;
static PyObject *__pyx_n_s_pickle;
static PyObject *__pyx_n_s_plot;
static PyObject *__pyx_n_s_plt;
static PyObject *__pyx_n_s_pval;
static PyObject *__pyx_n_s_pyx_PickleError;
static PyObject *__pyx_n_s_pyx_checksum;
static PyObject *__pyx_n_s_pyx_getbuffer;
static PyObject *__pyx_n_s_pyx_result;
static PyObject *__pyx_n_s_pyx_state;
static PyObject *__pyx_n_s_pyx_type;
static PyObject *__pyx_n_s_pyx_unpickle_Enum;
static PyObject *__pyx_n_s_pyx_vtable;
static PyObject *__pyx_n_s_range;
static PyObject *__pyx_n_s_raster;
static PyObject *__pyx_n_s_ratio;
static PyObject *__pyx_n_s_reduce;
static PyObject *__pyx_n_s_reduce_cython;
static PyObject *__pyx_n_s_reduce_ex;
static PyObject *__pyx_n_s_regression;
static PyObject *__pyx_n_s_relmax;
static PyObject *__pyx_n_s_relmin;
static PyObject *__pyx_n_s_round;
static PyObject *__pyx_n_s_scipy_stats;
static PyObject *__pyx_n_s_sd;
static PyObject *__pyx_n_s_sds;
static PyObject *__pyx_n_s_setstate;
static PyObject *__pyx_n_s_setstate_cython;
static PyObject *__pyx_n_s_shape;
static PyObject *__pyx_n_s_show;
static PyObject *__pyx_n_s_sigma;
static PyObject *__pyx_n_s_simple_raster;
static PyObject *__pyx_n_s_size;
static PyObject *__pyx_n_s_sizes;
static PyObject *__pyx_n_s_sl_i;
static PyObject *__pyx_n_s_sl_k;
static PyObject *__pyx_n_s_slope;
static PyObject *__pyx_n_s_start;
static PyObject *__pyx_n_s_starts;
static PyObject *__pyx_n_s_std;
static PyObject *__pyx_n_s_step;
static PyObject *__pyx_n_s_stop;
static PyObject *__pyx_n_s_stops;
static PyObject *__pyx_kp_s_strided_and_direct;
static PyObject *__pyx_kp_s_strided_and_direct_or_indirect;
static PyObject *__pyx_kp_s_strided_and_indirect;
static PyObject *__pyx_kp_s_stringsource;
static PyObject *__pyx_n_s_struct;
static PyObject *__pyx_n_s_subplots;
static PyObject *__pyx_n_s_sum;
static PyObject *__pyx_n_s_test;
static PyObject *__pyx_n_s_threshold;
static PyObject *__pyx_n_s_title;
static PyObject *__pyx_n_s_tup0;
static PyObject *__pyx_n_s_tup1;
static PyObject *__pyx_kp_s_unable_to_allocate_array_data;
static PyObject *__pyx_kp_s_unable_to_allocate_shape_and_str;
static PyObject *__pyx_kp_u_unknown_dtype_code_in_numpy_pxd;
static PyObject *__pyx_n_s_unpack;
static PyObject *__pyx_n_s_update;
static PyObject *__pyx_n_s_window;
static PyObject *__pyx_n_s_x;
static PyObject *__pyx_n_s_x_axis;
static PyObject *__pyx_n_s_xlab;
static PyObject *__pyx_n_s_xlabel;
static PyObject *__pyx_n_s_y;
static PyObject *__pyx_n_s_y_axis;
static PyObject *__pyx_n_s_y_max;
static PyObject *__pyx_n_s_ylab;
static PyObject *__pyx_n_s_ylabel;
static PyObject *__pyx_n_s_zeros;
static PyObject *__pyx_n_s_zip;
static PyObject *__pyx_pf_10avalanches_normalize(CYTHON_UNUSED PyObject *__pyx_self, __Pyx_memviewslice __pyx_v_X); /* proto */
static PyObject *__pyx_pf_10avalanches_2simple_raster(CYTHON_UNUSED PyObject *__pyx_self, __Pyx_memviewslice __pyx_v_X, double __pyx_v_threshold); /* proto */
static PyObject *__pyx_pf_10avalanches_4max_raster(CYTHON_UNUSED PyObject *__pyx_self, __Pyx_memviewslice __pyx_v_X, double __pyx_v_threshold); /* proto */
static PyObject *__pyx_pf_10avalanches_6coherence_raster(CYTHON_UNUSED PyObject *__pyx_self, __Pyx_memviewslice __pyx_v_X, double __pyx_v_threshold, double __pyx_v_R); /* proto */
static PyObject *__pyx_pf_10avalanches_8avalanches(CYTHON_UNUSED PyObject *__pyx_self, __Pyx_memviewslice __pyx_v_X, int __pyx_v_bin_size, int __pyx_v_min_length, int __pyx_v_min_frequency); /* proto */
static PyObject *__pyx_pf_10avalanches_10CCDF(CYTHON_UNUSED PyObject *__pyx_self, __Pyx_memviewslice __pyx_v_X, int __pyx_v_plot, PyObject *__pyx_v_xlab, PyObject *__pyx_v_ylab, PyObject *__pyx_v_title); /* proto */
static PyObject *__pyx_pf_10avalanches_12exponent_relation(CYTHON_UNUSED PyObject *__pyx_self, __Pyx_memviewslice __pyx_v_lengths, __Pyx_memviewslice __pyx_v_sizes, int __pyx_v_plot); /* proto */
static PyObject *__pyx_pf_10avalanches_14branching_ratio(CYTHON_UNUSED PyObject *__pyx_self, __Pyx_memviewslice __pyx_v_X); /* proto */
static int __pyx_pf_5numpy_7ndarray___getbuffer__(PyArrayObject *__pyx_v_self, Py_buffer *__pyx_v_info, int __pyx_v_flags); /* proto */
static void __pyx_pf_5numpy_7ndarray_2__releasebuffer__(PyArrayObject *__pyx_v_self, Py_buffer *__pyx_v_info); /* proto */
static int __pyx_array___pyx_pf_15View_dot_MemoryView_5array___cinit__(struct __pyx_array_obj *__pyx_v_self, PyObject *__pyx_v_shape, Py_ssize_t __pyx_v_itemsize, PyObject *__pyx_v_format, PyObject *__pyx_v_mode, int __pyx_v_allocate_buffer); /* proto */
static int __pyx_array___pyx_pf_15View_dot_MemoryView_5array_2__getbuffer__(struct __pyx_array_obj *__pyx_v_self, Py_buffer *__pyx_v_info, int __pyx_v_flags); /* proto */
static void __pyx_array___pyx_pf_15View_dot_MemoryView_5array_4__dealloc__(struct __pyx_array_obj *__pyx_v_self); /* proto */
static PyObject *__pyx_pf_15View_dot_MemoryView_5array_7memview___get__(struct __pyx_array_obj *__pyx_v_self); /* proto */
static Py_ssize_t __pyx_array___pyx_pf_15View_dot_MemoryView_5array_6__len__(struct __pyx_array_obj *__pyx_v_self); /* proto */
static PyObject *__pyx_array___pyx_pf_15View_dot_MemoryView_5array_8__getattr__(struct __pyx_array_obj *__pyx_v_self, PyObject *__pyx_v_attr); /* proto */
static PyObject *__pyx_array___pyx_pf_15View_dot_MemoryView_5array_10__getitem__(struct __pyx_array_obj *__pyx_v_self, PyObject *__pyx_v_item); /* proto */
static int __pyx_array___pyx_pf_15View_dot_MemoryView_5array_12__setitem__(struct __pyx_array_obj *__pyx_v_self, PyObject *__pyx_v_item, PyObject *__pyx_v_value); /* proto */
static PyObject *__pyx_pf___pyx_array___reduce_cython__(CYTHON_UNUSED struct __pyx_array_obj *__pyx_v_self); /* proto */
static PyObject *__pyx_pf___pyx_array_2__setstate_cython__(CYTHON_UNUSED struct __pyx_array_obj *__pyx_v_self, CYTHON_UNUSED PyObject *__pyx_v___pyx_state); /* proto */
static int __pyx_MemviewEnum___pyx_pf_15View_dot_MemoryView_4Enum___init__(struct __pyx_MemviewEnum_obj *__pyx_v_self, PyObject *__pyx_v_name); /* proto */
static PyObject *__pyx_MemviewEnum___pyx_pf_15View_dot_MemoryView_4Enum_2__repr__(struct __pyx_MemviewEnum_obj *__pyx_v_self); /* proto */
static PyObject *__pyx_pf___pyx_MemviewEnum___reduce_cython__(struct __pyx_MemviewEnum_obj *__pyx_v_self); /* proto */
static PyObject *__pyx_pf___pyx_MemviewEnum_2__setstate_cython__(struct __pyx_MemviewEnum_obj *__pyx_v_self, PyObject *__pyx_v___pyx_state); /* proto */
static int __pyx_memoryview___pyx_pf_15View_dot_MemoryView_10memoryview___cinit__(struct __pyx_memoryview_obj *__pyx_v_self, PyObject *__pyx_v_obj, int __pyx_v_flags, int __pyx_v_dtype_is_object); /* proto */
static void __pyx_memoryview___pyx_pf_15View_dot_MemoryView_10memoryview_2__dealloc__(struct __pyx_memoryview_obj *__pyx_v_self); /* proto */
static PyObject *__pyx_memoryview___pyx_pf_15View_dot_MemoryView_10memoryview_4__getitem__(struct __pyx_memoryview_obj *__pyx_v_self, PyObject *__pyx_v_index); /* proto */
static int __pyx_memoryview___pyx_pf_15View_dot_MemoryView_10memoryview_6__setitem__(struct __pyx_memoryview_obj *__pyx_v_self, PyObject *__pyx_v_index, PyObject *__pyx_v_value); /* proto */
static int __pyx_memoryview___pyx_pf_15View_dot_MemoryView_10memoryview_8__getbuffer__(struct __pyx_memoryview_obj *__pyx_v_self, Py_buffer *__pyx_v_info, int __pyx_v_flags); /* proto */
static PyObject *__pyx_pf_15View_dot_MemoryView_10memoryview_1T___get__(struct __pyx_memoryview_obj *__pyx_v_self); /* proto */
static PyObject *__pyx_pf_15View_dot_MemoryView_10memoryview_4base___get__(struct __pyx_memoryview_obj *__pyx_v_self); /* proto */
static PyObject *__pyx_pf_15View_dot_MemoryView_10memoryview_5shape___get__(struct __pyx_memoryview_obj *__pyx_v_self); /* proto */
static PyObject *__pyx_pf_15View_dot_MemoryView_10memoryview_7strides___get__(struct __pyx_memoryview_obj *__pyx_v_self); /* proto */
static PyObject *__pyx_pf_15View_dot_MemoryView_10memoryview_10suboffsets___get__(struct __pyx_memoryview_obj *__pyx_v_self); /* proto */
static PyObject *__pyx_pf_15View_dot_MemoryView_10memoryview_4ndim___get__(struct __pyx_memoryview_obj *__pyx_v_self); /* proto */
static PyObject *__pyx_pf_15View_dot_MemoryView_10memoryview_8itemsize___get__(struct __pyx_memoryview_obj *__pyx_v_self); /* proto */
static PyObject *__pyx_pf_15View_dot_MemoryView_10memoryview_6nbytes___get__(struct __pyx_memoryview_obj *__pyx_v_self); /* proto */
static PyObject *__pyx_pf_15View_dot_MemoryView_10memoryview_4size___get__(struct __pyx_memoryview_obj *__pyx_v_self); /* proto */
static Py_ssize_t __pyx_memoryview___pyx_pf_15View_dot_MemoryView_10memoryview_10__len__(struct __pyx_memoryview_obj *__pyx_v_self); /* proto */
static PyObject *__pyx_memoryview___pyx_pf_15View_dot_MemoryView_10memoryview_12__repr__(struct __pyx_memoryview_obj *__pyx_v_self); /* proto */
static PyObject *__pyx_memoryview___pyx_pf_15View_dot_MemoryView_10memoryview_14__str__(struct __pyx_memoryview_obj *__pyx_v_self); /* proto */
static PyObject *__pyx_memoryview___pyx_pf_15View_dot_MemoryView_10memoryview_16is_c_contig(struct __pyx_memoryview_obj *__pyx_v_self); /* proto */
static PyObject *__pyx_memoryview___pyx_pf_15View_dot_MemoryView_10memoryview_18is_f_contig(struct __pyx_memoryview_obj *__pyx_v_self); /* proto */
static PyObject *__pyx_memoryview___pyx_pf_15View_dot_MemoryView_10memoryview_20copy(struct __pyx_memoryview_obj *__pyx_v_self); /* proto */
static PyObject *__pyx_memoryview___pyx_pf_15View_dot_MemoryView_10memoryview_22copy_fortran(struct __pyx_memoryview_obj *__pyx_v_self); /* proto */
static PyObject *__pyx_pf___pyx_memoryview___reduce_cython__(CYTHON_UNUSED struct __pyx_memoryview_obj *__pyx_v_self); /* proto */
static PyObject *__pyx_pf___pyx_memoryview_2__setstate_cython__(CYTHON_UNUSED struct __pyx_memoryview_obj *__pyx_v_self, CYTHON_UNUSED PyObject *__pyx_v___pyx_state); /* proto */
static void __pyx_memoryviewslice___pyx_pf_15View_dot_MemoryView_16_memoryviewslice___dealloc__(struct __pyx_memoryviewslice_obj *__pyx_v_self); /* proto */
static PyObject *__pyx_pf_15View_dot_MemoryView_16_memoryviewslice_4base___get__(struct __pyx_memoryviewslice_obj *__pyx_v_self); /* proto */
static PyObject *__pyx_pf___pyx_memoryviewslice___reduce_cython__(CYTHON_UNUSED struct __pyx_memoryviewslice_obj *__pyx_v_self); /* proto */
static PyObject *__pyx_pf___pyx_memoryviewslice_2__setstate_cython__(CYTHON_UNUSED struct __pyx_memoryviewslice_obj *__pyx_v_self, CYTHON_UNUSED PyObject *__pyx_v___pyx_state); /* proto */
static PyObject *__pyx_pf_15View_dot_MemoryView___pyx_unpickle_Enum(CYTHON_UNUSED PyObject *__pyx_self, PyObject *__pyx_v___pyx_type, long __pyx_v___pyx_checksum, PyObject *__pyx_v___pyx_state); /* proto */
static PyObject *__pyx_tp_new_array(PyTypeObject *t, PyObject *a, PyObject *k); /*proto*/
static PyObject *__pyx_tp_new_Enum(PyTypeObject *t, PyObject *a, PyObject *k); /*proto*/
static PyObject *__pyx_tp_new_memoryview(PyTypeObject *t, PyObject *a, PyObject *k); /*proto*/
static PyObject *__pyx_tp_new__memoryviewslice(PyTypeObject *t, PyObject *a, PyObject *k); /*proto*/
static __Pyx_CachedCFunction __pyx_umethod_PyDict_Type_keys = {0, &__pyx_n_s_keys, 0, 0, 0};
static PyObject *__pyx_float_0_01;
static PyObject *__pyx_int_0;
static PyObject *__pyx_int_1;
static PyObject *__pyx_int_2;
static PyObject *__pyx_int_184977713;
static PyObject *__pyx_int_neg_1;
static PyObject *__pyx_tuple_;
static PyObject *__pyx_tuple__2;
static PyObject *__pyx_tuple__4;
static PyObject *__pyx_tuple__5;
static PyObject *__pyx_tuple__6;
static PyObject *__pyx_tuple__7;
static PyObject *__pyx_tuple__8;
static PyObject *__pyx_tuple__9;
static PyObject *__pyx_slice__32;
static PyObject *__pyx_slice__33;
static PyObject *__pyx_slice__34;
static PyObject *__pyx_tuple__10;
static PyObject *__pyx_tuple__11;
static PyObject *__pyx_tuple__12;
static PyObject *__pyx_tuple__13;
static PyObject *__pyx_tuple__14;
static PyObject *__pyx_tuple__15;
static PyObject *__pyx_tuple__16;
static PyObject *__pyx_tuple__17;
static PyObject *__pyx_tuple__18;
static PyObject *__pyx_tuple__19;
static PyObject *__pyx_tuple__20;
static PyObject *__pyx_tuple__21;
static PyObject *__pyx_tuple__22;
static PyObject *__pyx_tuple__23;
static PyObject *__pyx_tuple__24;
static PyObject *__pyx_tuple__25;
static PyObject *__pyx_tuple__26;
static PyObject *__pyx_tuple__27;
static PyObject *__pyx_tuple__28;
static PyObject *__pyx_tuple__29;
static PyObject *__pyx_tuple__30;
static PyObject *__pyx_tuple__31;
static PyObject *__pyx_tuple__35;
static PyObject *__pyx_tuple__36;
static PyObject *__pyx_tuple__37;
static PyObject *__pyx_tuple__39;
static PyObject *__pyx_tuple__41;
static PyObject *__pyx_tuple__43;
static PyObject *__pyx_tuple__45;
static PyObject *__pyx_tuple__47;
static PyObject *__pyx_tuple__49;
static PyObject *__pyx_tuple__51;
static PyObject *__pyx_tuple__53;
static PyObject *__pyx_tuple__55;
static PyObject *__pyx_tuple__56;
static PyObject *__pyx_tuple__57;
static PyObject *__pyx_tuple__58;
static PyObject *__pyx_tuple__59;
static PyObject *__pyx_tuple__60;
static PyObject *__pyx_codeobj__40;
static PyObject *__pyx_codeobj__42;
static PyObject *__pyx_codeobj__44;
static PyObject *__pyx_codeobj__46;
static PyObject *__pyx_codeobj__48;
static PyObject *__pyx_codeobj__50;
static PyObject *__pyx_codeobj__52;
static PyObject *__pyx_codeobj__54;
static PyObject *__pyx_codeobj__61;
/* Late includes */

/* "avalanches.pyx":25
 * @cython.boundscheck(False)
 * @cython.wraparound(False)
 * cdef int total_raster_sum(int[:,:] X):             # <<<<<<<<<<<<<<
 *     cdef int i, j
 *     cdef int s = 0
 */

static int __pyx_f_10avalanches_total_raster_sum(__Pyx_memviewslice __pyx_v_X) {
  int __pyx_v_i;
  int __pyx_v_j;
  int __pyx_v_s;
  int __pyx_v_N0;
  int __pyx_v_N1;
  int __pyx_r;
  __Pyx_RefNannyDeclarations
  int __pyx_t_1;
  int __pyx_t_2;
  int __pyx_t_3;
  int __pyx_t_4;
  int __pyx_t_5;
  int __pyx_t_6;
  Py_ssize_t __pyx_t_7;
  Py_ssize_t __pyx_t_8;
  __Pyx_RefNannySetupContext("total_raster_sum", 0);

  /* "avalanches.pyx":27
 * cdef int total_raster_sum(int[:,:] X):
 *     cdef int i, j
 *     cdef int s = 0             # <<<<<<<<<<<<<<
 *     cdef int N0 = X.shape[0]
 *     cdef int N1 = X.shape[1]
 */
  __pyx_v_s = 0;

  /* "avalanches.pyx":28
 *     cdef int i, j
 *     cdef int s = 0
 *     cdef int N0 = X.shape[0]             # <<<<<<<<<<<<<<
 *     cdef int N1 = X.shape[1]
 * 
 */
  __pyx_v_N0 = (__pyx_v_X.shape[0]);

  /* "avalanches.pyx":29
 *     cdef int s = 0
 *     cdef int N0 = X.shape[0]
 *     cdef int N1 = X.shape[1]             # <<<<<<<<<<<<<<
 * 
 *     for i in range(N0):
 */
  __pyx_v_N1 = (__pyx_v_X.shape[1]);

  /* "avalanches.pyx":31
 *     cdef int N1 = X.shape[1]
 * 
 *     for i in range(N0):             # <<<<<<<<<<<<<<
 *         for j in range(N1):
 *             s += X[i][j]
 */
  __pyx_t_1 = __pyx_v_N0;
  __pyx_t_2 = __pyx_t_1;
  for (__pyx_t_3 = 0; __pyx_t_3 < __pyx_t_2; __pyx_t_3+=1) {
    __pyx_v_i = __pyx_t_3;

    /* "avalanches.pyx":32
 * 
 *     for i in range(N0):
 *         for j in range(N1):             # <<<<<<<<<<<<<<
 *             s += X[i][j]
 * 
 */
    __pyx_t_4 = __pyx_v_N1;
    __pyx_t_5 = __pyx_t_4;
    for (__pyx_t_6 = 0; __pyx_t_6 < __pyx_t_5; __pyx_t_6+=1) {
      __pyx_v_j = __pyx_t_6;

      /* "avalanches.pyx":33
 *     for i in range(N0):
 *         for j in range(N1):
 *             s += X[i][j]             # <<<<<<<<<<<<<<
 * 
 *     return s
 */
      __pyx_t_7 = __pyx_v_i;
      __pyx_t_8 = __pyx_v_j;
      __pyx_v_s = (__pyx_v_s + (*((int *) ( /* dim=1 */ (( /* dim=0 */ (__pyx_v_X.data + __pyx_t_7 * __pyx_v_X.strides[0]) ) + __pyx_t_8 * __pyx_v_X.strides[1]) ))));
    }
  }

  /* "avalanches.pyx":35
 *             s += X[i][j]
 * 
 *     return s             # <<<<<<<<<<<<<<
 * 
 * @cython.boundscheck(False)
 */
  __pyx_r = __pyx_v_s;
  goto __pyx_L0;

  /* "avalanches.pyx":25
 * @cython.boundscheck(False)
 * @cython.wraparound(False)
 * cdef int total_raster_sum(int[:,:] X):             # <<<<<<<<<<<<<<
 *     cdef int i, j
 *     cdef int s = 0
 */

  /* function exit code */
  __pyx_L0:;
  __Pyx_RefNannyFinishContext();
  return __pyx_r;
}

/* "avalanches.pyx":39
 * @cython.boundscheck(False)
 * @cython.wraparound(False)
 * cdef int number_active_channels(int[:,:] X):             # <<<<<<<<<<<<<<
 *     cdef int i, j
 *     cdef int s = 0
 */

static int __pyx_f_10avalanches_number_active_channels(__Pyx_memviewslice __pyx_v_X) {
  int __pyx_v_i;
  int __pyx_v_j;
  int __pyx_v_s;
  int __pyx_v_N0;
  int __pyx_v_N1;
  int __pyx_v_t;
  int __pyx_r;
  __Pyx_RefNannyDeclarations
  int __pyx_t_1;
  int __pyx_t_2;
  int __pyx_t_3;
  int __pyx_t_4;
  int __pyx_t_5;
  int __pyx_t_6;
  Py_ssize_t __pyx_t_7;
  Py_ssize_t __pyx_t_8;
  int __pyx_t_9;
  __Pyx_RefNannySetupContext("number_active_channels", 0);

  /* "avalanches.pyx":41
 * cdef int number_active_channels(int[:,:] X):
 *     cdef int i, j
 *     cdef int s = 0             # <<<<<<<<<<<<<<
 *     cdef int N0 = X.shape[0]
 *     cdef int N1 = X.shape[1]
 */
  __pyx_v_s = 0;

  /* "avalanches.pyx":42
 *     cdef int i, j
 *     cdef int s = 0
 *     cdef int N0 = X.shape[0]             # <<<<<<<<<<<<<<
 *     cdef int N1 = X.shape[1]
 *     cdef int t = 0
 */
  __pyx_v_N0 = (__pyx_v_X.shape[0]);

  /* "avalanches.pyx":43
 *     cdef int s = 0
 *     cdef int N0 = X.shape[0]
 *     cdef int N1 = X.shape[1]             # <<<<<<<<<<<<<<
 *     cdef int t = 0
 * 
 */
  __pyx_v_N1 = (__pyx_v_X.shape[1]);

  /* "avalanches.pyx":44
 *     cdef int N0 = X.shape[0]
 *     cdef int N1 = X.shape[1]
 *     cdef int t = 0             # <<<<<<<<<<<<<<
 * 
 *     for i in range(N0):
 */
  __pyx_v_t = 0;

  /* "avalanches.pyx":46
 *     cdef int t = 0
 * 
 *     for i in range(N0):             # <<<<<<<<<<<<<<
 *         t = 0
 *         for j in range(N1):
 */
  __pyx_t_1 = __pyx_v_N0;
  __pyx_t_2 = __pyx_t_1;
  for (__pyx_t_3 = 0; __pyx_t_3 < __pyx_t_2; __pyx_t_3+=1) {
    __pyx_v_i = __pyx_t_3;

    /* "avalanches.pyx":47
 * 
 *     for i in range(N0):
 *         t = 0             # <<<<<<<<<<<<<<
 *         for j in range(N1):
 *             t += X[i][j]
 */
    __pyx_v_t = 0;

    /* "avalanches.pyx":48
 *     for i in range(N0):
 *         t = 0
 *         for j in range(N1):             # <<<<<<<<<<<<<<
 *             t += X[i][j]
 *         if t != 0:
 */
    __pyx_t_4 = __pyx_v_N1;
    __pyx_t_5 = __pyx_t_4;
    for (__pyx_t_6 = 0; __pyx_t_6 < __pyx_t_5; __pyx_t_6+=1) {
      __pyx_v_j = __pyx_t_6;

      /* "avalanches.pyx":49
 *         t = 0
 *         for j in range(N1):
 *             t += X[i][j]             # <<<<<<<<<<<<<<
 *         if t != 0:
 *             s += 1
 */
      __pyx_t_7 = __pyx_v_i;
      __pyx_t_8 = __pyx_v_j;
      __pyx_v_t = (__pyx_v_t + (*((int *) ( /* dim=1 */ (( /* dim=0 */ (__pyx_v_X.data + __pyx_t_7 * __pyx_v_X.strides[0]) ) + __pyx_t_8 * __pyx_v_X.strides[1]) ))));
    }

    /* "avalanches.pyx":50
 *         for j in range(N1):
 *             t += X[i][j]
 *         if t != 0:             # <<<<<<<<<<<<<<
 *             s += 1
 * 
 */
    __pyx_t_9 = ((__pyx_v_t != 0) != 0);
    if (__pyx_t_9) {

      /* "avalanches.pyx":51
 *             t += X[i][j]
 *         if t != 0:
 *             s += 1             # <<<<<<<<<<<<<<
 * 
 *     return s
 */
      __pyx_v_s = (__pyx_v_s + 1);

      /* "avalanches.pyx":50
 *         for j in range(N1):
 *             t += X[i][j]
 *         if t != 0:             # <<<<<<<<<<<<<<
 *             s += 1
 * 
 */
    }
  }

  /* "avalanches.pyx":53
 *             s += 1
 * 
 *     return s             # <<<<<<<<<<<<<<
 * 
 * @cython.boundscheck(False)
 */
  __pyx_r = __pyx_v_s;
  goto __pyx_L0;

  /* "avalanches.pyx":39
 * @cython.boundscheck(False)
 * @cython.wraparound(False)
 * cdef int number_active_channels(int[:,:] X):             # <<<<<<<<<<<<<<
 *     cdef int i, j
 *     cdef int s = 0
 */

  /* function exit code */
  __pyx_L0:;
  __Pyx_RefNannyFinishContext();
  return __pyx_r;
}

/* "avalanches.pyx":58
 * @cython.wraparound(False)
 * @cython.cdivision(True)
 * def normalize(double[:,:] X):             # <<<<<<<<<<<<<<
 *     """
 *     Normalizes a 2D array by subtracting out the mean of each row and dividing by the standard deviation.
 */

/* Python wrapper */
static PyObject *__pyx_pw_10avalanches_1normalize(PyObject *__pyx_self, PyObject *__pyx_arg_X); /*proto*/
static char __pyx_doc_10avalanches_normalize[] = "\n    Normalizes a 2D array by subtracting out the mean of each row and dividing by the standard deviation. \n    Normalizes the array in-place. \n    \n    Arguments:\n        \n        X:\n            A 2-dimensional Numpy array (dtype must be \"double\")\n    \n    Returns:\n        \n        X: \n            The original array, normalized in-place. \n    ";
static PyMethodDef __pyx_mdef_10avalanches_1normalize = {"normalize", (PyCFunction)__pyx_pw_10avalanches_1normalize, METH_O, __pyx_doc_10avalanches_normalize};
static PyObject *__pyx_pw_10avalanches_1normalize(PyObject *__pyx_self, PyObject *__pyx_arg_X) {
  __Pyx_memviewslice __pyx_v_X = { 0, 0, { 0 }, { 0 }, { 0 } };
  PyObject *__pyx_r = 0;
  __Pyx_RefNannyDeclarations
  __Pyx_RefNannySetupContext("normalize (wrapper)", 0);
  assert(__pyx_arg_X); {
    __pyx_v_X = __Pyx_PyObject_to_MemoryviewSlice_dsds_double(__pyx_arg_X, PyBUF_WRITABLE); if (unlikely(!__pyx_v_X.memview)) __PYX_ERR(0, 58, __pyx_L3_error)
  }
  goto __pyx_L4_argument_unpacking_done;
  __pyx_L3_error:;
  __Pyx_AddTraceback("avalanches.normalize", __pyx_clineno, __pyx_lineno, __pyx_filename);
  __Pyx_RefNannyFinishContext();
  return NULL;
  __pyx_L4_argument_unpacking_done:;
  __pyx_r = __pyx_pf_10avalanches_normalize(__pyx_self, __pyx_v_X);

  /* function exit code */
  __Pyx_RefNannyFinishContext();
  return __pyx_r;
}

static PyObject *__pyx_pf_10avalanches_normalize(CYTHON_UNUSED PyObject *__pyx_self, __Pyx_memviewslice __pyx_v_X) {
  __Pyx_memviewslice __pyx_v_means = { 0, 0, { 0 }, { 0 }, { 0 } };
  __Pyx_memviewslice __pyx_v_sds = { 0, 0, { 0 }, { 0 }, { 0 } };
  int __pyx_v_N0;
  int __pyx_v_N1;
  int __pyx_v_i;
  int __pyx_v_j;
  PyObject *__pyx_r = NULL;
  __Pyx_RefNannyDeclarations
  PyObject *__pyx_t_1 = NULL;
  PyObject *__pyx_t_2 = NULL;
  PyObject *__pyx_t_3 = NULL;
  PyObject *__pyx_t_4 = NULL;
  __Pyx_memviewslice __pyx_t_5 = { 0, 0, { 0 }, { 0 }, { 0 } };
  int __pyx_t_6;
  int __pyx_t_7;
  int __pyx_t_8;
  int __pyx_t_9;
  int __pyx_t_10;
  int __pyx_t_11;
  Py_ssize_t __pyx_t_12;
  Py_ssize_t __pyx_t_13;
  Py_ssize_t __pyx_t_14;
  Py_ssize_t __pyx_t_15;
  Py_ssize_t __pyx_t_16;
  Py_ssize_t __pyx_t_17;
  __Pyx_RefNannySetupContext("normalize", 0);

  /* "avalanches.pyx":73
 *             The original array, normalized in-place.
 *     """
 *     cdef double[:] means = np.mean(X, axis = 1)             # <<<<<<<<<<<<<<
 *     cdef double[:] sds = np.std(X, axis = 1)
 *     cdef int N0 = X.shape[0]
 */
  __pyx_t_1 = __Pyx_GetModuleGlobalName(__pyx_n_s_np); if (unlikely(!__pyx_t_1)) __PYX_ERR(0, 73, __pyx_L1_error)
  __Pyx_GOTREF(__pyx_t_1);
  __pyx_t_2 = __Pyx_PyObject_GetAttrStr(__pyx_t_1, __pyx_n_s_mean); if (unlikely(!__pyx_t_2)) __PYX_ERR(0, 73, __pyx_L1_error)
  __Pyx_GOTREF(__pyx_t_2);
  __Pyx_DECREF(__pyx_t_1); __pyx_t_1 = 0;
  __pyx_t_1 = __pyx_memoryview_fromslice(__pyx_v_X, 2, (PyObject *(*)(char *)) __pyx_memview_get_double, (int (*)(char *, PyObject *)) __pyx_memview_set_double, 0);; if (unlikely(!__pyx_t_1)) __PYX_ERR(0, 73, __pyx_L1_error)
  __Pyx_GOTREF(__pyx_t_1);
  __pyx_t_3 = PyTuple_New(1); if (unlikely(!__pyx_t_3)) __PYX_ERR(0, 73, __pyx_L1_error)
  __Pyx_GOTREF(__pyx_t_3);
  __Pyx_GIVEREF(__pyx_t_1);
  PyTuple_SET_ITEM(__pyx_t_3, 0, __pyx_t_1);
  __pyx_t_1 = 0;
  __pyx_t_1 = __Pyx_PyDict_NewPresized(1); if (unlikely(!__pyx_t_1)) __PYX_ERR(0, 73, __pyx_L1_error)
  __Pyx_GOTREF(__pyx_t_1);
  if (PyDict_SetItem(__pyx_t_1, __pyx_n_s_axis, __pyx_int_1) < 0) __PYX_ERR(0, 73, __pyx_L1_error)
  __pyx_t_4 = __Pyx_PyObject_Call(__pyx_t_2, __pyx_t_3, __pyx_t_1); if (unlikely(!__pyx_t_4)) __PYX_ERR(0, 73, __pyx_L1_error)
  __Pyx_GOTREF(__pyx_t_4);
  __Pyx_DECREF(__pyx_t_2); __pyx_t_2 = 0;
  __Pyx_DECREF(__pyx_t_3); __pyx_t_3 = 0;
  __Pyx_DECREF(__pyx_t_1); __pyx_t_1 = 0;
  __pyx_t_5 = __Pyx_PyObject_to_MemoryviewSlice_ds_double(__pyx_t_4, PyBUF_WRITABLE); if (unlikely(!__pyx_t_5.memview)) __PYX_ERR(0, 73, __pyx_L1_error)
  __Pyx_DECREF(__pyx_t_4); __pyx_t_4 = 0;
  __pyx_v_means = __pyx_t_5;
  __pyx_t_5.memview = NULL;
  __pyx_t_5.data = NULL;

  /* "avalanches.pyx":74
 *     """
 *     cdef double[:] means = np.mean(X, axis = 1)
 *     cdef double[:] sds = np.std(X, axis = 1)             # <<<<<<<<<<<<<<
 *     cdef int N0 = X.shape[0]
 *     cdef int N1 = X.shape[1]
 */
  __pyx_t_4 = __Pyx_GetModuleGlobalName(__pyx_n_s_np); if (unlikely(!__pyx_t_4)) __PYX_ERR(0, 74, __pyx_L1_error)
  __Pyx_GOTREF(__pyx_t_4);
  __pyx_t_1 = __Pyx_PyObject_GetAttrStr(__pyx_t_4, __pyx_n_s_std); if (unlikely(!__pyx_t_1)) __PYX_ERR(0, 74, __pyx_L1_error)
  __Pyx_GOTREF(__pyx_t_1);
  __Pyx_DECREF(__pyx_t_4); __pyx_t_4 = 0;
  __pyx_t_4 = __pyx_memoryview_fromslice(__pyx_v_X, 2, (PyObject *(*)(char *)) __pyx_memview_get_double, (int (*)(char *, PyObject *)) __pyx_memview_set_double, 0);; if (unlikely(!__pyx_t_4)) __PYX_ERR(0, 74, __pyx_L1_error)
  __Pyx_GOTREF(__pyx_t_4);
  __pyx_t_3 = PyTuple_New(1); if (unlikely(!__pyx_t_3)) __PYX_ERR(0, 74, __pyx_L1_error)
  __Pyx_GOTREF(__pyx_t_3);
  __Pyx_GIVEREF(__pyx_t_4);
  PyTuple_SET_ITEM(__pyx_t_3, 0, __pyx_t_4);
  __pyx_t_4 = 0;
  __pyx_t_4 = __Pyx_PyDict_NewPresized(1); if (unlikely(!__pyx_t_4)) __PYX_ERR(0, 74, __pyx_L1_error)
  __Pyx_GOTREF(__pyx_t_4);
  if (PyDict_SetItem(__pyx_t_4, __pyx_n_s_axis, __pyx_int_1) < 0) __PYX_ERR(0, 74, __pyx_L1_error)
  __pyx_t_2 = __Pyx_PyObject_Call(__pyx_t_1, __pyx_t_3, __pyx_t_4); if (unlikely(!__pyx_t_2)) __PYX_ERR(0, 74, __pyx_L1_error)
  __Pyx_GOTREF(__pyx_t_2);
  __Pyx_DECREF(__pyx_t_1); __pyx_t_1 = 0;
  __Pyx_DECREF(__pyx_t_3); __pyx_t_3 = 0;
  __Pyx_DECREF(__pyx_t_4); __pyx_t_4 = 0;
  __pyx_t_5 = __Pyx_PyObject_to_MemoryviewSlice_ds_double(__pyx_t_2, PyBUF_WRITABLE); if (unlikely(!__pyx_t_5.memview)) __PYX_ERR(0, 74, __pyx_L1_error)
  __Pyx_DECREF(__pyx_t_2); __pyx_t_2 = 0;
  __pyx_v_sds = __pyx_t_5;
  __pyx_t_5.memview = NULL;
  __pyx_t_5.data = NULL;

  /* "avalanches.pyx":75
 *     cdef double[:] means = np.mean(X, axis = 1)
 *     cdef double[:] sds = np.std(X, axis = 1)
 *     cdef int N0 = X.shape[0]             # <<<<<<<<<<<<<<
 *     cdef int N1 = X.shape[1]
 *     cdef int i, j
 */
  __pyx_v_N0 = (__pyx_v_X.shape[0]);

  /* "avalanches.pyx":76
 *     cdef double[:] sds = np.std(X, axis = 1)
 *     cdef int N0 = X.shape[0]
 *     cdef int N1 = X.shape[1]             # <<<<<<<<<<<<<<
 *     cdef int i, j
 * 
 */
  __pyx_v_N1 = (__pyx_v_X.shape[1]);

  /* "avalanches.pyx":79
 *     cdef int i, j
 * 
 *     for i in range(N0):             # <<<<<<<<<<<<<<
 *         for j in range(N1):
 *             X[i][j] = (X[i][j] - means[i])/sds[i]
 */
  __pyx_t_6 = __pyx_v_N0;
  __pyx_t_7 = __pyx_t_6;
  for (__pyx_t_8 = 0; __pyx_t_8 < __pyx_t_7; __pyx_t_8+=1) {
    __pyx_v_i = __pyx_t_8;

    /* "avalanches.pyx":80
 * 
 *     for i in range(N0):
 *         for j in range(N1):             # <<<<<<<<<<<<<<
 *             X[i][j] = (X[i][j] - means[i])/sds[i]
 * 
 */
    __pyx_t_9 = __pyx_v_N1;
    __pyx_t_10 = __pyx_t_9;
    for (__pyx_t_11 = 0; __pyx_t_11 < __pyx_t_10; __pyx_t_11+=1) {
      __pyx_v_j = __pyx_t_11;

      /* "avalanches.pyx":81
 *     for i in range(N0):
 *         for j in range(N1):
 *             X[i][j] = (X[i][j] - means[i])/sds[i]             # <<<<<<<<<<<<<<
 * 
 *     return X
 */
      __pyx_t_12 = __pyx_v_i;
      __pyx_t_13 = __pyx_v_j;
      __pyx_t_14 = __pyx_v_i;
      __pyx_t_15 = __pyx_v_i;
      __pyx_t_16 = __pyx_v_i;
      __pyx_t_17 = __pyx_v_j;
      *((double *) ( /* dim=1 */ (( /* dim=0 */ (__pyx_v_X.data + __pyx_t_16 * __pyx_v_X.strides[0]) ) + __pyx_t_17 * __pyx_v_X.strides[1]) )) = (((*((double *) ( /* dim=1 */ (( /* dim=0 */ (__pyx_v_X.data + __pyx_t_12 * __pyx_v_X.strides[0]) ) + __pyx_t_13 * __pyx_v_X.strides[1]) ))) - (*((double *) ( /* dim=0 */ (__pyx_v_means.data + __pyx_t_14 * __pyx_v_means.strides[0]) )))) / (*((double *) ( /* dim=0 */ (__pyx_v_sds.data + __pyx_t_15 * __pyx_v_sds.strides[0]) ))));
    }
  }

  /* "avalanches.pyx":83
 *             X[i][j] = (X[i][j] - means[i])/sds[i]
 * 
 *     return X             # <<<<<<<<<<<<<<
 * 
 * @cython.boundscheck(False)
 */
  __Pyx_XDECREF(__pyx_r);
  __pyx_t_2 = __pyx_memoryview_fromslice(__pyx_v_X, 2, (PyObject *(*)(char *)) __pyx_memview_get_double, (int (*)(char *, PyObject *)) __pyx_memview_set_double, 0);; if (unlikely(!__pyx_t_2)) __PYX_ERR(0, 83, __pyx_L1_error)
  __Pyx_GOTREF(__pyx_t_2);
  __pyx_r = __pyx_t_2;
  __pyx_t_2 = 0;
  goto __pyx_L0;

  /* "avalanches.pyx":58
 * @cython.wraparound(False)
 * @cython.cdivision(True)
 * def normalize(double[:,:] X):             # <<<<<<<<<<<<<<
 *     """
 *     Normalizes a 2D array by subtracting out the mean of each row and dividing by the standard deviation.
 */

  /* function exit code */
  __pyx_L1_error:;
  __Pyx_XDECREF(__pyx_t_1);
  __Pyx_XDECREF(__pyx_t_2);
  __Pyx_XDECREF(__pyx_t_3);
  __Pyx_XDECREF(__pyx_t_4);
  __PYX_XDEC_MEMVIEW(&__pyx_t_5, 1);
  __Pyx_AddTraceback("avalanches.normalize", __pyx_clineno, __pyx_lineno, __pyx_filename);
  __pyx_r = NULL;
  __pyx_L0:;
  __PYX_XDEC_MEMVIEW(&__pyx_v_X, 1);
  __PYX_XDEC_MEMVIEW(&__pyx_v_means, 1);
  __PYX_XDEC_MEMVIEW(&__pyx_v_sds, 1);
  __Pyx_XGIVEREF(__pyx_r);
  __Pyx_RefNannyFinishContext();
  return __pyx_r;
}

/* "avalanches.pyx":87
 * @cython.boundscheck(False)
 * @cython.wraparound(False)
 * def simple_raster(double[:,:] X, double threshold):             # <<<<<<<<<<<<<<
 *     """
 *     The simplest algorithm for identifying "events."
 */

/* Python wrapper */
static PyObject *__pyx_pw_10avalanches_3simple_raster(PyObject *__pyx_self, PyObject *__pyx_args, PyObject *__pyx_kwds); /*proto*/
static char __pyx_doc_10avalanches_2simple_raster[] = "\n    The simplest algorithm for identifying \"events.\"\n    Places a 1 every time the time-series crosses a threshold (n * standard devation). \n    \n    Arguments:\n        \n        X:\n            A 2-dimensional Numpy array (dtype must be \"double\"). \n        Threshold:\n            The number of standard deviations the time-series must exceed to be counted as an event. \n    \n    Returns:\n        \n        Raster:\n            A binarized copy of the original array. \n            Places a 1 everywhere the time-series crosses the threshold, 0 otherwise. \n    ";
static PyMethodDef __pyx_mdef_10avalanches_3simple_raster = {"simple_raster", (PyCFunction)__pyx_pw_10avalanches_3simple_raster, METH_VARARGS|METH_KEYWORDS, __pyx_doc_10avalanches_2simple_raster};
static PyObject *__pyx_pw_10avalanches_3simple_raster(PyObject *__pyx_self, PyObject *__pyx_args, PyObject *__pyx_kwds) {
  __Pyx_memviewslice __pyx_v_X = { 0, 0, { 0 }, { 0 }, { 0 } };
  double __pyx_v_threshold;
  PyObject *__pyx_r = 0;
  __Pyx_RefNannyDeclarations
  __Pyx_RefNannySetupContext("simple_raster (wrapper)", 0);
  {
    static PyObject **__pyx_pyargnames[] = {&__pyx_n_s_X,&__pyx_n_s_threshold,0};
    PyObject* values[2] = {0,0};
    if (unlikely(__pyx_kwds)) {
      Py_ssize_t kw_args;
      const Py_ssize_t pos_args = PyTuple_GET_SIZE(__pyx_args);
      switch (pos_args) {
        case  2: values[1] = PyTuple_GET_ITEM(__pyx_args, 1);
        CYTHON_FALLTHROUGH;
        case  1: values[0] = PyTuple_GET_ITEM(__pyx_args, 0);
        CYTHON_FALLTHROUGH;
        case  0: break;
        default: goto __pyx_L5_argtuple_error;
      }
      kw_args = PyDict_Size(__pyx_kwds);
      switch (pos_args) {
        case  0:
        if (likely((values[0] = __Pyx_PyDict_GetItemStr(__pyx_kwds, __pyx_n_s_X)) != 0)) kw_args--;
        else goto __pyx_L5_argtuple_error;
        CYTHON_FALLTHROUGH;
        case  1:
        if (likely((values[1] = __Pyx_PyDict_GetItemStr(__pyx_kwds, __pyx_n_s_threshold)) != 0)) kw_args--;
        else {
          __Pyx_RaiseArgtupleInvalid("simple_raster", 1, 2, 2, 1); __PYX_ERR(0, 87, __pyx_L3_error)
        }
      }
      if (unlikely(kw_args > 0)) {
        if (unlikely(__Pyx_ParseOptionalKeywords(__pyx_kwds, __pyx_pyargnames, 0, values, pos_args, "simple_raster") < 0)) __PYX_ERR(0, 87, __pyx_L3_error)
      }
    } else if (PyTuple_GET_SIZE(__pyx_args) != 2) {
      goto __pyx_L5_argtuple_error;
    } else {
      values[0] = PyTuple_GET_ITEM(__pyx_args, 0);
      values[1] = PyTuple_GET_ITEM(__pyx_args, 1);
    }
    __pyx_v_X = __Pyx_PyObject_to_MemoryviewSlice_dsds_double(values[0], PyBUF_WRITABLE); if (unlikely(!__pyx_v_X.memview)) __PYX_ERR(0, 87, __pyx_L3_error)
    __pyx_v_threshold = __pyx_PyFloat_AsDouble(values[1]); if (unlikely((__pyx_v_threshold == (double)-1) && PyErr_Occurred())) __PYX_ERR(0, 87, __pyx_L3_error)
  }
  goto __pyx_L4_argument_unpacking_done;
  __pyx_L5_argtuple_error:;
  __Pyx_RaiseArgtupleInvalid("simple_raster", 1, 2, 2, PyTuple_GET_SIZE(__pyx_args)); __PYX_ERR(0, 87, __pyx_L3_error)
  __pyx_L3_error:;
  __Pyx_AddTraceback("avalanches.simple_raster", __pyx_clineno, __pyx_lineno, __pyx_filename);
  __Pyx_RefNannyFinishContext();
  return NULL;
  __pyx_L4_argument_unpacking_done:;
  __pyx_r = __pyx_pf_10avalanches_2simple_raster(__pyx_self, __pyx_v_X, __pyx_v_threshold);

  /* function exit code */
  __Pyx_RefNannyFinishContext();
  return __pyx_r;
}

static PyObject *__pyx_pf_10avalanches_2simple_raster(CYTHON_UNUSED PyObject *__pyx_self, __Pyx_memviewslice __pyx_v_X, double __pyx_v_threshold) {
  __Pyx_memviewslice __pyx_v_sd = { 0, 0, { 0 }, { 0 }, { 0 } };
  __Pyx_memviewslice __pyx_v_means = { 0, 0, { 0 }, { 0 }, { 0 } };
  int __pyx_v_N0;
  int __pyx_v_N1;
  __Pyx_memviewslice __pyx_v_raster = { 0, 0, { 0 }, { 0 }, { 0 } };
  int __pyx_v_i;
  int __pyx_v_j;
  PyObject *__pyx_r = NULL;
  __Pyx_RefNannyDeclarations
  PyObject *__pyx_t_1 = NULL;
  PyObject *__pyx_t_2 = NULL;
  PyObject *__pyx_t_3 = NULL;
  PyObject *__pyx_t_4 = NULL;
  __Pyx_memviewslice __pyx_t_5 = { 0, 0, { 0 }, { 0 }, { 0 } };
  PyObject *__pyx_t_6 = NULL;
  __Pyx_memviewslice __pyx_t_7 = { 0, 0, { 0 }, { 0 }, { 0 } };
  int __pyx_t_8;
  int __pyx_t_9;
  int __pyx_t_10;
  int __pyx_t_11;
  Py_ssize_t __pyx_t_12;
  Py_ssize_t __pyx_t_13;
  Py_ssize_t __pyx_t_14;
  Py_ssize_t __pyx_t_15;
  int __pyx_t_16;
  Py_ssize_t __pyx_t_17;
  Py_ssize_t __pyx_t_18;
  Py_ssize_t __pyx_t_19;
  Py_ssize_t __pyx_t_20;
  Py_ssize_t __pyx_t_21;
  Py_ssize_t __pyx_t_22;
  Py_ssize_t __pyx_t_23;
  Py_ssize_t __pyx_t_24;
  Py_ssize_t __pyx_t_25;
  Py_ssize_t __pyx_t_26;
  Py_ssize_t __pyx_t_27;
  Py_ssize_t __pyx_t_28;
  Py_ssize_t __pyx_t_29;
  Py_ssize_t __pyx_t_30;
  Py_ssize_t __pyx_t_31;
  Py_ssize_t __pyx_t_32;
  __Pyx_RefNannySetupContext("simple_raster", 0);

  /* "avalanches.pyx":105
 *             Places a 1 everywhere the time-series crosses the threshold, 0 otherwise.
 *     """
 *     cdef double[:] sd = np.std(X, axis = 1)             # <<<<<<<<<<<<<<
 *     cdef double[:] means = np.means(X, axis = 1)
 *     cdef int N0 = X.shape[0]
 */
  __pyx_t_1 = __Pyx_GetModuleGlobalName(__pyx_n_s_np); if (unlikely(!__pyx_t_1)) __PYX_ERR(0, 105, __pyx_L1_error)
  __Pyx_GOTREF(__pyx_t_1);
  __pyx_t_2 = __Pyx_PyObject_GetAttrStr(__pyx_t_1, __pyx_n_s_std); if (unlikely(!__pyx_t_2)) __PYX_ERR(0, 105, __pyx_L1_error)
  __Pyx_GOTREF(__pyx_t_2);
  __Pyx_DECREF(__pyx_t_1); __pyx_t_1 = 0;
  __pyx_t_1 = __pyx_memoryview_fromslice(__pyx_v_X, 2, (PyObject *(*)(char *)) __pyx_memview_get_double, (int (*)(char *, PyObject *)) __pyx_memview_set_double, 0);; if (unlikely(!__pyx_t_1)) __PYX_ERR(0, 105, __pyx_L1_error)
  __Pyx_GOTREF(__pyx_t_1);
  __pyx_t_3 = PyTuple_New(1); if (unlikely(!__pyx_t_3)) __PYX_ERR(0, 105, __pyx_L1_error)
  __Pyx_GOTREF(__pyx_t_3);
  __Pyx_GIVEREF(__pyx_t_1);
  PyTuple_SET_ITEM(__pyx_t_3, 0, __pyx_t_1);
  __pyx_t_1 = 0;
  __pyx_t_1 = __Pyx_PyDict_NewPresized(1); if (unlikely(!__pyx_t_1)) __PYX_ERR(0, 105, __pyx_L1_error)
  __Pyx_GOTREF(__pyx_t_1);
  if (PyDict_SetItem(__pyx_t_1, __pyx_n_s_axis, __pyx_int_1) < 0) __PYX_ERR(0, 105, __pyx_L1_error)
  __pyx_t_4 = __Pyx_PyObject_Call(__pyx_t_2, __pyx_t_3, __pyx_t_1); if (unlikely(!__pyx_t_4)) __PYX_ERR(0, 105, __pyx_L1_error)
  __Pyx_GOTREF(__pyx_t_4);
  __Pyx_DECREF(__pyx_t_2); __pyx_t_2 = 0;
  __Pyx_DECREF(__pyx_t_3); __pyx_t_3 = 0;
  __Pyx_DECREF(__pyx_t_1); __pyx_t_1 = 0;
  __pyx_t_5 = __Pyx_PyObject_to_MemoryviewSlice_ds_double(__pyx_t_4, PyBUF_WRITABLE); if (unlikely(!__pyx_t_5.memview)) __PYX_ERR(0, 105, __pyx_L1_error)
  __Pyx_DECREF(__pyx_t_4); __pyx_t_4 = 0;
  __pyx_v_sd = __pyx_t_5;
  __pyx_t_5.memview = NULL;
  __pyx_t_5.data = NULL;

  /* "avalanches.pyx":106
 *     """
 *     cdef double[:] sd = np.std(X, axis = 1)
 *     cdef double[:] means = np.means(X, axis = 1)             # <<<<<<<<<<<<<<
 *     cdef int N0 = X.shape[0]
 *     cdef int N1 = X.shape[1]
 */
  __pyx_t_4 = __Pyx_GetModuleGlobalName(__pyx_n_s_np); if (unlikely(!__pyx_t_4)) __PYX_ERR(0, 106, __pyx_L1_error)
  __Pyx_GOTREF(__pyx_t_4);
  __pyx_t_1 = __Pyx_PyObject_GetAttrStr(__pyx_t_4, __pyx_n_s_means); if (unlikely(!__pyx_t_1)) __PYX_ERR(0, 106, __pyx_L1_error)
  __Pyx_GOTREF(__pyx_t_1);
  __Pyx_DECREF(__pyx_t_4); __pyx_t_4 = 0;
  __pyx_t_4 = __pyx_memoryview_fromslice(__pyx_v_X, 2, (PyObject *(*)(char *)) __pyx_memview_get_double, (int (*)(char *, PyObject *)) __pyx_memview_set_double, 0);; if (unlikely(!__pyx_t_4)) __PYX_ERR(0, 106, __pyx_L1_error)
  __Pyx_GOTREF(__pyx_t_4);
  __pyx_t_3 = PyTuple_New(1); if (unlikely(!__pyx_t_3)) __PYX_ERR(0, 106, __pyx_L1_error)
  __Pyx_GOTREF(__pyx_t_3);
  __Pyx_GIVEREF(__pyx_t_4);
  PyTuple_SET_ITEM(__pyx_t_3, 0, __pyx_t_4);
  __pyx_t_4 = 0;
  __pyx_t_4 = __Pyx_PyDict_NewPresized(1); if (unlikely(!__pyx_t_4)) __PYX_ERR(0, 106, __pyx_L1_error)
  __Pyx_GOTREF(__pyx_t_4);
  if (PyDict_SetItem(__pyx_t_4, __pyx_n_s_axis, __pyx_int_1) < 0) __PYX_ERR(0, 106, __pyx_L1_error)
  __pyx_t_2 = __Pyx_PyObject_Call(__pyx_t_1, __pyx_t_3, __pyx_t_4); if (unlikely(!__pyx_t_2)) __PYX_ERR(0, 106, __pyx_L1_error)
  __Pyx_GOTREF(__pyx_t_2);
  __Pyx_DECREF(__pyx_t_1); __pyx_t_1 = 0;
  __Pyx_DECREF(__pyx_t_3); __pyx_t_3 = 0;
  __Pyx_DECREF(__pyx_t_4); __pyx_t_4 = 0;
  __pyx_t_5 = __Pyx_PyObject_to_MemoryviewSlice_ds_double(__pyx_t_2, PyBUF_WRITABLE); if (unlikely(!__pyx_t_5.memview)) __PYX_ERR(0, 106, __pyx_L1_error)
  __Pyx_DECREF(__pyx_t_2); __pyx_t_2 = 0;
  __pyx_v_means = __pyx_t_5;
  __pyx_t_5.memview = NULL;
  __pyx_t_5.data = NULL;

  /* "avalanches.pyx":107
 *     cdef double[:] sd = np.std(X, axis = 1)
 *     cdef double[:] means = np.means(X, axis = 1)
 *     cdef int N0 = X.shape[0]             # <<<<<<<<<<<<<<
 *     cdef int N1 = X.shape[1]
 *     cdef double[:,:] raster = np.zeros((N0, N1))
 */
  __pyx_v_N0 = (__pyx_v_X.shape[0]);

  /* "avalanches.pyx":108
 *     cdef double[:] means = np.means(X, axis = 1)
 *     cdef int N0 = X.shape[0]
 *     cdef int N1 = X.shape[1]             # <<<<<<<<<<<<<<
 *     cdef double[:,:] raster = np.zeros((N0, N1))
 *     cdef int i, j
 */
  __pyx_v_N1 = (__pyx_v_X.shape[1]);

  /* "avalanches.pyx":109
 *     cdef int N0 = X.shape[0]
 *     cdef int N1 = X.shape[1]
 *     cdef double[:,:] raster = np.zeros((N0, N1))             # <<<<<<<<<<<<<<
 *     cdef int i, j
 * 
 */
  __pyx_t_4 = __Pyx_GetModuleGlobalName(__pyx_n_s_np); if (unlikely(!__pyx_t_4)) __PYX_ERR(0, 109, __pyx_L1_error)
  __Pyx_GOTREF(__pyx_t_4);
  __pyx_t_3 = __Pyx_PyObject_GetAttrStr(__pyx_t_4, __pyx_n_s_zeros); if (unlikely(!__pyx_t_3)) __PYX_ERR(0, 109, __pyx_L1_error)
  __Pyx_GOTREF(__pyx_t_3);
  __Pyx_DECREF(__pyx_t_4); __pyx_t_4 = 0;
  __pyx_t_4 = __Pyx_PyInt_From_int(__pyx_v_N0); if (unlikely(!__pyx_t_4)) __PYX_ERR(0, 109, __pyx_L1_error)
  __Pyx_GOTREF(__pyx_t_4);
  __pyx_t_1 = __Pyx_PyInt_From_int(__pyx_v_N1); if (unlikely(!__pyx_t_1)) __PYX_ERR(0, 109, __pyx_L1_error)
  __Pyx_GOTREF(__pyx_t_1);
  __pyx_t_6 = PyTuple_New(2); if (unlikely(!__pyx_t_6)) __PYX_ERR(0, 109, __pyx_L1_error)
  __Pyx_GOTREF(__pyx_t_6);
  __Pyx_GIVEREF(__pyx_t_4);
  PyTuple_SET_ITEM(__pyx_t_6, 0, __pyx_t_4);
  __Pyx_GIVEREF(__pyx_t_1);
  PyTuple_SET_ITEM(__pyx_t_6, 1, __pyx_t_1);
  __pyx_t_4 = 0;
  __pyx_t_1 = 0;
  __pyx_t_1 = NULL;
  if (CYTHON_UNPACK_METHODS && unlikely(PyMethod_Check(__pyx_t_3))) {
    __pyx_t_1 = PyMethod_GET_SELF(__pyx_t_3);
    if (likely(__pyx_t_1)) {
      PyObject* function = PyMethod_GET_FUNCTION(__pyx_t_3);
      __Pyx_INCREF(__pyx_t_1);
      __Pyx_INCREF(function);
      __Pyx_DECREF_SET(__pyx_t_3, function);
    }
  }
  if (!__pyx_t_1) {
    __pyx_t_2 = __Pyx_PyObject_CallOneArg(__pyx_t_3, __pyx_t_6); if (unlikely(!__pyx_t_2)) __PYX_ERR(0, 109, __pyx_L1_error)
    __Pyx_DECREF(__pyx_t_6); __pyx_t_6 = 0;
    __Pyx_GOTREF(__pyx_t_2);
  } else {
    #if CYTHON_FAST_PYCALL
    if (PyFunction_Check(__pyx_t_3)) {
      PyObject *__pyx_temp[2] = {__pyx_t_1, __pyx_t_6};
      __pyx_t_2 = __Pyx_PyFunction_FastCall(__pyx_t_3, __pyx_temp+1-1, 1+1); if (unlikely(!__pyx_t_2)) __PYX_ERR(0, 109, __pyx_L1_error)
      __Pyx_XDECREF(__pyx_t_1); __pyx_t_1 = 0;
      __Pyx_GOTREF(__pyx_t_2);
      __Pyx_DECREF(__pyx_t_6); __pyx_t_6 = 0;
    } else
    #endif
    #if CYTHON_FAST_PYCCALL
    if (__Pyx_PyFastCFunction_Check(__pyx_t_3)) {
      PyObject *__pyx_temp[2] = {__pyx_t_1, __pyx_t_6};
      __pyx_t_2 = __Pyx_PyCFunction_FastCall(__pyx_t_3, __pyx_temp+1-1, 1+1); if (unlikely(!__pyx_t_2)) __PYX_ERR(0, 109, __pyx_L1_error)
      __Pyx_XDECREF(__pyx_t_1); __pyx_t_1 = 0;
      __Pyx_GOTREF(__pyx_t_2);
      __Pyx_DECREF(__pyx_t_6); __pyx_t_6 = 0;
    } else
    #endif
    {
      __pyx_t_4 = PyTuple_New(1+1); if (unlikely(!__pyx_t_4)) __PYX_ERR(0, 109, __pyx_L1_error)
      __Pyx_GOTREF(__pyx_t_4);
      __Pyx_GIVEREF(__pyx_t_1); PyTuple_SET_ITEM(__pyx_t_4, 0, __pyx_t_1); __pyx_t_1 = NULL;
      __Pyx_GIVEREF(__pyx_t_6);
      PyTuple_SET_ITEM(__pyx_t_4, 0+1, __pyx_t_6);
      __pyx_t_6 = 0;
      __pyx_t_2 = __Pyx_PyObject_Call(__pyx_t_3, __pyx_t_4, NULL); if (unlikely(!__pyx_t_2)) __PYX_ERR(0, 109, __pyx_L1_error)
      __Pyx_GOTREF(__pyx_t_2);
      __Pyx_DECREF(__pyx_t_4); __pyx_t_4 = 0;
    }
  }
  __Pyx_DECREF(__pyx_t_3); __pyx_t_3 = 0;
  __pyx_t_7 = __Pyx_PyObject_to_MemoryviewSlice_dsds_double(__pyx_t_2, PyBUF_WRITABLE); if (unlikely(!__pyx_t_7.memview)) __PYX_ERR(0, 109, __pyx_L1_error)
  __Pyx_DECREF(__pyx_t_2); __pyx_t_2 = 0;
  __pyx_v_raster = __pyx_t_7;
  __pyx_t_7.memview = NULL;
  __pyx_t_7.data = NULL;

  /* "avalanches.pyx":112
 *     cdef int i, j
 * 
 *     for i in range(N0):             # <<<<<<<<<<<<<<
 *         j = 1
 *         while j < N1:
 */
  __pyx_t_8 = __pyx_v_N0;
  __pyx_t_9 = __pyx_t_8;
  for (__pyx_t_10 = 0; __pyx_t_10 < __pyx_t_9; __pyx_t_10+=1) {
    __pyx_v_i = __pyx_t_10;

    /* "avalanches.pyx":113
 * 
 *     for i in range(N0):
 *         j = 1             # <<<<<<<<<<<<<<
 *         while j < N1:
 *             # The positive extreme case:
 */
    __pyx_v_j = 1;

    /* "avalanches.pyx":114
 *     for i in range(N0):
 *         j = 1
 *         while j < N1:             # <<<<<<<<<<<<<<
 *             # The positive extreme case:
 *             if X[i][j] >= threshold * (means[i] + sd[i]) and X[i][j-1] < means[i] + (threshold * sd[i]):
 */
    while (1) {
      __pyx_t_11 = ((__pyx_v_j < __pyx_v_N1) != 0);
      if (!__pyx_t_11) break;

      /* "avalanches.pyx":116
 *         while j < N1:
 *             # The positive extreme case:
 *             if X[i][j] >= threshold * (means[i] + sd[i]) and X[i][j-1] < means[i] + (threshold * sd[i]):             # <<<<<<<<<<<<<<
 *                 raster[i][j] = 1
 *                 j += 1
 */
      __pyx_t_12 = __pyx_v_i;
      __pyx_t_13 = __pyx_v_j;
      __pyx_t_14 = __pyx_v_i;
      __pyx_t_15 = __pyx_v_i;
      __pyx_t_16 = (((*((double *) ( /* dim=1 */ (( /* dim=0 */ (__pyx_v_X.data + __pyx_t_12 * __pyx_v_X.strides[0]) ) + __pyx_t_13 * __pyx_v_X.strides[1]) ))) >= (__pyx_v_threshold * ((*((double *) ( /* dim=0 */ (__pyx_v_means.data + __pyx_t_14 * __pyx_v_means.strides[0]) ))) + (*((double *) ( /* dim=0 */ (__pyx_v_sd.data + __pyx_t_15 * __pyx_v_sd.strides[0]) )))))) != 0);
      if (__pyx_t_16) {
      } else {
        __pyx_t_11 = __pyx_t_16;
        goto __pyx_L8_bool_binop_done;
      }
      __pyx_t_17 = __pyx_v_i;
      __pyx_t_18 = (__pyx_v_j - 1);
      __pyx_t_19 = __pyx_v_i;
      __pyx_t_20 = __pyx_v_i;
      __pyx_t_16 = (((*((double *) ( /* dim=1 */ (( /* dim=0 */ (__pyx_v_X.data + __pyx_t_17 * __pyx_v_X.strides[0]) ) + __pyx_t_18 * __pyx_v_X.strides[1]) ))) < ((*((double *) ( /* dim=0 */ (__pyx_v_means.data + __pyx_t_19 * __pyx_v_means.strides[0]) ))) + (__pyx_v_threshold * (*((double *) ( /* dim=0 */ (__pyx_v_sd.data + __pyx_t_20 * __pyx_v_sd.strides[0]) )))))) != 0);
      __pyx_t_11 = __pyx_t_16;
      __pyx_L8_bool_binop_done:;
      if (__pyx_t_11) {

        /* "avalanches.pyx":117
 *             # The positive extreme case:
 *             if X[i][j] >= threshold * (means[i] + sd[i]) and X[i][j-1] < means[i] + (threshold * sd[i]):
 *                 raster[i][j] = 1             # <<<<<<<<<<<<<<
 *                 j += 1
 * 
 */
        __pyx_t_21 = __pyx_v_i;
        __pyx_t_22 = __pyx_v_j;
        *((double *) ( /* dim=1 */ (( /* dim=0 */ (__pyx_v_raster.data + __pyx_t_21 * __pyx_v_raster.strides[0]) ) + __pyx_t_22 * __pyx_v_raster.strides[1]) )) = 1.0;

        /* "avalanches.pyx":118
 *             if X[i][j] >= threshold * (means[i] + sd[i]) and X[i][j-1] < means[i] + (threshold * sd[i]):
 *                 raster[i][j] = 1
 *                 j += 1             # <<<<<<<<<<<<<<
 * 
 *             #The negative extreme case:
 */
        __pyx_v_j = (__pyx_v_j + 1);

        /* "avalanches.pyx":116
 *         while j < N1:
 *             # The positive extreme case:
 *             if X[i][j] >= threshold * (means[i] + sd[i]) and X[i][j-1] < means[i] + (threshold * sd[i]):             # <<<<<<<<<<<<<<
 *                 raster[i][j] = 1
 *                 j += 1
 */
        goto __pyx_L7;
      }

      /* "avalanches.pyx":121
 * 
 *             #The negative extreme case:
 *             elif X[i][j] <= -1 * threshold * (means[i] + sd[i]) and X[i][j-1] > -1 * (means[i] + (threshold * sd[i])):             # <<<<<<<<<<<<<<
 *                 raster[i][j] = 1
 *                 j += 1
 */
      __pyx_t_23 = __pyx_v_i;
      __pyx_t_24 = __pyx_v_j;
      __pyx_t_25 = __pyx_v_i;
      __pyx_t_26 = __pyx_v_i;
      __pyx_t_16 = (((*((double *) ( /* dim=1 */ (( /* dim=0 */ (__pyx_v_X.data + __pyx_t_23 * __pyx_v_X.strides[0]) ) + __pyx_t_24 * __pyx_v_X.strides[1]) ))) <= ((-1.0 * __pyx_v_threshold) * ((*((double *) ( /* dim=0 */ (__pyx_v_means.data + __pyx_t_25 * __pyx_v_means.strides[0]) ))) + (*((double *) ( /* dim=0 */ (__pyx_v_sd.data + __pyx_t_26 * __pyx_v_sd.strides[0]) )))))) != 0);
      if (__pyx_t_16) {
      } else {
        __pyx_t_11 = __pyx_t_16;
        goto __pyx_L10_bool_binop_done;
      }
      __pyx_t_27 = __pyx_v_i;
      __pyx_t_28 = (__pyx_v_j - 1);
      __pyx_t_29 = __pyx_v_i;
      __pyx_t_30 = __pyx_v_i;
      __pyx_t_16 = (((*((double *) ( /* dim=1 */ (( /* dim=0 */ (__pyx_v_X.data + __pyx_t_27 * __pyx_v_X.strides[0]) ) + __pyx_t_28 * __pyx_v_X.strides[1]) ))) > (-1.0 * ((*((double *) ( /* dim=0 */ (__pyx_v_means.data + __pyx_t_29 * __pyx_v_means.strides[0]) ))) + (__pyx_v_threshold * (*((double *) ( /* dim=0 */ (__pyx_v_sd.data + __pyx_t_30 * __pyx_v_sd.strides[0]) ))))))) != 0);
      __pyx_t_11 = __pyx_t_16;
      __pyx_L10_bool_binop_done:;
      if (__pyx_t_11) {

        /* "avalanches.pyx":122
 *             #The negative extreme case:
 *             elif X[i][j] <= -1 * threshold * (means[i] + sd[i]) and X[i][j-1] > -1 * (means[i] + (threshold * sd[i])):
 *                 raster[i][j] = 1             # <<<<<<<<<<<<<<
 *                 j += 1
 * 
 */
        __pyx_t_31 = __pyx_v_i;
        __pyx_t_32 = __pyx_v_j;
        *((double *) ( /* dim=1 */ (( /* dim=0 */ (__pyx_v_raster.data + __pyx_t_31 * __pyx_v_raster.strides[0]) ) + __pyx_t_32 * __pyx_v_raster.strides[1]) )) = 1.0;

        /* "avalanches.pyx":123
 *             elif X[i][j] <= -1 * threshold * (means[i] + sd[i]) and X[i][j-1] > -1 * (means[i] + (threshold * sd[i])):
 *                 raster[i][j] = 1
 *                 j += 1             # <<<<<<<<<<<<<<
 * 
 *             #If the value X[i][j] does not break the threshold.
 */
        __pyx_v_j = (__pyx_v_j + 1);

        /* "avalanches.pyx":121
 * 
 *             #The negative extreme case:
 *             elif X[i][j] <= -1 * threshold * (means[i] + sd[i]) and X[i][j-1] > -1 * (means[i] + (threshold * sd[i])):             # <<<<<<<<<<<<<<
 *                 raster[i][j] = 1
 *                 j += 1
 */
        goto __pyx_L7;
      }

      /* "avalanches.pyx":127
 *             #If the value X[i][j] does not break the threshold.
 *             else:
 *                 j += 1             # <<<<<<<<<<<<<<
 * 
 *     return raster
 */
      /*else*/ {
        __pyx_v_j = (__pyx_v_j + 1);
      }
      __pyx_L7:;
    }
  }

  /* "avalanches.pyx":129
 *                 j += 1
 * 
 *     return raster             # <<<<<<<<<<<<<<
 * 
 * @cython.boundscheck(False)
 */
  __Pyx_XDECREF(__pyx_r);
  __pyx_t_2 = __pyx_memoryview_fromslice(__pyx_v_raster, 2, (PyObject *(*)(char *)) __pyx_memview_get_double, (int (*)(char *, PyObject *)) __pyx_memview_set_double, 0);; if (unlikely(!__pyx_t_2)) __PYX_ERR(0, 129, __pyx_L1_error)
  __Pyx_GOTREF(__pyx_t_2);
  __pyx_r = __pyx_t_2;
  __pyx_t_2 = 0;
  goto __pyx_L0;

  /* "avalanches.pyx":87
 * @cython.boundscheck(False)
 * @cython.wraparound(False)
 * def simple_raster(double[:,:] X, double threshold):             # <<<<<<<<<<<<<<
 *     """
 *     The simplest algorithm for identifying "events."
 */

  /* function exit code */
  __pyx_L1_error:;
  __Pyx_XDECREF(__pyx_t_1);
  __Pyx_XDECREF(__pyx_t_2);
  __Pyx_XDECREF(__pyx_t_3);
  __Pyx_XDECREF(__pyx_t_4);
  __PYX_XDEC_MEMVIEW(&__pyx_t_5, 1);
  __Pyx_XDECREF(__pyx_t_6);
  __PYX_XDEC_MEMVIEW(&__pyx_t_7, 1);
  __Pyx_AddTraceback("avalanches.simple_raster", __pyx_clineno, __pyx_lineno, __pyx_filename);
  __pyx_r = NULL;
  __pyx_L0:;
  __PYX_XDEC_MEMVIEW(&__pyx_v_sd, 1);
  __PYX_XDEC_MEMVIEW(&__pyx_v_means, 1);
  __PYX_XDEC_MEMVIEW(&__pyx_v_raster, 1);
  __PYX_XDEC_MEMVIEW(&__pyx_v_X, 1);
  __Pyx_XGIVEREF(__pyx_r);
  __Pyx_RefNannyFinishContext();
  return __pyx_r;
}

/* "avalanches.pyx":133
 * @cython.boundscheck(False)
 * @cython.wraparound(False)
 * def max_raster(double[:,:] X, double threshold):             # <<<<<<<<<<<<<<
 *     cdef double[:] sd = np.std(X, axis = 1)
 *     cdef double[:] means = np.mean(X, axis = 1)
 */

/* Python wrapper */
static PyObject *__pyx_pw_10avalanches_5max_raster(PyObject *__pyx_self, PyObject *__pyx_args, PyObject *__pyx_kwds); /*proto*/
static PyMethodDef __pyx_mdef_10avalanches_5max_raster = {"max_raster", (PyCFunction)__pyx_pw_10avalanches_5max_raster, METH_VARARGS|METH_KEYWORDS, 0};
static PyObject *__pyx_pw_10avalanches_5max_raster(PyObject *__pyx_self, PyObject *__pyx_args, PyObject *__pyx_kwds) {
  __Pyx_memviewslice __pyx_v_X = { 0, 0, { 0 }, { 0 }, { 0 } };
  double __pyx_v_threshold;
  PyObject *__pyx_r = 0;
  __Pyx_RefNannyDeclarations
  __Pyx_RefNannySetupContext("max_raster (wrapper)", 0);
  {
    static PyObject **__pyx_pyargnames[] = {&__pyx_n_s_X,&__pyx_n_s_threshold,0};
    PyObject* values[2] = {0,0};
    if (unlikely(__pyx_kwds)) {
      Py_ssize_t kw_args;
      const Py_ssize_t pos_args = PyTuple_GET_SIZE(__pyx_args);
      switch (pos_args) {
        case  2: values[1] = PyTuple_GET_ITEM(__pyx_args, 1);
        CYTHON_FALLTHROUGH;
        case  1: values[0] = PyTuple_GET_ITEM(__pyx_args, 0);
        CYTHON_FALLTHROUGH;
        case  0: break;
        default: goto __pyx_L5_argtuple_error;
      }
      kw_args = PyDict_Size(__pyx_kwds);
      switch (pos_args) {
        case  0:
        if (likely((values[0] = __Pyx_PyDict_GetItemStr(__pyx_kwds, __pyx_n_s_X)) != 0)) kw_args--;
        else goto __pyx_L5_argtuple_error;
        CYTHON_FALLTHROUGH;
        case  1:
        if (likely((values[1] = __Pyx_PyDict_GetItemStr(__pyx_kwds, __pyx_n_s_threshold)) != 0)) kw_args--;
        else {
          __Pyx_RaiseArgtupleInvalid("max_raster", 1, 2, 2, 1); __PYX_ERR(0, 133, __pyx_L3_error)
        }
      }
      if (unlikely(kw_args > 0)) {
        if (unlikely(__Pyx_ParseOptionalKeywords(__pyx_kwds, __pyx_pyargnames, 0, values, pos_args, "max_raster") < 0)) __PYX_ERR(0, 133, __pyx_L3_error)
      }
    } else if (PyTuple_GET_SIZE(__pyx_args) != 2) {
      goto __pyx_L5_argtuple_error;
    } else {
      values[0] = PyTuple_GET_ITEM(__pyx_args, 0);
      values[1] = PyTuple_GET_ITEM(__pyx_args, 1);
    }
    __pyx_v_X = __Pyx_PyObject_to_MemoryviewSlice_dsds_double(values[0], PyBUF_WRITABLE); if (unlikely(!__pyx_v_X.memview)) __PYX_ERR(0, 133, __pyx_L3_error)
    __pyx_v_threshold = __pyx_PyFloat_AsDouble(values[1]); if (unlikely((__pyx_v_threshold == (double)-1) && PyErr_Occurred())) __PYX_ERR(0, 133, __pyx_L3_error)
  }
  goto __pyx_L4_argument_unpacking_done;
  __pyx_L5_argtuple_error:;
  __Pyx_RaiseArgtupleInvalid("max_raster", 1, 2, 2, PyTuple_GET_SIZE(__pyx_args)); __PYX_ERR(0, 133, __pyx_L3_error)
  __pyx_L3_error:;
  __Pyx_AddTraceback("avalanches.max_raster", __pyx_clineno, __pyx_lineno, __pyx_filename);
  __Pyx_RefNannyFinishContext();
  return NULL;
  __pyx_L4_argument_unpacking_done:;
  __pyx_r = __pyx_pf_10avalanches_4max_raster(__pyx_self, __pyx_v_X, __pyx_v_threshold);

  /* function exit code */
  __Pyx_RefNannyFinishContext();
  return __pyx_r;
}

static PyObject *__pyx_pf_10avalanches_4max_raster(CYTHON_UNUSED PyObject *__pyx_self, __Pyx_memviewslice __pyx_v_X, double __pyx_v_threshold) {
  __Pyx_memviewslice __pyx_v_sd = { 0, 0, { 0 }, { 0 }, { 0 } };
  __Pyx_memviewslice __pyx_v_means = { 0, 0, { 0 }, { 0 }, { 0 } };
  int __pyx_v_N0;
  int __pyx_v_N1;
  __Pyx_memviewslice __pyx_v_raster = { 0, 0, { 0 }, { 0 }, { 0 } };
  int __pyx_v_i;
  int __pyx_v_j;
  int __pyx_v_Nmax;
  int __pyx_v_Nmin;
  __Pyx_memviewslice __pyx_v_relmin = { 0, 0, { 0 }, { 0 }, { 0 } };
  __Pyx_memviewslice __pyx_v_relmax = { 0, 0, { 0 }, { 0 }, { 0 } };
  PyObject *__pyx_r = NULL;
  __Pyx_RefNannyDeclarations
  PyObject *__pyx_t_1 = NULL;
  PyObject *__pyx_t_2 = NULL;
  PyObject *__pyx_t_3 = NULL;
  PyObject *__pyx_t_4 = NULL;
  __Pyx_memviewslice __pyx_t_5 = { 0, 0, { 0 }, { 0 }, { 0 } };
  PyObject *__pyx_t_6 = NULL;
  __Pyx_memviewslice __pyx_t_7 = { 0, 0, { 0 }, { 0 }, { 0 } };
  int __pyx_t_8;
  int __pyx_t_9;
  int __pyx_t_10;
  __Pyx_memviewslice __pyx_t_11 = { 0, 0, { 0 }, { 0 }, { 0 } };
  int __pyx_t_12;
  int __pyx_t_13;
  int __pyx_t_14;
  Py_ssize_t __pyx_t_15;
  Py_ssize_t __pyx_t_16;
  Py_ssize_t __pyx_t_17;
  Py_ssize_t __pyx_t_18;
  Py_ssize_t __pyx_t_19;
  int __pyx_t_20;
  Py_ssize_t __pyx_t_21;
  Py_ssize_t __pyx_t_22;
  Py_ssize_t __pyx_t_23;
  Py_ssize_t __pyx_t_24;
  Py_ssize_t __pyx_t_25;
  Py_ssize_t __pyx_t_26;
  Py_ssize_t __pyx_t_27;
  Py_ssize_t __pyx_t_28;
  Py_ssize_t __pyx_t_29;
  Py_ssize_t __pyx_t_30;
  Py_ssize_t __pyx_t_31;
  __Pyx_RefNannySetupContext("max_raster", 0);

  /* "avalanches.pyx":134
 * @cython.wraparound(False)
 * def max_raster(double[:,:] X, double threshold):
 *     cdef double[:] sd = np.std(X, axis = 1)             # <<<<<<<<<<<<<<
 *     cdef double[:] means = np.mean(X, axis = 1)
 *     cdef int N0 = X.shape[0]
 */
  __pyx_t_1 = __Pyx_GetModuleGlobalName(__pyx_n_s_np); if (unlikely(!__pyx_t_1)) __PYX_ERR(0, 134, __pyx_L1_error)
  __Pyx_GOTREF(__pyx_t_1);
  __pyx_t_2 = __Pyx_PyObject_GetAttrStr(__pyx_t_1, __pyx_n_s_std); if (unlikely(!__pyx_t_2)) __PYX_ERR(0, 134, __pyx_L1_error)
  __Pyx_GOTREF(__pyx_t_2);
  __Pyx_DECREF(__pyx_t_1); __pyx_t_1 = 0;
  __pyx_t_1 = __pyx_memoryview_fromslice(__pyx_v_X, 2, (PyObject *(*)(char *)) __pyx_memview_get_double, (int (*)(char *, PyObject *)) __pyx_memview_set_double, 0);; if (unlikely(!__pyx_t_1)) __PYX_ERR(0, 134, __pyx_L1_error)
  __Pyx_GOTREF(__pyx_t_1);
  __pyx_t_3 = PyTuple_New(1); if (unlikely(!__pyx_t_3)) __PYX_ERR(0, 134, __pyx_L1_error)
  __Pyx_GOTREF(__pyx_t_3);
  __Pyx_GIVEREF(__pyx_t_1);
  PyTuple_SET_ITEM(__pyx_t_3, 0, __pyx_t_1);
  __pyx_t_1 = 0;
  __pyx_t_1 = __Pyx_PyDict_NewPresized(1); if (unlikely(!__pyx_t_1)) __PYX_ERR(0, 134, __pyx_L1_error)
  __Pyx_GOTREF(__pyx_t_1);
  if (PyDict_SetItem(__pyx_t_1, __pyx_n_s_axis, __pyx_int_1) < 0) __PYX_ERR(0, 134, __pyx_L1_error)
  __pyx_t_4 = __Pyx_PyObject_Call(__pyx_t_2, __pyx_t_3, __pyx_t_1); if (unlikely(!__pyx_t_4)) __PYX_ERR(0, 134, __pyx_L1_error)
  __Pyx_GOTREF(__pyx_t_4);
  __Pyx_DECREF(__pyx_t_2); __pyx_t_2 = 0;
  __Pyx_DECREF(__pyx_t_3); __pyx_t_3 = 0;
  __Pyx_DECREF(__pyx_t_1); __pyx_t_1 = 0;
  __pyx_t_5 = __Pyx_PyObject_to_MemoryviewSlice_ds_double(__pyx_t_4, PyBUF_WRITABLE); if (unlikely(!__pyx_t_5.memview)) __PYX_ERR(0, 134, __pyx_L1_error)
  __Pyx_DECREF(__pyx_t_4); __pyx_t_4 = 0;
  __pyx_v_sd = __pyx_t_5;
  __pyx_t_5.memview = NULL;
  __pyx_t_5.data = NULL;

  /* "avalanches.pyx":135
 * def max_raster(double[:,:] X, double threshold):
 *     cdef double[:] sd = np.std(X, axis = 1)
 *     cdef double[:] means = np.mean(X, axis = 1)             # <<<<<<<<<<<<<<
 *     cdef int N0 = X.shape[0]
 *     cdef int N1 = X.shape[1]
 */
  __pyx_t_4 = __Pyx_GetModuleGlobalName(__pyx_n_s_np); if (unlikely(!__pyx_t_4)) __PYX_ERR(0, 135, __pyx_L1_error)
  __Pyx_GOTREF(__pyx_t_4);
  __pyx_t_1 = __Pyx_PyObject_GetAttrStr(__pyx_t_4, __pyx_n_s_mean); if (unlikely(!__pyx_t_1)) __PYX_ERR(0, 135, __pyx_L1_error)
  __Pyx_GOTREF(__pyx_t_1);
  __Pyx_DECREF(__pyx_t_4); __pyx_t_4 = 0;
  __pyx_t_4 = __pyx_memoryview_fromslice(__pyx_v_X, 2, (PyObject *(*)(char *)) __pyx_memview_get_double, (int (*)(char *, PyObject *)) __pyx_memview_set_double, 0);; if (unlikely(!__pyx_t_4)) __PYX_ERR(0, 135, __pyx_L1_error)
  __Pyx_GOTREF(__pyx_t_4);
  __pyx_t_3 = PyTuple_New(1); if (unlikely(!__pyx_t_3)) __PYX_ERR(0, 135, __pyx_L1_error)
  __Pyx_GOTREF(__pyx_t_3);
  __Pyx_GIVEREF(__pyx_t_4);
  PyTuple_SET_ITEM(__pyx_t_3, 0, __pyx_t_4);
  __pyx_t_4 = 0;
  __pyx_t_4 = __Pyx_PyDict_NewPresized(1); if (unlikely(!__pyx_t_4)) __PYX_ERR(0, 135, __pyx_L1_error)
  __Pyx_GOTREF(__pyx_t_4);
  if (PyDict_SetItem(__pyx_t_4, __pyx_n_s_axis, __pyx_int_1) < 0) __PYX_ERR(0, 135, __pyx_L1_error)
  __pyx_t_2 = __Pyx_PyObject_Call(__pyx_t_1, __pyx_t_3, __pyx_t_4); if (unlikely(!__pyx_t_2)) __PYX_ERR(0, 135, __pyx_L1_error)
  __Pyx_GOTREF(__pyx_t_2);
  __Pyx_DECREF(__pyx_t_1); __pyx_t_1 = 0;
  __Pyx_DECREF(__pyx_t_3); __pyx_t_3 = 0;
  __Pyx_DECREF(__pyx_t_4); __pyx_t_4 = 0;
  __pyx_t_5 = __Pyx_PyObject_to_MemoryviewSlice_ds_double(__pyx_t_2, PyBUF_WRITABLE); if (unlikely(!__pyx_t_5.memview)) __PYX_ERR(0, 135, __pyx_L1_error)
  __Pyx_DECREF(__pyx_t_2); __pyx_t_2 = 0;
  __pyx_v_means = __pyx_t_5;
  __pyx_t_5.memview = NULL;
  __pyx_t_5.data = NULL;

  /* "avalanches.pyx":136
 *     cdef double[:] sd = np.std(X, axis = 1)
 *     cdef double[:] means = np.mean(X, axis = 1)
 *     cdef int N0 = X.shape[0]             # <<<<<<<<<<<<<<
 *     cdef int N1 = X.shape[1]
 *     cdef double[:,:] raster = np.zeros((N0, N1))
 */
  __pyx_v_N0 = (__pyx_v_X.shape[0]);

  /* "avalanches.pyx":137
 *     cdef double[:] means = np.mean(X, axis = 1)
 *     cdef int N0 = X.shape[0]
 *     cdef int N1 = X.shape[1]             # <<<<<<<<<<<<<<
 *     cdef double[:,:] raster = np.zeros((N0, N1))
 *     cdef int i, j, Nmax, Nmin
 */
  __pyx_v_N1 = (__pyx_v_X.shape[1]);

  /* "avalanches.pyx":138
 *     cdef int N0 = X.shape[0]
 *     cdef int N1 = X.shape[1]
 *     cdef double[:,:] raster = np.zeros((N0, N1))             # <<<<<<<<<<<<<<
 *     cdef int i, j, Nmax, Nmin
 *     cdef int[:] relmin, relmax
 */
  __pyx_t_4 = __Pyx_GetModuleGlobalName(__pyx_n_s_np); if (unlikely(!__pyx_t_4)) __PYX_ERR(0, 138, __pyx_L1_error)
  __Pyx_GOTREF(__pyx_t_4);
  __pyx_t_3 = __Pyx_PyObject_GetAttrStr(__pyx_t_4, __pyx_n_s_zeros); if (unlikely(!__pyx_t_3)) __PYX_ERR(0, 138, __pyx_L1_error)
  __Pyx_GOTREF(__pyx_t_3);
  __Pyx_DECREF(__pyx_t_4); __pyx_t_4 = 0;
  __pyx_t_4 = __Pyx_PyInt_From_int(__pyx_v_N0); if (unlikely(!__pyx_t_4)) __PYX_ERR(0, 138, __pyx_L1_error)
  __Pyx_GOTREF(__pyx_t_4);
  __pyx_t_1 = __Pyx_PyInt_From_int(__pyx_v_N1); if (unlikely(!__pyx_t_1)) __PYX_ERR(0, 138, __pyx_L1_error)
  __Pyx_GOTREF(__pyx_t_1);
  __pyx_t_6 = PyTuple_New(2); if (unlikely(!__pyx_t_6)) __PYX_ERR(0, 138, __pyx_L1_error)
  __Pyx_GOTREF(__pyx_t_6);
  __Pyx_GIVEREF(__pyx_t_4);
  PyTuple_SET_ITEM(__pyx_t_6, 0, __pyx_t_4);
  __Pyx_GIVEREF(__pyx_t_1);
  PyTuple_SET_ITEM(__pyx_t_6, 1, __pyx_t_1);
  __pyx_t_4 = 0;
  __pyx_t_1 = 0;
  __pyx_t_1 = NULL;
  if (CYTHON_UNPACK_METHODS && unlikely(PyMethod_Check(__pyx_t_3))) {
    __pyx_t_1 = PyMethod_GET_SELF(__pyx_t_3);
    if (likely(__pyx_t_1)) {
      PyObject* function = PyMethod_GET_FUNCTION(__pyx_t_3);
      __Pyx_INCREF(__pyx_t_1);
      __Pyx_INCREF(function);
      __Pyx_DECREF_SET(__pyx_t_3, function);
    }
  }
  if (!__pyx_t_1) {
    __pyx_t_2 = __Pyx_PyObject_CallOneArg(__pyx_t_3, __pyx_t_6); if (unlikely(!__pyx_t_2)) __PYX_ERR(0, 138, __pyx_L1_error)
    __Pyx_DECREF(__pyx_t_6); __pyx_t_6 = 0;
    __Pyx_GOTREF(__pyx_t_2);
  } else {
    #if CYTHON_FAST_PYCALL
    if (PyFunction_Check(__pyx_t_3)) {
      PyObject *__pyx_temp[2] = {__pyx_t_1, __pyx_t_6};
      __pyx_t_2 = __Pyx_PyFunction_FastCall(__pyx_t_3, __pyx_temp+1-1, 1+1); if (unlikely(!__pyx_t_2)) __PYX_ERR(0, 138, __pyx_L1_error)
      __Pyx_XDECREF(__pyx_t_1); __pyx_t_1 = 0;
      __Pyx_GOTREF(__pyx_t_2);
      __Pyx_DECREF(__pyx_t_6); __pyx_t_6 = 0;
    } else
    #endif
    #if CYTHON_FAST_PYCCALL
    if (__Pyx_PyFastCFunction_Check(__pyx_t_3)) {
      PyObject *__pyx_temp[2] = {__pyx_t_1, __pyx_t_6};
      __pyx_t_2 = __Pyx_PyCFunction_FastCall(__pyx_t_3, __pyx_temp+1-1, 1+1); if (unlikely(!__pyx_t_2)) __PYX_ERR(0, 138, __pyx_L1_error)
      __Pyx_XDECREF(__pyx_t_1); __pyx_t_1 = 0;
      __Pyx_GOTREF(__pyx_t_2);
      __Pyx_DECREF(__pyx_t_6); __pyx_t_6 = 0;
    } else
    #endif
    {
      __pyx_t_4 = PyTuple_New(1+1); if (unlikely(!__pyx_t_4)) __PYX_ERR(0, 138, __pyx_L1_error)
      __Pyx_GOTREF(__pyx_t_4);
      __Pyx_GIVEREF(__pyx_t_1); PyTuple_SET_ITEM(__pyx_t_4, 0, __pyx_t_1); __pyx_t_1 = NULL;
      __Pyx_GIVEREF(__pyx_t_6);
      PyTuple_SET_ITEM(__pyx_t_4, 0+1, __pyx_t_6);
      __pyx_t_6 = 0;
      __pyx_t_2 = __Pyx_PyObject_Call(__pyx_t_3, __pyx_t_4, NULL); if (unlikely(!__pyx_t_2)) __PYX_ERR(0, 138, __pyx_L1_error)
      __Pyx_GOTREF(__pyx_t_2);
      __Pyx_DECREF(__pyx_t_4); __pyx_t_4 = 0;
    }
  }
  __Pyx_DECREF(__pyx_t_3); __pyx_t_3 = 0;
  __pyx_t_7 = __Pyx_PyObject_to_MemoryviewSlice_dsds_double(__pyx_t_2, PyBUF_WRITABLE); if (unlikely(!__pyx_t_7.memview)) __PYX_ERR(0, 138, __pyx_L1_error)
  __Pyx_DECREF(__pyx_t_2); __pyx_t_2 = 0;
  __pyx_v_raster = __pyx_t_7;
  __pyx_t_7.memview = NULL;
  __pyx_t_7.data = NULL;

  /* "avalanches.pyx":142
 *     cdef int[:] relmin, relmax
 * 
 *     for i in range(N0):             # <<<<<<<<<<<<<<
 *         relmax = peak_finder(X[i], extrema = 1)[0].astype("int32")
 *         relmin = peak_finder(X[i], extrema = -1)[0].astype("int32")
 */
  __pyx_t_8 = __pyx_v_N0;
  __pyx_t_9 = __pyx_t_8;
  for (__pyx_t_10 = 0; __pyx_t_10 < __pyx_t_9; __pyx_t_10+=1) {
    __pyx_v_i = __pyx_t_10;

    /* "avalanches.pyx":143
 * 
 *     for i in range(N0):
 *         relmax = peak_finder(X[i], extrema = 1)[0].astype("int32")             # <<<<<<<<<<<<<<
 *         relmin = peak_finder(X[i], extrema = -1)[0].astype("int32")
 * 
 */
    __pyx_t_2 = __Pyx_GetModuleGlobalName(__pyx_n_s_peak_finder); if (unlikely(!__pyx_t_2)) __PYX_ERR(0, 143, __pyx_L1_error)
    __Pyx_GOTREF(__pyx_t_2);
    __pyx_t_5.data = __pyx_v_X.data;
    __pyx_t_5.memview = __pyx_v_X.memview;
    __PYX_INC_MEMVIEW(&__pyx_t_5, 0);
    {
    Py_ssize_t __pyx_tmp_idx = __pyx_v_i;
    Py_ssize_t __pyx_tmp_shape = __pyx_v_X.shape[0];
    Py_ssize_t __pyx_tmp_stride = __pyx_v_X.strides[0];
    if (0 && (__pyx_tmp_idx < 0))
        __pyx_tmp_idx += __pyx_tmp_shape;
    if (0 && (__pyx_tmp_idx < 0 || __pyx_tmp_idx >= __pyx_tmp_shape)) {
        PyErr_SetString(PyExc_IndexError, "Index out of bounds (axis 0)");
        __PYX_ERR(0, 143, __pyx_L1_error)
    }
        __pyx_t_5.data += __pyx_tmp_idx * __pyx_tmp_stride;
}

__pyx_t_5.shape[0] = __pyx_v_X.shape[1];
__pyx_t_5.strides[0] = __pyx_v_X.strides[1];
    __pyx_t_5.suboffsets[0] = -1;

__pyx_t_3 = __pyx_memoryview_fromslice(__pyx_t_5, 1, (PyObject *(*)(char *)) __pyx_memview_get_double, (int (*)(char *, PyObject *)) __pyx_memview_set_double, 0);; if (unlikely(!__pyx_t_3)) __PYX_ERR(0, 143, __pyx_L1_error)
    __Pyx_GOTREF(__pyx_t_3);
    __PYX_XDEC_MEMVIEW(&__pyx_t_5, 1);
    __pyx_t_5.memview = NULL;
    __pyx_t_5.data = NULL;
    __pyx_t_4 = PyTuple_New(1); if (unlikely(!__pyx_t_4)) __PYX_ERR(0, 143, __pyx_L1_error)
    __Pyx_GOTREF(__pyx_t_4);
    __Pyx_GIVEREF(__pyx_t_3);
    PyTuple_SET_ITEM(__pyx_t_4, 0, __pyx_t_3);
    __pyx_t_3 = 0;
    __pyx_t_3 = __Pyx_PyDict_NewPresized(1); if (unlikely(!__pyx_t_3)) __PYX_ERR(0, 143, __pyx_L1_error)
    __Pyx_GOTREF(__pyx_t_3);
    if (PyDict_SetItem(__pyx_t_3, __pyx_n_s_extrema, __pyx_int_1) < 0) __PYX_ERR(0, 143, __pyx_L1_error)
    __pyx_t_6 = __Pyx_PyObject_Call(__pyx_t_2, __pyx_t_4, __pyx_t_3); if (unlikely(!__pyx_t_6)) __PYX_ERR(0, 143, __pyx_L1_error)
    __Pyx_GOTREF(__pyx_t_6);
    __Pyx_DECREF(__pyx_t_2); __pyx_t_2 = 0;
    __Pyx_DECREF(__pyx_t_4); __pyx_t_4 = 0;
    __Pyx_DECREF(__pyx_t_3); __pyx_t_3 = 0;
    __pyx_t_3 = __Pyx_GetItemInt(__pyx_t_6, 0, long, 1, __Pyx_PyInt_From_long, 0, 0, 0); if (unlikely(!__pyx_t_3)) __PYX_ERR(0, 143, __pyx_L1_error)
    __Pyx_GOTREF(__pyx_t_3);
    __Pyx_DECREF(__pyx_t_6); __pyx_t_6 = 0;
    __pyx_t_6 = __Pyx_PyObject_GetAttrStr(__pyx_t_3, __pyx_n_s_astype); if (unlikely(!__pyx_t_6)) __PYX_ERR(0, 143, __pyx_L1_error)
    __Pyx_GOTREF(__pyx_t_6);
    __Pyx_DECREF(__pyx_t_3); __pyx_t_3 = 0;
    __pyx_t_3 = __Pyx_PyObject_Call(__pyx_t_6, __pyx_tuple_, NULL); if (unlikely(!__pyx_t_3)) __PYX_ERR(0, 143, __pyx_L1_error)
    __Pyx_GOTREF(__pyx_t_3);
    __Pyx_DECREF(__pyx_t_6); __pyx_t_6 = 0;
    __pyx_t_11 = __Pyx_PyObject_to_MemoryviewSlice_ds_int(__pyx_t_3, PyBUF_WRITABLE); if (unlikely(!__pyx_t_11.memview)) __PYX_ERR(0, 143, __pyx_L1_error)
    __Pyx_DECREF(__pyx_t_3); __pyx_t_3 = 0;
    __PYX_XDEC_MEMVIEW(&__pyx_v_relmax, 1);
    __pyx_v_relmax = __pyx_t_11;
    __pyx_t_11.memview = NULL;
    __pyx_t_11.data = NULL;

    /* "avalanches.pyx":144
 *     for i in range(N0):
 *         relmax = peak_finder(X[i], extrema = 1)[0].astype("int32")
 *         relmin = peak_finder(X[i], extrema = -1)[0].astype("int32")             # <<<<<<<<<<<<<<
 * 
 *         Nmax = relmax.shape[0]
 */
    __pyx_t_3 = __Pyx_GetModuleGlobalName(__pyx_n_s_peak_finder); if (unlikely(!__pyx_t_3)) __PYX_ERR(0, 144, __pyx_L1_error)
    __Pyx_GOTREF(__pyx_t_3);
    __pyx_t_5.data = __pyx_v_X.data;
    __pyx_t_5.memview = __pyx_v_X.memview;
    __PYX_INC_MEMVIEW(&__pyx_t_5, 0);
    {
    Py_ssize_t __pyx_tmp_idx = __pyx_v_i;
    Py_ssize_t __pyx_tmp_shape = __pyx_v_X.shape[0];
    Py_ssize_t __pyx_tmp_stride = __pyx_v_X.strides[0];
    if (0 && (__pyx_tmp_idx < 0))
        __pyx_tmp_idx += __pyx_tmp_shape;
    if (0 && (__pyx_tmp_idx < 0 || __pyx_tmp_idx >= __pyx_tmp_shape)) {
        PyErr_SetString(PyExc_IndexError, "Index out of bounds (axis 0)");
        __PYX_ERR(0, 144, __pyx_L1_error)
    }
        __pyx_t_5.data += __pyx_tmp_idx * __pyx_tmp_stride;
}

__pyx_t_5.shape[0] = __pyx_v_X.shape[1];
__pyx_t_5.strides[0] = __pyx_v_X.strides[1];
    __pyx_t_5.suboffsets[0] = -1;

__pyx_t_6 = __pyx_memoryview_fromslice(__pyx_t_5, 1, (PyObject *(*)(char *)) __pyx_memview_get_double, (int (*)(char *, PyObject *)) __pyx_memview_set_double, 0);; if (unlikely(!__pyx_t_6)) __PYX_ERR(0, 144, __pyx_L1_error)
    __Pyx_GOTREF(__pyx_t_6);
    __PYX_XDEC_MEMVIEW(&__pyx_t_5, 1);
    __pyx_t_5.memview = NULL;
    __pyx_t_5.data = NULL;
    __pyx_t_4 = PyTuple_New(1); if (unlikely(!__pyx_t_4)) __PYX_ERR(0, 144, __pyx_L1_error)
    __Pyx_GOTREF(__pyx_t_4);
    __Pyx_GIVEREF(__pyx_t_6);
    PyTuple_SET_ITEM(__pyx_t_4, 0, __pyx_t_6);
    __pyx_t_6 = 0;
    __pyx_t_6 = __Pyx_PyDict_NewPresized(1); if (unlikely(!__pyx_t_6)) __PYX_ERR(0, 144, __pyx_L1_error)
    __Pyx_GOTREF(__pyx_t_6);
    if (PyDict_SetItem(__pyx_t_6, __pyx_n_s_extrema, __pyx_int_neg_1) < 0) __PYX_ERR(0, 144, __pyx_L1_error)
    __pyx_t_2 = __Pyx_PyObject_Call(__pyx_t_3, __pyx_t_4, __pyx_t_6); if (unlikely(!__pyx_t_2)) __PYX_ERR(0, 144, __pyx_L1_error)
    __Pyx_GOTREF(__pyx_t_2);
    __Pyx_DECREF(__pyx_t_3); __pyx_t_3 = 0;
    __Pyx_DECREF(__pyx_t_4); __pyx_t_4 = 0;
    __Pyx_DECREF(__pyx_t_6); __pyx_t_6 = 0;
    __pyx_t_6 = __Pyx_GetItemInt(__pyx_t_2, 0, long, 1, __Pyx_PyInt_From_long, 0, 0, 0); if (unlikely(!__pyx_t_6)) __PYX_ERR(0, 144, __pyx_L1_error)
    __Pyx_GOTREF(__pyx_t_6);
    __Pyx_DECREF(__pyx_t_2); __pyx_t_2 = 0;
    __pyx_t_2 = __Pyx_PyObject_GetAttrStr(__pyx_t_6, __pyx_n_s_astype); if (unlikely(!__pyx_t_2)) __PYX_ERR(0, 144, __pyx_L1_error)
    __Pyx_GOTREF(__pyx_t_2);
    __Pyx_DECREF(__pyx_t_6); __pyx_t_6 = 0;
    __pyx_t_6 = __Pyx_PyObject_Call(__pyx_t_2, __pyx_tuple__2, NULL); if (unlikely(!__pyx_t_6)) __PYX_ERR(0, 144, __pyx_L1_error)
    __Pyx_GOTREF(__pyx_t_6);
    __Pyx_DECREF(__pyx_t_2); __pyx_t_2 = 0;
    __pyx_t_11 = __Pyx_PyObject_to_MemoryviewSlice_ds_int(__pyx_t_6, PyBUF_WRITABLE); if (unlikely(!__pyx_t_11.memview)) __PYX_ERR(0, 144, __pyx_L1_error)
    __Pyx_DECREF(__pyx_t_6); __pyx_t_6 = 0;
    __PYX_XDEC_MEMVIEW(&__pyx_v_relmin, 1);
    __pyx_v_relmin = __pyx_t_11;
    __pyx_t_11.memview = NULL;
    __pyx_t_11.data = NULL;

    /* "avalanches.pyx":146
 *         relmin = peak_finder(X[i], extrema = -1)[0].astype("int32")
 * 
 *         Nmax = relmax.shape[0]             # <<<<<<<<<<<<<<
 *         Nmin = relmin.shape[0]
 * 
 */
    __pyx_v_Nmax = (__pyx_v_relmax.shape[0]);

    /* "avalanches.pyx":147
 * 
 *         Nmax = relmax.shape[0]
 *         Nmin = relmin.shape[0]             # <<<<<<<<<<<<<<
 * 
 *         for j in range(Nmax):
 */
    __pyx_v_Nmin = (__pyx_v_relmin.shape[0]);

    /* "avalanches.pyx":149
 *         Nmin = relmin.shape[0]
 * 
 *         for j in range(Nmax):             # <<<<<<<<<<<<<<
 *             if X[i][relmax[j]] >= means[i] + (threshold * sd[i]):
 *                 raster[i][relmax[j]] = 1
 */
    __pyx_t_12 = __pyx_v_Nmax;
    __pyx_t_13 = __pyx_t_12;
    for (__pyx_t_14 = 0; __pyx_t_14 < __pyx_t_13; __pyx_t_14+=1) {
      __pyx_v_j = __pyx_t_14;

      /* "avalanches.pyx":150
 * 
 *         for j in range(Nmax):
 *             if X[i][relmax[j]] >= means[i] + (threshold * sd[i]):             # <<<<<<<<<<<<<<
 *                 raster[i][relmax[j]] = 1
 *         for j in range(Nmin):
 */
      __pyx_t_15 = __pyx_v_j;
      __pyx_t_16 = __pyx_v_i;
      __pyx_t_17 = (*((int *) ( /* dim=0 */ (__pyx_v_relmax.data + __pyx_t_15 * __pyx_v_relmax.strides[0]) )));
      __pyx_t_18 = __pyx_v_i;
      __pyx_t_19 = __pyx_v_i;
      __pyx_t_20 = (((*((double *) ( /* dim=1 */ (( /* dim=0 */ (__pyx_v_X.data + __pyx_t_16 * __pyx_v_X.strides[0]) ) + __pyx_t_17 * __pyx_v_X.strides[1]) ))) >= ((*((double *) ( /* dim=0 */ (__pyx_v_means.data + __pyx_t_18 * __pyx_v_means.strides[0]) ))) + (__pyx_v_threshold * (*((double *) ( /* dim=0 */ (__pyx_v_sd.data + __pyx_t_19 * __pyx_v_sd.strides[0]) )))))) != 0);
      if (__pyx_t_20) {

        /* "avalanches.pyx":151
 *         for j in range(Nmax):
 *             if X[i][relmax[j]] >= means[i] + (threshold * sd[i]):
 *                 raster[i][relmax[j]] = 1             # <<<<<<<<<<<<<<
 *         for j in range(Nmin):
 *             if X[i][relmin[j]] <= -1 * (means[i] + (threshold * sd[i])):
 */
        __pyx_t_21 = __pyx_v_j;
        __pyx_t_22 = __pyx_v_i;
        __pyx_t_23 = (*((int *) ( /* dim=0 */ (__pyx_v_relmax.data + __pyx_t_21 * __pyx_v_relmax.strides[0]) )));
        *((double *) ( /* dim=1 */ (( /* dim=0 */ (__pyx_v_raster.data + __pyx_t_22 * __pyx_v_raster.strides[0]) ) + __pyx_t_23 * __pyx_v_raster.strides[1]) )) = 1.0;

        /* "avalanches.pyx":150
 * 
 *         for j in range(Nmax):
 *             if X[i][relmax[j]] >= means[i] + (threshold * sd[i]):             # <<<<<<<<<<<<<<
 *                 raster[i][relmax[j]] = 1
 *         for j in range(Nmin):
 */
      }
    }

    /* "avalanches.pyx":152
 *             if X[i][relmax[j]] >= means[i] + (threshold * sd[i]):
 *                 raster[i][relmax[j]] = 1
 *         for j in range(Nmin):             # <<<<<<<<<<<<<<
 *             if X[i][relmin[j]] <= -1 * (means[i] + (threshold * sd[i])):
 *                 raster[i][relmin[j]] = 1
 */
    __pyx_t_12 = __pyx_v_Nmin;
    __pyx_t_13 = __pyx_t_12;
    for (__pyx_t_14 = 0; __pyx_t_14 < __pyx_t_13; __pyx_t_14+=1) {
      __pyx_v_j = __pyx_t_14;

      /* "avalanches.pyx":153
 *                 raster[i][relmax[j]] = 1
 *         for j in range(Nmin):
 *             if X[i][relmin[j]] <= -1 * (means[i] + (threshold * sd[i])):             # <<<<<<<<<<<<<<
 *                 raster[i][relmin[j]] = 1
 * 
 */
      __pyx_t_24 = __pyx_v_j;
      __pyx_t_25 = __pyx_v_i;
      __pyx_t_26 = (*((int *) ( /* dim=0 */ (__pyx_v_relmin.data + __pyx_t_24 * __pyx_v_relmin.strides[0]) )));
      __pyx_t_27 = __pyx_v_i;
      __pyx_t_28 = __pyx_v_i;
      __pyx_t_20 = (((*((double *) ( /* dim=1 */ (( /* dim=0 */ (__pyx_v_X.data + __pyx_t_25 * __pyx_v_X.strides[0]) ) + __pyx_t_26 * __pyx_v_X.strides[1]) ))) <= (-1.0 * ((*((double *) ( /* dim=0 */ (__pyx_v_means.data + __pyx_t_27 * __pyx_v_means.strides[0]) ))) + (__pyx_v_threshold * (*((double *) ( /* dim=0 */ (__pyx_v_sd.data + __pyx_t_28 * __pyx_v_sd.strides[0]) ))))))) != 0);
      if (__pyx_t_20) {

        /* "avalanches.pyx":154
 *         for j in range(Nmin):
 *             if X[i][relmin[j]] <= -1 * (means[i] + (threshold * sd[i])):
 *                 raster[i][relmin[j]] = 1             # <<<<<<<<<<<<<<
 * 
 *     return raster
 */
        __pyx_t_29 = __pyx_v_j;
        __pyx_t_30 = __pyx_v_i;
        __pyx_t_31 = (*((int *) ( /* dim=0 */ (__pyx_v_relmin.data + __pyx_t_29 * __pyx_v_relmin.strides[0]) )));
        *((double *) ( /* dim=1 */ (( /* dim=0 */ (__pyx_v_raster.data + __pyx_t_30 * __pyx_v_raster.strides[0]) ) + __pyx_t_31 * __pyx_v_raster.strides[1]) )) = 1.0;

        /* "avalanches.pyx":153
 *                 raster[i][relmax[j]] = 1
 *         for j in range(Nmin):
 *             if X[i][relmin[j]] <= -1 * (means[i] + (threshold * sd[i])):             # <<<<<<<<<<<<<<
 *                 raster[i][relmin[j]] = 1
 * 
 */
      }
    }
  }

  /* "avalanches.pyx":156
 *                 raster[i][relmin[j]] = 1
 * 
 *     return raster             # <<<<<<<<<<<<<<
 * 
 * @cython.boundscheck(False)
 */
  __Pyx_XDECREF(__pyx_r);
  __pyx_t_6 = __pyx_memoryview_fromslice(__pyx_v_raster, 2, (PyObject *(*)(char *)) __pyx_memview_get_double, (int (*)(char *, PyObject *)) __pyx_memview_set_double, 0);; if (unlikely(!__pyx_t_6)) __PYX_ERR(0, 156, __pyx_L1_error)
  __Pyx_GOTREF(__pyx_t_6);
  __pyx_r = __pyx_t_6;
  __pyx_t_6 = 0;
  goto __pyx_L0;

  /* "avalanches.pyx":133
 * @cython.boundscheck(False)
 * @cython.wraparound(False)
 * def max_raster(double[:,:] X, double threshold):             # <<<<<<<<<<<<<<
 *     cdef double[:] sd = np.std(X, axis = 1)
 *     cdef double[:] means = np.mean(X, axis = 1)
 */

  /* function exit code */
  __pyx_L1_error:;
  __Pyx_XDECREF(__pyx_t_1);
  __Pyx_XDECREF(__pyx_t_2);
  __Pyx_XDECREF(__pyx_t_3);
  __Pyx_XDECREF(__pyx_t_4);
  __PYX_XDEC_MEMVIEW(&__pyx_t_5, 1);
  __Pyx_XDECREF(__pyx_t_6);
  __PYX_XDEC_MEMVIEW(&__pyx_t_7, 1);
  __PYX_XDEC_MEMVIEW(&__pyx_t_11, 1);
  __Pyx_AddTraceback("avalanches.max_raster", __pyx_clineno, __pyx_lineno, __pyx_filename);
  __pyx_r = NULL;
  __pyx_L0:;
  __PYX_XDEC_MEMVIEW(&__pyx_v_sd, 1);
  __PYX_XDEC_MEMVIEW(&__pyx_v_means, 1);
  __PYX_XDEC_MEMVIEW(&__pyx_v_raster, 1);
  __PYX_XDEC_MEMVIEW(&__pyx_v_relmin, 1);
  __PYX_XDEC_MEMVIEW(&__pyx_v_relmax, 1);
  __PYX_XDEC_MEMVIEW(&__pyx_v_X, 1);
  __Pyx_XGIVEREF(__pyx_r);
  __Pyx_RefNannyFinishContext();
  return __pyx_r;
}

/* "avalanches.pyx":160
 * @cython.boundscheck(False)
 * @cython.wraparound(False)
 * def coherence_raster(double[:,:] X, double threshold, double R):             # <<<<<<<<<<<<<<
 *     cdef int N0 = X.shape[0]
 *     cdef int N1 = X.shape[1]
 */

/* Python wrapper */
static PyObject *__pyx_pw_10avalanches_7coherence_raster(PyObject *__pyx_self, PyObject *__pyx_args, PyObject *__pyx_kwds); /*proto*/
static PyMethodDef __pyx_mdef_10avalanches_7coherence_raster = {"coherence_raster", (PyCFunction)__pyx_pw_10avalanches_7coherence_raster, METH_VARARGS|METH_KEYWORDS, 0};
static PyObject *__pyx_pw_10avalanches_7coherence_raster(PyObject *__pyx_self, PyObject *__pyx_args, PyObject *__pyx_kwds) {
  __Pyx_memviewslice __pyx_v_X = { 0, 0, { 0 }, { 0 }, { 0 } };
  double __pyx_v_threshold;
  double __pyx_v_R;
  PyObject *__pyx_r = 0;
  __Pyx_RefNannyDeclarations
  __Pyx_RefNannySetupContext("coherence_raster (wrapper)", 0);
  {
    static PyObject **__pyx_pyargnames[] = {&__pyx_n_s_X,&__pyx_n_s_threshold,&__pyx_n_s_R,0};
    PyObject* values[3] = {0,0,0};
    if (unlikely(__pyx_kwds)) {
      Py_ssize_t kw_args;
      const Py_ssize_t pos_args = PyTuple_GET_SIZE(__pyx_args);
      switch (pos_args) {
        case  3: values[2] = PyTuple_GET_ITEM(__pyx_args, 2);
        CYTHON_FALLTHROUGH;
        case  2: values[1] = PyTuple_GET_ITEM(__pyx_args, 1);
        CYTHON_FALLTHROUGH;
        case  1: values[0] = PyTuple_GET_ITEM(__pyx_args, 0);
        CYTHON_FALLTHROUGH;
        case  0: break;
        default: goto __pyx_L5_argtuple_error;
      }
      kw_args = PyDict_Size(__pyx_kwds);
      switch (pos_args) {
        case  0:
        if (likely((values[0] = __Pyx_PyDict_GetItemStr(__pyx_kwds, __pyx_n_s_X)) != 0)) kw_args--;
        else goto __pyx_L5_argtuple_error;
        CYTHON_FALLTHROUGH;
        case  1:
        if (likely((values[1] = __Pyx_PyDict_GetItemStr(__pyx_kwds, __pyx_n_s_threshold)) != 0)) kw_args--;
        else {
          __Pyx_RaiseArgtupleInvalid("coherence_raster", 1, 3, 3, 1); __PYX_ERR(0, 160, __pyx_L3_error)
        }
        CYTHON_FALLTHROUGH;
        case  2:
        if (likely((values[2] = __Pyx_PyDict_GetItemStr(__pyx_kwds, __pyx_n_s_R)) != 0)) kw_args--;
        else {
          __Pyx_RaiseArgtupleInvalid("coherence_raster", 1, 3, 3, 2); __PYX_ERR(0, 160, __pyx_L3_error)
        }
      }
      if (unlikely(kw_args > 0)) {
        if (unlikely(__Pyx_ParseOptionalKeywords(__pyx_kwds, __pyx_pyargnames, 0, values, pos_args, "coherence_raster") < 0)) __PYX_ERR(0, 160, __pyx_L3_error)
      }
    } else if (PyTuple_GET_SIZE(__pyx_args) != 3) {
      goto __pyx_L5_argtuple_error;
    } else {
      values[0] = PyTuple_GET_ITEM(__pyx_args, 0);
      values[1] = PyTuple_GET_ITEM(__pyx_args, 1);
      values[2] = PyTuple_GET_ITEM(__pyx_args, 2);
    }
    __pyx_v_X = __Pyx_PyObject_to_MemoryviewSlice_dsds_double(values[0], PyBUF_WRITABLE); if (unlikely(!__pyx_v_X.memview)) __PYX_ERR(0, 160, __pyx_L3_error)
    __pyx_v_threshold = __pyx_PyFloat_AsDouble(values[1]); if (unlikely((__pyx_v_threshold == (double)-1) && PyErr_Occurred())) __PYX_ERR(0, 160, __pyx_L3_error)
    __pyx_v_R = __pyx_PyFloat_AsDouble(values[2]); if (unlikely((__pyx_v_R == (double)-1) && PyErr_Occurred())) __PYX_ERR(0, 160, __pyx_L3_error)
  }
  goto __pyx_L4_argument_unpacking_done;
  __pyx_L5_argtuple_error:;
  __Pyx_RaiseArgtupleInvalid("coherence_raster", 1, 3, 3, PyTuple_GET_SIZE(__pyx_args)); __PYX_ERR(0, 160, __pyx_L3_error)
  __pyx_L3_error:;
  __Pyx_AddTraceback("avalanches.coherence_raster", __pyx_clineno, __pyx_lineno, __pyx_filename);
  __Pyx_RefNannyFinishContext();
  return NULL;
  __pyx_L4_argument_unpacking_done:;
  __pyx_r = __pyx_pf_10avalanches_6coherence_raster(__pyx_self, __pyx_v_X, __pyx_v_threshold, __pyx_v_R);

  /* function exit code */
  __Pyx_RefNannyFinishContext();
  return __pyx_r;
}

static PyObject *__pyx_pf_10avalanches_6coherence_raster(CYTHON_UNUSED PyObject *__pyx_self, __Pyx_memviewslice __pyx_v_X, double __pyx_v_threshold, double __pyx_v_R) {
  int __pyx_v_N0;
  int __pyx_v_N1;
  __Pyx_memviewslice __pyx_v_sd = { 0, 0, { 0 }, { 0 }, { 0 } };
  __Pyx_memviewslice __pyx_v_means = { 0, 0, { 0 }, { 0 }, { 0 } };
  __Pyx_memviewslice __pyx_v_raster = { 0, 0, { 0 }, { 0 }, { 0 } };
  PyObject *__pyx_v_found_peaks = 0;
  int __pyx_v_idx;
  int __pyx_v_i;
  int __pyx_v_j;
  int __pyx_v_x;
  int __pyx_v_argmx;
  double __pyx_v_mx;
  __Pyx_memviewslice __pyx_v_sl_i = { 0, 0, { 0 }, { 0 }, { 0 } };
  __Pyx_memviewslice __pyx_v_sl_k = { 0, 0, { 0 }, { 0 }, { 0 } };
  Py_ssize_t __pyx_v_Nsl_i;
  int __pyx_v_k;
  Py_ssize_t __pyx_v_Nsl_k;
  PyObject *__pyx_r = NULL;
  __Pyx_RefNannyDeclarations
  PyObject *__pyx_t_1 = NULL;
  PyObject *__pyx_t_2 = NULL;
  PyObject *__pyx_t_3 = NULL;
  PyObject *__pyx_t_4 = NULL;
  __Pyx_memviewslice __pyx_t_5 = { 0, 0, { 0 }, { 0 }, { 0 } };
  PyObject *__pyx_t_6 = NULL;
  __Pyx_memviewslice __pyx_t_7 = { 0, 0, { 0 }, { 0 }, { 0 } };
  int __pyx_t_8;
  int __pyx_t_9;
  int __pyx_t_10;
  long __pyx_t_11;
  long __pyx_t_12;
  int __pyx_t_13;
  int __pyx_t_14;
  Py_ssize_t __pyx_t_15;
  Py_ssize_t __pyx_t_16;
  Py_ssize_t __pyx_t_17;
  int __pyx_t_18;
  Py_ssize_t __pyx_t_19;
  Py_ssize_t __pyx_t_20;
  Py_ssize_t __pyx_t_21;
  Py_ssize_t __pyx_t_22;
  Py_ssize_t __pyx_t_23;
  Py_ssize_t __pyx_t_24;
  Py_ssize_t __pyx_t_25;
  Py_ssize_t __pyx_t_26;
  Py_ssize_t __pyx_t_27;
  int __pyx_t_28;
  double __pyx_t_29;
  Py_ssize_t __pyx_t_30;
  Py_ssize_t __pyx_t_31;
  Py_ssize_t __pyx_t_32;
  Py_ssize_t __pyx_t_33;
  Py_ssize_t __pyx_t_34;
  Py_ssize_t __pyx_t_35;
  Py_ssize_t __pyx_t_36;
  Py_ssize_t __pyx_t_37;
  int __pyx_t_38;
  int __pyx_t_39;
  int __pyx_t_40;
  int __pyx_t_41;
  PyObject *__pyx_t_42 = NULL;
  Py_ssize_t __pyx_t_43;
  Py_ssize_t __pyx_t_44;
  Py_ssize_t __pyx_t_45;
  Py_ssize_t __pyx_t_46;
  __Pyx_RefNannySetupContext("coherence_raster", 0);

  /* "avalanches.pyx":161
 * @cython.wraparound(False)
 * def coherence_raster(double[:,:] X, double threshold, double R):
 *     cdef int N0 = X.shape[0]             # <<<<<<<<<<<<<<
 *     cdef int N1 = X.shape[1]
 *     cdef double[:] sd = np.std(X, axis = 1)
 */
  __pyx_v_N0 = (__pyx_v_X.shape[0]);

  /* "avalanches.pyx":162
 * def coherence_raster(double[:,:] X, double threshold, double R):
 *     cdef int N0 = X.shape[0]
 *     cdef int N1 = X.shape[1]             # <<<<<<<<<<<<<<
 *     cdef double[:] sd = np.std(X, axis = 1)
 *     cdef double[:] means = np.mean(X, axis = 1)
 */
  __pyx_v_N1 = (__pyx_v_X.shape[1]);

  /* "avalanches.pyx":163
 *     cdef int N0 = X.shape[0]
 *     cdef int N1 = X.shape[1]
 *     cdef double[:] sd = np.std(X, axis = 1)             # <<<<<<<<<<<<<<
 *     cdef double[:] means = np.mean(X, axis = 1)
 *     cdef double[:,:] raster = np.zeros((N0, N1))
 */
  __pyx_t_1 = __Pyx_GetModuleGlobalName(__pyx_n_s_np); if (unlikely(!__pyx_t_1)) __PYX_ERR(0, 163, __pyx_L1_error)
  __Pyx_GOTREF(__pyx_t_1);
  __pyx_t_2 = __Pyx_PyObject_GetAttrStr(__pyx_t_1, __pyx_n_s_std); if (unlikely(!__pyx_t_2)) __PYX_ERR(0, 163, __pyx_L1_error)
  __Pyx_GOTREF(__pyx_t_2);
  __Pyx_DECREF(__pyx_t_1); __pyx_t_1 = 0;
  __pyx_t_1 = __pyx_memoryview_fromslice(__pyx_v_X, 2, (PyObject *(*)(char *)) __pyx_memview_get_double, (int (*)(char *, PyObject *)) __pyx_memview_set_double, 0);; if (unlikely(!__pyx_t_1)) __PYX_ERR(0, 163, __pyx_L1_error)
  __Pyx_GOTREF(__pyx_t_1);
  __pyx_t_3 = PyTuple_New(1); if (unlikely(!__pyx_t_3)) __PYX_ERR(0, 163, __pyx_L1_error)
  __Pyx_GOTREF(__pyx_t_3);
  __Pyx_GIVEREF(__pyx_t_1);
  PyTuple_SET_ITEM(__pyx_t_3, 0, __pyx_t_1);
  __pyx_t_1 = 0;
  __pyx_t_1 = __Pyx_PyDict_NewPresized(1); if (unlikely(!__pyx_t_1)) __PYX_ERR(0, 163, __pyx_L1_error)
  __Pyx_GOTREF(__pyx_t_1);
  if (PyDict_SetItem(__pyx_t_1, __pyx_n_s_axis, __pyx_int_1) < 0) __PYX_ERR(0, 163, __pyx_L1_error)
  __pyx_t_4 = __Pyx_PyObject_Call(__pyx_t_2, __pyx_t_3, __pyx_t_1); if (unlikely(!__pyx_t_4)) __PYX_ERR(0, 163, __pyx_L1_error)
  __Pyx_GOTREF(__pyx_t_4);
  __Pyx_DECREF(__pyx_t_2); __pyx_t_2 = 0;
  __Pyx_DECREF(__pyx_t_3); __pyx_t_3 = 0;
  __Pyx_DECREF(__pyx_t_1); __pyx_t_1 = 0;
  __pyx_t_5 = __Pyx_PyObject_to_MemoryviewSlice_ds_double(__pyx_t_4, PyBUF_WRITABLE); if (unlikely(!__pyx_t_5.memview)) __PYX_ERR(0, 163, __pyx_L1_error)
  __Pyx_DECREF(__pyx_t_4); __pyx_t_4 = 0;
  __pyx_v_sd = __pyx_t_5;
  __pyx_t_5.memview = NULL;
  __pyx_t_5.data = NULL;

  /* "avalanches.pyx":164
 *     cdef int N1 = X.shape[1]
 *     cdef double[:] sd = np.std(X, axis = 1)
 *     cdef double[:] means = np.mean(X, axis = 1)             # <<<<<<<<<<<<<<
 *     cdef double[:,:] raster = np.zeros((N0, N1))
 *     cdef set found_peaks = set()
 */
  __pyx_t_4 = __Pyx_GetModuleGlobalName(__pyx_n_s_np); if (unlikely(!__pyx_t_4)) __PYX_ERR(0, 164, __pyx_L1_error)
  __Pyx_GOTREF(__pyx_t_4);
  __pyx_t_1 = __Pyx_PyObject_GetAttrStr(__pyx_t_4, __pyx_n_s_mean); if (unlikely(!__pyx_t_1)) __PYX_ERR(0, 164, __pyx_L1_error)
  __Pyx_GOTREF(__pyx_t_1);
  __Pyx_DECREF(__pyx_t_4); __pyx_t_4 = 0;
  __pyx_t_4 = __pyx_memoryview_fromslice(__pyx_v_X, 2, (PyObject *(*)(char *)) __pyx_memview_get_double, (int (*)(char *, PyObject *)) __pyx_memview_set_double, 0);; if (unlikely(!__pyx_t_4)) __PYX_ERR(0, 164, __pyx_L1_error)
  __Pyx_GOTREF(__pyx_t_4);
  __pyx_t_3 = PyTuple_New(1); if (unlikely(!__pyx_t_3)) __PYX_ERR(0, 164, __pyx_L1_error)
  __Pyx_GOTREF(__pyx_t_3);
  __Pyx_GIVEREF(__pyx_t_4);
  PyTuple_SET_ITEM(__pyx_t_3, 0, __pyx_t_4);
  __pyx_t_4 = 0;
  __pyx_t_4 = __Pyx_PyDict_NewPresized(1); if (unlikely(!__pyx_t_4)) __PYX_ERR(0, 164, __pyx_L1_error)
  __Pyx_GOTREF(__pyx_t_4);
  if (PyDict_SetItem(__pyx_t_4, __pyx_n_s_axis, __pyx_int_1) < 0) __PYX_ERR(0, 164, __pyx_L1_error)
  __pyx_t_2 = __Pyx_PyObject_Call(__pyx_t_1, __pyx_t_3, __pyx_t_4); if (unlikely(!__pyx_t_2)) __PYX_ERR(0, 164, __pyx_L1_error)
  __Pyx_GOTREF(__pyx_t_2);
  __Pyx_DECREF(__pyx_t_1); __pyx_t_1 = 0;
  __Pyx_DECREF(__pyx_t_3); __pyx_t_3 = 0;
  __Pyx_DECREF(__pyx_t_4); __pyx_t_4 = 0;
  __pyx_t_5 = __Pyx_PyObject_to_MemoryviewSlice_ds_double(__pyx_t_2, PyBUF_WRITABLE); if (unlikely(!__pyx_t_5.memview)) __PYX_ERR(0, 164, __pyx_L1_error)
  __Pyx_DECREF(__pyx_t_2); __pyx_t_2 = 0;
  __pyx_v_means = __pyx_t_5;
  __pyx_t_5.memview = NULL;
  __pyx_t_5.data = NULL;

  /* "avalanches.pyx":165
 *     cdef double[:] sd = np.std(X, axis = 1)
 *     cdef double[:] means = np.mean(X, axis = 1)
 *     cdef double[:,:] raster = np.zeros((N0, N1))             # <<<<<<<<<<<<<<
 *     cdef set found_peaks = set()
 *     cdef int idx, i, j, x, argmx
 */
  __pyx_t_4 = __Pyx_GetModuleGlobalName(__pyx_n_s_np); if (unlikely(!__pyx_t_4)) __PYX_ERR(0, 165, __pyx_L1_error)
  __Pyx_GOTREF(__pyx_t_4);
  __pyx_t_3 = __Pyx_PyObject_GetAttrStr(__pyx_t_4, __pyx_n_s_zeros); if (unlikely(!__pyx_t_3)) __PYX_ERR(0, 165, __pyx_L1_error)
  __Pyx_GOTREF(__pyx_t_3);
  __Pyx_DECREF(__pyx_t_4); __pyx_t_4 = 0;
  __pyx_t_4 = __Pyx_PyInt_From_int(__pyx_v_N0); if (unlikely(!__pyx_t_4)) __PYX_ERR(0, 165, __pyx_L1_error)
  __Pyx_GOTREF(__pyx_t_4);
  __pyx_t_1 = __Pyx_PyInt_From_int(__pyx_v_N1); if (unlikely(!__pyx_t_1)) __PYX_ERR(0, 165, __pyx_L1_error)
  __Pyx_GOTREF(__pyx_t_1);
  __pyx_t_6 = PyTuple_New(2); if (unlikely(!__pyx_t_6)) __PYX_ERR(0, 165, __pyx_L1_error)
  __Pyx_GOTREF(__pyx_t_6);
  __Pyx_GIVEREF(__pyx_t_4);
  PyTuple_SET_ITEM(__pyx_t_6, 0, __pyx_t_4);
  __Pyx_GIVEREF(__pyx_t_1);
  PyTuple_SET_ITEM(__pyx_t_6, 1, __pyx_t_1);
  __pyx_t_4 = 0;
  __pyx_t_1 = 0;
  __pyx_t_1 = NULL;
  if (CYTHON_UNPACK_METHODS && unlikely(PyMethod_Check(__pyx_t_3))) {
    __pyx_t_1 = PyMethod_GET_SELF(__pyx_t_3);
    if (likely(__pyx_t_1)) {
      PyObject* function = PyMethod_GET_FUNCTION(__pyx_t_3);
      __Pyx_INCREF(__pyx_t_1);
      __Pyx_INCREF(function);
      __Pyx_DECREF_SET(__pyx_t_3, function);
    }
  }
  if (!__pyx_t_1) {
    __pyx_t_2 = __Pyx_PyObject_CallOneArg(__pyx_t_3, __pyx_t_6); if (unlikely(!__pyx_t_2)) __PYX_ERR(0, 165, __pyx_L1_error)
    __Pyx_DECREF(__pyx_t_6); __pyx_t_6 = 0;
    __Pyx_GOTREF(__pyx_t_2);
  } else {
    #if CYTHON_FAST_PYCALL
    if (PyFunction_Check(__pyx_t_3)) {
      PyObject *__pyx_temp[2] = {__pyx_t_1, __pyx_t_6};
      __pyx_t_2 = __Pyx_PyFunction_FastCall(__pyx_t_3, __pyx_temp+1-1, 1+1); if (unlikely(!__pyx_t_2)) __PYX_ERR(0, 165, __pyx_L1_error)
      __Pyx_XDECREF(__pyx_t_1); __pyx_t_1 = 0;
      __Pyx_GOTREF(__pyx_t_2);
      __Pyx_DECREF(__pyx_t_6); __pyx_t_6 = 0;
    } else
    #endif
    #if CYTHON_FAST_PYCCALL
    if (__Pyx_PyFastCFunction_Check(__pyx_t_3)) {
      PyObject *__pyx_temp[2] = {__pyx_t_1, __pyx_t_6};
      __pyx_t_2 = __Pyx_PyCFunction_FastCall(__pyx_t_3, __pyx_temp+1-1, 1+1); if (unlikely(!__pyx_t_2)) __PYX_ERR(0, 165, __pyx_L1_error)
      __Pyx_XDECREF(__pyx_t_1); __pyx_t_1 = 0;
      __Pyx_GOTREF(__pyx_t_2);
      __Pyx_DECREF(__pyx_t_6); __pyx_t_6 = 0;
    } else
    #endif
    {
      __pyx_t_4 = PyTuple_New(1+1); if (unlikely(!__pyx_t_4)) __PYX_ERR(0, 165, __pyx_L1_error)
      __Pyx_GOTREF(__pyx_t_4);
      __Pyx_GIVEREF(__pyx_t_1); PyTuple_SET_ITEM(__pyx_t_4, 0, __pyx_t_1); __pyx_t_1 = NULL;
      __Pyx_GIVEREF(__pyx_t_6);
      PyTuple_SET_ITEM(__pyx_t_4, 0+1, __pyx_t_6);
      __pyx_t_6 = 0;
      __pyx_t_2 = __Pyx_PyObject_Call(__pyx_t_3, __pyx_t_4, NULL); if (unlikely(!__pyx_t_2)) __PYX_ERR(0, 165, __pyx_L1_error)
      __Pyx_GOTREF(__pyx_t_2);
      __Pyx_DECREF(__pyx_t_4); __pyx_t_4 = 0;
    }
  }
  __Pyx_DECREF(__pyx_t_3); __pyx_t_3 = 0;
  __pyx_t_7 = __Pyx_PyObject_to_MemoryviewSlice_dsds_double(__pyx_t_2, PyBUF_WRITABLE); if (unlikely(!__pyx_t_7.memview)) __PYX_ERR(0, 165, __pyx_L1_error)
  __Pyx_DECREF(__pyx_t_2); __pyx_t_2 = 0;
  __pyx_v_raster = __pyx_t_7;
  __pyx_t_7.memview = NULL;
  __pyx_t_7.data = NULL;

  /* "avalanches.pyx":166
 *     cdef double[:] means = np.mean(X, axis = 1)
 *     cdef double[:,:] raster = np.zeros((N0, N1))
 *     cdef set found_peaks = set()             # <<<<<<<<<<<<<<
 *     cdef int idx, i, j, x, argmx
 *     cdef double mx
 */
  __pyx_t_2 = PySet_New(0); if (unlikely(!__pyx_t_2)) __PYX_ERR(0, 166, __pyx_L1_error)
  __Pyx_GOTREF(__pyx_t_2);
  __pyx_v_found_peaks = ((PyObject*)__pyx_t_2);
  __pyx_t_2 = 0;

  /* "avalanches.pyx":173
 * 
 * 
 *     for i in range(N0): #For each channel             # <<<<<<<<<<<<<<
 *         idx = 0 #Begin at 0
 *         for j in range(N1-1):
 */
  __pyx_t_8 = __pyx_v_N0;
  __pyx_t_9 = __pyx_t_8;
  for (__pyx_t_10 = 0; __pyx_t_10 < __pyx_t_9; __pyx_t_10+=1) {
    __pyx_v_i = __pyx_t_10;

    /* "avalanches.pyx":174
 * 
 *     for i in range(N0): #For each channel
 *         idx = 0 #Begin at 0             # <<<<<<<<<<<<<<
 *         for j in range(N1-1):
 *             if (X[i][j] > means[i] and X[i][j+1] < means[i]) or (X[i][j] < means[i] and X[i][j+1] > means[i]): #Every time the trace crosses the mean
 */
    __pyx_v_idx = 0;

    /* "avalanches.pyx":175
 *     for i in range(N0): #For each channel
 *         idx = 0 #Begin at 0
 *         for j in range(N1-1):             # <<<<<<<<<<<<<<
 *             if (X[i][j] > means[i] and X[i][j+1] < means[i]) or (X[i][j] < means[i] and X[i][j+1] > means[i]): #Every time the trace crosses the mean
 *                 sl_i = X[i][idx:j] #Takes a slice from idx to wherever in the trace it has gotten to.
 */
    __pyx_t_11 = (__pyx_v_N1 - 1);
    __pyx_t_12 = __pyx_t_11;
    for (__pyx_t_13 = 0; __pyx_t_13 < __pyx_t_12; __pyx_t_13+=1) {
      __pyx_v_j = __pyx_t_13;

      /* "avalanches.pyx":176
 *         idx = 0 #Begin at 0
 *         for j in range(N1-1):
 *             if (X[i][j] > means[i] and X[i][j+1] < means[i]) or (X[i][j] < means[i] and X[i][j+1] > means[i]): #Every time the trace crosses the mean             # <<<<<<<<<<<<<<
 *                 sl_i = X[i][idx:j] #Takes a slice from idx to wherever in the trace it has gotten to.
 *                 #ranges.append((idx, j, sl_i))
 */
      __pyx_t_15 = __pyx_v_i;
      __pyx_t_16 = __pyx_v_j;
      __pyx_t_17 = __pyx_v_i;
      __pyx_t_18 = (((*((double *) ( /* dim=1 */ (( /* dim=0 */ (__pyx_v_X.data + __pyx_t_15 * __pyx_v_X.strides[0]) ) + __pyx_t_16 * __pyx_v_X.strides[1]) ))) > (*((double *) ( /* dim=0 */ (__pyx_v_means.data + __pyx_t_17 * __pyx_v_means.strides[0]) )))) != 0);
      if (!__pyx_t_18) {
        goto __pyx_L9_next_or;
      } else {
      }
      __pyx_t_19 = __pyx_v_i;
      __pyx_t_20 = (__pyx_v_j + 1);
      __pyx_t_21 = __pyx_v_i;
      __pyx_t_18 = (((*((double *) ( /* dim=1 */ (( /* dim=0 */ (__pyx_v_X.data + __pyx_t_19 * __pyx_v_X.strides[0]) ) + __pyx_t_20 * __pyx_v_X.strides[1]) ))) < (*((double *) ( /* dim=0 */ (__pyx_v_means.data + __pyx_t_21 * __pyx_v_means.strides[0]) )))) != 0);
      if (!__pyx_t_18) {
      } else {
        __pyx_t_14 = __pyx_t_18;
        goto __pyx_L8_bool_binop_done;
      }
      __pyx_L9_next_or:;
      __pyx_t_22 = __pyx_v_i;
      __pyx_t_23 = __pyx_v_j;
      __pyx_t_24 = __pyx_v_i;
      __pyx_t_18 = (((*((double *) ( /* dim=1 */ (( /* dim=0 */ (__pyx_v_X.data + __pyx_t_22 * __pyx_v_X.strides[0]) ) + __pyx_t_23 * __pyx_v_X.strides[1]) ))) < (*((double *) ( /* dim=0 */ (__pyx_v_means.data + __pyx_t_24 * __pyx_v_means.strides[0]) )))) != 0);
      if (__pyx_t_18) {
      } else {
        __pyx_t_14 = __pyx_t_18;
        goto __pyx_L8_bool_binop_done;
      }
      __pyx_t_25 = __pyx_v_i;
      __pyx_t_26 = (__pyx_v_j + 1);
      __pyx_t_27 = __pyx_v_i;
      __pyx_t_18 = (((*((double *) ( /* dim=1 */ (( /* dim=0 */ (__pyx_v_X.data + __pyx_t_25 * __pyx_v_X.strides[0]) ) + __pyx_t_26 * __pyx_v_X.strides[1]) ))) > (*((double *) ( /* dim=0 */ (__pyx_v_means.data + __pyx_t_27 * __pyx_v_means.strides[0]) )))) != 0);
      __pyx_t_14 = __pyx_t_18;
      __pyx_L8_bool_binop_done:;
      if (__pyx_t_14) {

        /* "avalanches.pyx":177
 *         for j in range(N1-1):
 *             if (X[i][j] > means[i] and X[i][j+1] < means[i]) or (X[i][j] < means[i] and X[i][j+1] > means[i]): #Every time the trace crosses the mean
 *                 sl_i = X[i][idx:j] #Takes a slice from idx to wherever in the trace it has gotten to.             # <<<<<<<<<<<<<<
 *                 #ranges.append((idx, j, sl_i))
 * 
 */
        __pyx_t_5.data = __pyx_v_X.data;
        __pyx_t_5.memview = __pyx_v_X.memview;
        __PYX_INC_MEMVIEW(&__pyx_t_5, 0);
        {
    Py_ssize_t __pyx_tmp_idx = __pyx_v_i;
    Py_ssize_t __pyx_tmp_shape = __pyx_v_X.shape[0];
    Py_ssize_t __pyx_tmp_stride = __pyx_v_X.strides[0];
    if (0 && (__pyx_tmp_idx < 0))
        __pyx_tmp_idx += __pyx_tmp_shape;
    if (0 && (__pyx_tmp_idx < 0 || __pyx_tmp_idx >= __pyx_tmp_shape)) {
        PyErr_SetString(PyExc_IndexError, "Index out of bounds (axis 0)");
        __PYX_ERR(0, 177, __pyx_L1_error)
    }
        __pyx_t_5.data += __pyx_tmp_idx * __pyx_tmp_stride;
}

__pyx_t_28 = -1;
        if (unlikely(__pyx_memoryview_slice_memviewslice(
    &__pyx_t_5,
    __pyx_v_X.shape[1], __pyx_v_X.strides[1], __pyx_v_X.suboffsets[1],
    1,
    0,
    &__pyx_t_28,
    __pyx_v_idx,
    __pyx_v_j,
    0,
    1,
    1,
    0,
    1) < 0))
{
    __PYX_ERR(0, 177, __pyx_L1_error)
}

__PYX_XDEC_MEMVIEW(&__pyx_v_sl_i, 1);
        __pyx_v_sl_i = __pyx_t_5;
        __pyx_t_5.memview = NULL;
        __pyx_t_5.data = NULL;

        /* "avalanches.pyx":181
 * 
 *                 #Finding the max and argmax of the slice
 *                 mx, argmx = 0, 0             # <<<<<<<<<<<<<<
 *                 Nsl_i = sl_i.shape[0]
 *                 for x in range(Nsl_i):
 */
        __pyx_t_29 = 0.0;
        __pyx_t_28 = 0;
        __pyx_v_mx = __pyx_t_29;
        __pyx_v_argmx = __pyx_t_28;

        /* "avalanches.pyx":182
 *                 #Finding the max and argmax of the slice
 *                 mx, argmx = 0, 0
 *                 Nsl_i = sl_i.shape[0]             # <<<<<<<<<<<<<<
 *                 for x in range(Nsl_i):
 *                     if abs(sl_i[x]) > mx:
 */
        __pyx_v_Nsl_i = (__pyx_v_sl_i.shape[0]);

        /* "avalanches.pyx":183
 *                 mx, argmx = 0, 0
 *                 Nsl_i = sl_i.shape[0]
 *                 for x in range(Nsl_i):             # <<<<<<<<<<<<<<
 *                     if abs(sl_i[x]) > mx:
 *                         mx = abs(sl_i[x])
 */
        __pyx_t_30 = __pyx_v_Nsl_i;
        __pyx_t_31 = __pyx_t_30;
        for (__pyx_t_28 = 0; __pyx_t_28 < __pyx_t_31; __pyx_t_28+=1) {
          __pyx_v_x = __pyx_t_28;

          /* "avalanches.pyx":184
 *                 Nsl_i = sl_i.shape[0]
 *                 for x in range(Nsl_i):
 *                     if abs(sl_i[x]) > mx:             # <<<<<<<<<<<<<<
 *                         mx = abs(sl_i[x])
 *                         argmx = x
 */
          __pyx_t_32 = __pyx_v_x;
          __pyx_t_14 = ((fabs((*((double *) ( /* dim=0 */ (__pyx_v_sl_i.data + __pyx_t_32 * __pyx_v_sl_i.strides[0]) )))) > __pyx_v_mx) != 0);
          if (__pyx_t_14) {

            /* "avalanches.pyx":185
 *                 for x in range(Nsl_i):
 *                     if abs(sl_i[x]) > mx:
 *                         mx = abs(sl_i[x])             # <<<<<<<<<<<<<<
 *                         argmx = x
 * 
 */
            __pyx_t_33 = __pyx_v_x;
            __pyx_v_mx = fabs((*((double *) ( /* dim=0 */ (__pyx_v_sl_i.data + __pyx_t_33 * __pyx_v_sl_i.strides[0]) ))));

            /* "avalanches.pyx":186
 *                     if abs(sl_i[x]) > mx:
 *                         mx = abs(sl_i[x])
 *                         argmx = x             # <<<<<<<<<<<<<<
 * 
 *                 if mx >= means[i] + (threshold * sd[i]): #If the max of the slice is greater than the threshold
 */
            __pyx_v_argmx = __pyx_v_x;

            /* "avalanches.pyx":184
 *                 Nsl_i = sl_i.shape[0]
 *                 for x in range(Nsl_i):
 *                     if abs(sl_i[x]) > mx:             # <<<<<<<<<<<<<<
 *                         mx = abs(sl_i[x])
 *                         argmx = x
 */
          }
        }

        /* "avalanches.pyx":188
 *                         argmx = x
 * 
 *                 if mx >= means[i] + (threshold * sd[i]): #If the max of the slice is greater than the threshold             # <<<<<<<<<<<<<<
 *                     if (i, idx + argmx) not in found_peaks: #If that peak has not been previously found
 *                         raster[i][idx + argmx] = 1
 */
        __pyx_t_34 = __pyx_v_i;
        __pyx_t_35 = __pyx_v_i;
        __pyx_t_14 = ((__pyx_v_mx >= ((*((double *) ( /* dim=0 */ (__pyx_v_means.data + __pyx_t_34 * __pyx_v_means.strides[0]) ))) + (__pyx_v_threshold * (*((double *) ( /* dim=0 */ (__pyx_v_sd.data + __pyx_t_35 * __pyx_v_sd.strides[0]) )))))) != 0);
        if (__pyx_t_14) {

          /* "avalanches.pyx":189
 * 
 *                 if mx >= means[i] + (threshold * sd[i]): #If the max of the slice is greater than the threshold
 *                     if (i, idx + argmx) not in found_peaks: #If that peak has not been previously found             # <<<<<<<<<<<<<<
 *                         raster[i][idx + argmx] = 1
 *                         found_peaks.add((i, idx + argmx))
 */
          __pyx_t_2 = __Pyx_PyInt_From_int(__pyx_v_i); if (unlikely(!__pyx_t_2)) __PYX_ERR(0, 189, __pyx_L1_error)
          __Pyx_GOTREF(__pyx_t_2);
          __pyx_t_3 = __Pyx_PyInt_From_int((__pyx_v_idx + __pyx_v_argmx)); if (unlikely(!__pyx_t_3)) __PYX_ERR(0, 189, __pyx_L1_error)
          __Pyx_GOTREF(__pyx_t_3);
          __pyx_t_4 = PyTuple_New(2); if (unlikely(!__pyx_t_4)) __PYX_ERR(0, 189, __pyx_L1_error)
          __Pyx_GOTREF(__pyx_t_4);
          __Pyx_GIVEREF(__pyx_t_2);
          PyTuple_SET_ITEM(__pyx_t_4, 0, __pyx_t_2);
          __Pyx_GIVEREF(__pyx_t_3);
          PyTuple_SET_ITEM(__pyx_t_4, 1, __pyx_t_3);
          __pyx_t_2 = 0;
          __pyx_t_3 = 0;
          __pyx_t_14 = (__Pyx_PySet_ContainsTF(__pyx_t_4, __pyx_v_found_peaks, Py_NE)); if (unlikely(__pyx_t_14 < 0)) __PYX_ERR(0, 189, __pyx_L1_error)
          __Pyx_DECREF(__pyx_t_4); __pyx_t_4 = 0;
          __pyx_t_18 = (__pyx_t_14 != 0);
          if (__pyx_t_18) {

            /* "avalanches.pyx":190
 *                 if mx >= means[i] + (threshold * sd[i]): #If the max of the slice is greater than the threshold
 *                     if (i, idx + argmx) not in found_peaks: #If that peak has not been previously found
 *                         raster[i][idx + argmx] = 1             # <<<<<<<<<<<<<<
 *                         found_peaks.add((i, idx + argmx))
 * 
 */
            __pyx_t_36 = __pyx_v_i;
            __pyx_t_37 = (__pyx_v_idx + __pyx_v_argmx);
            *((double *) ( /* dim=1 */ (( /* dim=0 */ (__pyx_v_raster.data + __pyx_t_36 * __pyx_v_raster.strides[0]) ) + __pyx_t_37 * __pyx_v_raster.strides[1]) )) = 1.0;

            /* "avalanches.pyx":191
 *                     if (i, idx + argmx) not in found_peaks: #If that peak has not been previously found
 *                         raster[i][idx + argmx] = 1
 *                         found_peaks.add((i, idx + argmx))             # <<<<<<<<<<<<<<
 * 
 *                     for k in range(N0):
 */
            __pyx_t_4 = __Pyx_PyInt_From_int(__pyx_v_i); if (unlikely(!__pyx_t_4)) __PYX_ERR(0, 191, __pyx_L1_error)
            __Pyx_GOTREF(__pyx_t_4);
            __pyx_t_3 = __Pyx_PyInt_From_int((__pyx_v_idx + __pyx_v_argmx)); if (unlikely(!__pyx_t_3)) __PYX_ERR(0, 191, __pyx_L1_error)
            __Pyx_GOTREF(__pyx_t_3);
            __pyx_t_2 = PyTuple_New(2); if (unlikely(!__pyx_t_2)) __PYX_ERR(0, 191, __pyx_L1_error)
            __Pyx_GOTREF(__pyx_t_2);
            __Pyx_GIVEREF(__pyx_t_4);
            PyTuple_SET_ITEM(__pyx_t_2, 0, __pyx_t_4);
            __Pyx_GIVEREF(__pyx_t_3);
            PyTuple_SET_ITEM(__pyx_t_2, 1, __pyx_t_3);
            __pyx_t_4 = 0;
            __pyx_t_3 = 0;
            __pyx_t_38 = PySet_Add(__pyx_v_found_peaks, __pyx_t_2); if (unlikely(__pyx_t_38 == ((int)-1))) __PYX_ERR(0, 191, __pyx_L1_error)
            __Pyx_DECREF(__pyx_t_2); __pyx_t_2 = 0;

            /* "avalanches.pyx":189
 * 
 *                 if mx >= means[i] + (threshold * sd[i]): #If the max of the slice is greater than the threshold
 *                     if (i, idx + argmx) not in found_peaks: #If that peak has not been previously found             # <<<<<<<<<<<<<<
 *                         raster[i][idx + argmx] = 1
 *                         found_peaks.add((i, idx + argmx))
 */
          }

          /* "avalanches.pyx":193
 *                         found_peaks.add((i, idx + argmx))
 * 
 *                     for k in range(N0):             # <<<<<<<<<<<<<<
 *                         if k != i:
 *                             sl_k = X[k][idx:j]
 */
          __pyx_t_28 = __pyx_v_N0;
          __pyx_t_39 = __pyx_t_28;
          for (__pyx_t_40 = 0; __pyx_t_40 < __pyx_t_39; __pyx_t_40+=1) {
            __pyx_v_k = __pyx_t_40;

            /* "avalanches.pyx":194
 * 
 *                     for k in range(N0):
 *                         if k != i:             # <<<<<<<<<<<<<<
 *                             sl_k = X[k][idx:j]
 * 
 */
            __pyx_t_18 = ((__pyx_v_k != __pyx_v_i) != 0);
            if (__pyx_t_18) {

              /* "avalanches.pyx":195
 *                     for k in range(N0):
 *                         if k != i:
 *                             sl_k = X[k][idx:j]             # <<<<<<<<<<<<<<
 * 
 *                             if pearsonr(sl_i, sl_k)[0] > R:
 */
              __pyx_t_5.data = __pyx_v_X.data;
              __pyx_t_5.memview = __pyx_v_X.memview;
              __PYX_INC_MEMVIEW(&__pyx_t_5, 0);
              {
    Py_ssize_t __pyx_tmp_idx = __pyx_v_k;
    Py_ssize_t __pyx_tmp_shape = __pyx_v_X.shape[0];
    Py_ssize_t __pyx_tmp_stride = __pyx_v_X.strides[0];
    if (0 && (__pyx_tmp_idx < 0))
        __pyx_tmp_idx += __pyx_tmp_shape;
    if (0 && (__pyx_tmp_idx < 0 || __pyx_tmp_idx >= __pyx_tmp_shape)) {
        PyErr_SetString(PyExc_IndexError, "Index out of bounds (axis 0)");
        __PYX_ERR(0, 195, __pyx_L1_error)
    }
        __pyx_t_5.data += __pyx_tmp_idx * __pyx_tmp_stride;
}

__pyx_t_41 = -1;
              if (unlikely(__pyx_memoryview_slice_memviewslice(
    &__pyx_t_5,
    __pyx_v_X.shape[1], __pyx_v_X.strides[1], __pyx_v_X.suboffsets[1],
    1,
    0,
    &__pyx_t_41,
    __pyx_v_idx,
    __pyx_v_j,
    0,
    1,
    1,
    0,
    1) < 0))
{
    __PYX_ERR(0, 195, __pyx_L1_error)
}

__PYX_XDEC_MEMVIEW(&__pyx_v_sl_k, 1);
              __pyx_v_sl_k = __pyx_t_5;
              __pyx_t_5.memview = NULL;
              __pyx_t_5.data = NULL;

              /* "avalanches.pyx":197
 *                             sl_k = X[k][idx:j]
 * 
 *                             if pearsonr(sl_i, sl_k)[0] > R:             # <<<<<<<<<<<<<<
 *                                 Nsl_k = sl_k.shape[0]
 *                                 mx, argmx = 0, 0
 */
              __pyx_t_3 = __Pyx_GetModuleGlobalName(__pyx_n_s_pearsonr); if (unlikely(!__pyx_t_3)) __PYX_ERR(0, 197, __pyx_L1_error)
              __Pyx_GOTREF(__pyx_t_3);
              __pyx_t_4 = __pyx_memoryview_fromslice(__pyx_v_sl_i, 1, (PyObject *(*)(char *)) __pyx_memview_get_double, (int (*)(char *, PyObject *)) __pyx_memview_set_double, 0);; if (unlikely(!__pyx_t_4)) __PYX_ERR(0, 197, __pyx_L1_error)
              __Pyx_GOTREF(__pyx_t_4);
              __pyx_t_6 = __pyx_memoryview_fromslice(__pyx_v_sl_k, 1, (PyObject *(*)(char *)) __pyx_memview_get_double, (int (*)(char *, PyObject *)) __pyx_memview_set_double, 0);; if (unlikely(!__pyx_t_6)) __PYX_ERR(0, 197, __pyx_L1_error)
              __Pyx_GOTREF(__pyx_t_6);
              __pyx_t_1 = NULL;
              __pyx_t_41 = 0;
              if (CYTHON_UNPACK_METHODS && unlikely(PyMethod_Check(__pyx_t_3))) {
                __pyx_t_1 = PyMethod_GET_SELF(__pyx_t_3);
                if (likely(__pyx_t_1)) {
                  PyObject* function = PyMethod_GET_FUNCTION(__pyx_t_3);
                  __Pyx_INCREF(__pyx_t_1);
                  __Pyx_INCREF(function);
                  __Pyx_DECREF_SET(__pyx_t_3, function);
                  __pyx_t_41 = 1;
                }
              }
              #if CYTHON_FAST_PYCALL
              if (PyFunction_Check(__pyx_t_3)) {
                PyObject *__pyx_temp[3] = {__pyx_t_1, __pyx_t_4, __pyx_t_6};
                __pyx_t_2 = __Pyx_PyFunction_FastCall(__pyx_t_3, __pyx_temp+1-__pyx_t_41, 2+__pyx_t_41); if (unlikely(!__pyx_t_2)) __PYX_ERR(0, 197, __pyx_L1_error)
                __Pyx_XDECREF(__pyx_t_1); __pyx_t_1 = 0;
                __Pyx_GOTREF(__pyx_t_2);
                __Pyx_DECREF(__pyx_t_4); __pyx_t_4 = 0;
                __Pyx_DECREF(__pyx_t_6); __pyx_t_6 = 0;
              } else
              #endif
              #if CYTHON_FAST_PYCCALL
              if (__Pyx_PyFastCFunction_Check(__pyx_t_3)) {
                PyObject *__pyx_temp[3] = {__pyx_t_1, __pyx_t_4, __pyx_t_6};
                __pyx_t_2 = __Pyx_PyCFunction_FastCall(__pyx_t_3, __pyx_temp+1-__pyx_t_41, 2+__pyx_t_41); if (unlikely(!__pyx_t_2)) __PYX_ERR(0, 197, __pyx_L1_error)
                __Pyx_XDECREF(__pyx_t_1); __pyx_t_1 = 0;
                __Pyx_GOTREF(__pyx_t_2);
                __Pyx_DECREF(__pyx_t_4); __pyx_t_4 = 0;
                __Pyx_DECREF(__pyx_t_6); __pyx_t_6 = 0;
              } else
              #endif
              {
                __pyx_t_42 = PyTuple_New(2+__pyx_t_41); if (unlikely(!__pyx_t_42)) __PYX_ERR(0, 197, __pyx_L1_error)
                __Pyx_GOTREF(__pyx_t_42);
                if (__pyx_t_1) {
                  __Pyx_GIVEREF(__pyx_t_1); PyTuple_SET_ITEM(__pyx_t_42, 0, __pyx_t_1); __pyx_t_1 = NULL;
                }
                __Pyx_GIVEREF(__pyx_t_4);
                PyTuple_SET_ITEM(__pyx_t_42, 0+__pyx_t_41, __pyx_t_4);
                __Pyx_GIVEREF(__pyx_t_6);
                PyTuple_SET_ITEM(__pyx_t_42, 1+__pyx_t_41, __pyx_t_6);
                __pyx_t_4 = 0;
                __pyx_t_6 = 0;
                __pyx_t_2 = __Pyx_PyObject_Call(__pyx_t_3, __pyx_t_42, NULL); if (unlikely(!__pyx_t_2)) __PYX_ERR(0, 197, __pyx_L1_error)
                __Pyx_GOTREF(__pyx_t_2);
                __Pyx_DECREF(__pyx_t_42); __pyx_t_42 = 0;
              }
              __Pyx_DECREF(__pyx_t_3); __pyx_t_3 = 0;
              __pyx_t_3 = __Pyx_GetItemInt(__pyx_t_2, 0, long, 1, __Pyx_PyInt_From_long, 0, 0, 0); if (unlikely(!__pyx_t_3)) __PYX_ERR(0, 197, __pyx_L1_error)
              __Pyx_GOTREF(__pyx_t_3);
              __Pyx_DECREF(__pyx_t_2); __pyx_t_2 = 0;
              __pyx_t_2 = PyFloat_FromDouble(__pyx_v_R); if (unlikely(!__pyx_t_2)) __PYX_ERR(0, 197, __pyx_L1_error)
              __Pyx_GOTREF(__pyx_t_2);
              __pyx_t_42 = PyObject_RichCompare(__pyx_t_3, __pyx_t_2, Py_GT); __Pyx_XGOTREF(__pyx_t_42); if (unlikely(!__pyx_t_42)) __PYX_ERR(0, 197, __pyx_L1_error)
              __Pyx_DECREF(__pyx_t_3); __pyx_t_3 = 0;
              __Pyx_DECREF(__pyx_t_2); __pyx_t_2 = 0;
              __pyx_t_18 = __Pyx_PyObject_IsTrue(__pyx_t_42); if (unlikely(__pyx_t_18 < 0)) __PYX_ERR(0, 197, __pyx_L1_error)
              __Pyx_DECREF(__pyx_t_42); __pyx_t_42 = 0;
              if (__pyx_t_18) {

                /* "avalanches.pyx":198
 * 
 *                             if pearsonr(sl_i, sl_k)[0] > R:
 *                                 Nsl_k = sl_k.shape[0]             # <<<<<<<<<<<<<<
 *                                 mx, argmx = 0, 0
 *                                 for x in range(Nsl_k):
 */
                __pyx_v_Nsl_k = (__pyx_v_sl_k.shape[0]);

                /* "avalanches.pyx":199
 *                             if pearsonr(sl_i, sl_k)[0] > R:
 *                                 Nsl_k = sl_k.shape[0]
 *                                 mx, argmx = 0, 0             # <<<<<<<<<<<<<<
 *                                 for x in range(Nsl_k):
 *                                     if abs(sl_k[x]) > mx:
 */
                __pyx_t_29 = 0.0;
                __pyx_t_41 = 0;
                __pyx_v_mx = __pyx_t_29;
                __pyx_v_argmx = __pyx_t_41;

                /* "avalanches.pyx":200
 *                                 Nsl_k = sl_k.shape[0]
 *                                 mx, argmx = 0, 0
 *                                 for x in range(Nsl_k):             # <<<<<<<<<<<<<<
 *                                     if abs(sl_k[x]) > mx:
 *                                         mx = abs(sl_k[x])
 */
                __pyx_t_30 = __pyx_v_Nsl_k;
                __pyx_t_31 = __pyx_t_30;
                for (__pyx_t_41 = 0; __pyx_t_41 < __pyx_t_31; __pyx_t_41+=1) {
                  __pyx_v_x = __pyx_t_41;

                  /* "avalanches.pyx":201
 *                                 mx, argmx = 0, 0
 *                                 for x in range(Nsl_k):
 *                                     if abs(sl_k[x]) > mx:             # <<<<<<<<<<<<<<
 *                                         mx = abs(sl_k[x])
 *                                         argmx = x
 */
                  __pyx_t_43 = __pyx_v_x;
                  __pyx_t_18 = ((fabs((*((double *) ( /* dim=0 */ (__pyx_v_sl_k.data + __pyx_t_43 * __pyx_v_sl_k.strides[0]) )))) > __pyx_v_mx) != 0);
                  if (__pyx_t_18) {

                    /* "avalanches.pyx":202
 *                                 for x in range(Nsl_k):
 *                                     if abs(sl_k[x]) > mx:
 *                                         mx = abs(sl_k[x])             # <<<<<<<<<<<<<<
 *                                         argmx = x
 * 
 */
                    __pyx_t_44 = __pyx_v_x;
                    __pyx_v_mx = fabs((*((double *) ( /* dim=0 */ (__pyx_v_sl_k.data + __pyx_t_44 * __pyx_v_sl_k.strides[0]) ))));

                    /* "avalanches.pyx":203
 *                                     if abs(sl_k[x]) > mx:
 *                                         mx = abs(sl_k[x])
 *                                         argmx = x             # <<<<<<<<<<<<<<
 * 
 *                                 if (k, idx + argmx) not in found_peaks:
 */
                    __pyx_v_argmx = __pyx_v_x;

                    /* "avalanches.pyx":201
 *                                 mx, argmx = 0, 0
 *                                 for x in range(Nsl_k):
 *                                     if abs(sl_k[x]) > mx:             # <<<<<<<<<<<<<<
 *                                         mx = abs(sl_k[x])
 *                                         argmx = x
 */
                  }
                }

                /* "avalanches.pyx":205
 *                                         argmx = x
 * 
 *                                 if (k, idx + argmx) not in found_peaks:             # <<<<<<<<<<<<<<
 *                                     raster[k][idx + argmx] = 1
 *                                     found_peaks.add((k, idx + argmx))
 */
                __pyx_t_42 = __Pyx_PyInt_From_int(__pyx_v_k); if (unlikely(!__pyx_t_42)) __PYX_ERR(0, 205, __pyx_L1_error)
                __Pyx_GOTREF(__pyx_t_42);
                __pyx_t_2 = __Pyx_PyInt_From_int((__pyx_v_idx + __pyx_v_argmx)); if (unlikely(!__pyx_t_2)) __PYX_ERR(0, 205, __pyx_L1_error)
                __Pyx_GOTREF(__pyx_t_2);
                __pyx_t_3 = PyTuple_New(2); if (unlikely(!__pyx_t_3)) __PYX_ERR(0, 205, __pyx_L1_error)
                __Pyx_GOTREF(__pyx_t_3);
                __Pyx_GIVEREF(__pyx_t_42);
                PyTuple_SET_ITEM(__pyx_t_3, 0, __pyx_t_42);
                __Pyx_GIVEREF(__pyx_t_2);
                PyTuple_SET_ITEM(__pyx_t_3, 1, __pyx_t_2);
                __pyx_t_42 = 0;
                __pyx_t_2 = 0;
                __pyx_t_18 = (__Pyx_PySet_ContainsTF(__pyx_t_3, __pyx_v_found_peaks, Py_NE)); if (unlikely(__pyx_t_18 < 0)) __PYX_ERR(0, 205, __pyx_L1_error)
                __Pyx_DECREF(__pyx_t_3); __pyx_t_3 = 0;
                __pyx_t_14 = (__pyx_t_18 != 0);
                if (__pyx_t_14) {

                  /* "avalanches.pyx":206
 * 
 *                                 if (k, idx + argmx) not in found_peaks:
 *                                     raster[k][idx + argmx] = 1             # <<<<<<<<<<<<<<
 *                                     found_peaks.add((k, idx + argmx))
 * 
 */
                  __pyx_t_45 = __pyx_v_k;
                  __pyx_t_46 = (__pyx_v_idx + __pyx_v_argmx);
                  *((double *) ( /* dim=1 */ (( /* dim=0 */ (__pyx_v_raster.data + __pyx_t_45 * __pyx_v_raster.strides[0]) ) + __pyx_t_46 * __pyx_v_raster.strides[1]) )) = 1.0;

                  /* "avalanches.pyx":207
 *                                 if (k, idx + argmx) not in found_peaks:
 *                                     raster[k][idx + argmx] = 1
 *                                     found_peaks.add((k, idx + argmx))             # <<<<<<<<<<<<<<
 * 
 *                 idx = j
 */
                  __pyx_t_3 = __Pyx_PyInt_From_int(__pyx_v_k); if (unlikely(!__pyx_t_3)) __PYX_ERR(0, 207, __pyx_L1_error)
                  __Pyx_GOTREF(__pyx_t_3);
                  __pyx_t_2 = __Pyx_PyInt_From_int((__pyx_v_idx + __pyx_v_argmx)); if (unlikely(!__pyx_t_2)) __PYX_ERR(0, 207, __pyx_L1_error)
                  __Pyx_GOTREF(__pyx_t_2);
                  __pyx_t_42 = PyTuple_New(2); if (unlikely(!__pyx_t_42)) __PYX_ERR(0, 207, __pyx_L1_error)
                  __Pyx_GOTREF(__pyx_t_42);
                  __Pyx_GIVEREF(__pyx_t_3);
                  PyTuple_SET_ITEM(__pyx_t_42, 0, __pyx_t_3);
                  __Pyx_GIVEREF(__pyx_t_2);
                  PyTuple_SET_ITEM(__pyx_t_42, 1, __pyx_t_2);
                  __pyx_t_3 = 0;
                  __pyx_t_2 = 0;
                  __pyx_t_38 = PySet_Add(__pyx_v_found_peaks, __pyx_t_42); if (unlikely(__pyx_t_38 == ((int)-1))) __PYX_ERR(0, 207, __pyx_L1_error)
                  __Pyx_DECREF(__pyx_t_42); __pyx_t_42 = 0;

                  /* "avalanches.pyx":205
 *                                         argmx = x
 * 
 *                                 if (k, idx + argmx) not in found_peaks:             # <<<<<<<<<<<<<<
 *                                     raster[k][idx + argmx] = 1
 *                                     found_peaks.add((k, idx + argmx))
 */
                }

                /* "avalanches.pyx":197
 *                             sl_k = X[k][idx:j]
 * 
 *                             if pearsonr(sl_i, sl_k)[0] > R:             # <<<<<<<<<<<<<<
 *                                 Nsl_k = sl_k.shape[0]
 *                                 mx, argmx = 0, 0
 */
              }

              /* "avalanches.pyx":194
 * 
 *                     for k in range(N0):
 *                         if k != i:             # <<<<<<<<<<<<<<
 *                             sl_k = X[k][idx:j]
 * 
 */
            }
          }

          /* "avalanches.pyx":188
 *                         argmx = x
 * 
 *                 if mx >= means[i] + (threshold * sd[i]): #If the max of the slice is greater than the threshold             # <<<<<<<<<<<<<<
 *                     if (i, idx + argmx) not in found_peaks: #If that peak has not been previously found
 *                         raster[i][idx + argmx] = 1
 */
        }

        /* "avalanches.pyx":209
 *                                     found_peaks.add((k, idx + argmx))
 * 
 *                 idx = j             # <<<<<<<<<<<<<<
 * 
 *     return raster
 */
        __pyx_v_idx = __pyx_v_j;

        /* "avalanches.pyx":176
 *         idx = 0 #Begin at 0
 *         for j in range(N1-1):
 *             if (X[i][j] > means[i] and X[i][j+1] < means[i]) or (X[i][j] < means[i] and X[i][j+1] > means[i]): #Every time the trace crosses the mean             # <<<<<<<<<<<<<<
 *                 sl_i = X[i][idx:j] #Takes a slice from idx to wherever in the trace it has gotten to.
 *                 #ranges.append((idx, j, sl_i))
 */
      }
    }
  }

  /* "avalanches.pyx":211
 *                 idx = j
 * 
 *     return raster             # <<<<<<<<<<<<<<
 * 
 * 
 */
  __Pyx_XDECREF(__pyx_r);
  __pyx_t_42 = __pyx_memoryview_fromslice(__pyx_v_raster, 2, (PyObject *(*)(char *)) __pyx_memview_get_double, (int (*)(char *, PyObject *)) __pyx_memview_set_double, 0);; if (unlikely(!__pyx_t_42)) __PYX_ERR(0, 211, __pyx_L1_error)
  __Pyx_GOTREF(__pyx_t_42);
  __pyx_r = __pyx_t_42;
  __pyx_t_42 = 0;
  goto __pyx_L0;

  /* "avalanches.pyx":160
 * @cython.boundscheck(False)
 * @cython.wraparound(False)
 * def coherence_raster(double[:,:] X, double threshold, double R):             # <<<<<<<<<<<<<<
 *     cdef int N0 = X.shape[0]
 *     cdef int N1 = X.shape[1]
 */

  /* function exit code */
  __pyx_L1_error:;
  __Pyx_XDECREF(__pyx_t_1);
  __Pyx_XDECREF(__pyx_t_2);
  __Pyx_XDECREF(__pyx_t_3);
  __Pyx_XDECREF(__pyx_t_4);
  __PYX_XDEC_MEMVIEW(&__pyx_t_5, 1);
  __Pyx_XDECREF(__pyx_t_6);
  __PYX_XDEC_MEMVIEW(&__pyx_t_7, 1);
  __Pyx_XDECREF(__pyx_t_42);
  __Pyx_AddTraceback("avalanches.coherence_raster", __pyx_clineno, __pyx_lineno, __pyx_filename);
  __pyx_r = NULL;
  __pyx_L0:;
  __PYX_XDEC_MEMVIEW(&__pyx_v_sd, 1);
  __PYX_XDEC_MEMVIEW(&__pyx_v_means, 1);
  __PYX_XDEC_MEMVIEW(&__pyx_v_raster, 1);
  __Pyx_XDECREF(__pyx_v_found_peaks);
  __PYX_XDEC_MEMVIEW(&__pyx_v_sl_i, 1);
  __PYX_XDEC_MEMVIEW(&__pyx_v_sl_k, 1);
  __PYX_XDEC_MEMVIEW(&__pyx_v_X, 1);
  __Pyx_XGIVEREF(__pyx_r);
  __Pyx_RefNannyFinishContext();
  return __pyx_r;
}

/* "avalanches.pyx":217
 * @cython.boundscheck(False)
 * @cython.cdivision(True)
 * def avalanches(int[:,:] X, int bin_size, int min_length = 0, int min_frequency = 1):             # <<<<<<<<<<<<<<
 *     """
 *     For a raster of data, returns the size and length of each avalanche, and how many times each channel participates in avalanches.
 */

/* Python wrapper */
static PyObject *__pyx_pw_10avalanches_9avalanches(PyObject *__pyx_self, PyObject *__pyx_args, PyObject *__pyx_kwds); /*proto*/
static char __pyx_doc_10avalanches_8avalanches[] = "\n    For a raster of data, returns the size and length of each avalanche, and how many times each channel participates in avalanches.\n    \n    Arguments:\n        X:\n            A 2-dimensional Numpy array (dtype must be \"int32\")\n        bin_size:\n            The size of the bin. \n    \n    Returns:\n        Avalanche_sizes: \n            The number of channels that participates in a given avalanche.\n        Avalanche_lengths:\n            The number of bins each avalanche persists for.\n        Channel_avalanches:\n            The number of times each channel participates in an avalanche. \n    \n    To do:\n        Get the size of an avalanche over time, for shape-collapse. \n    ";
static PyMethodDef __pyx_mdef_10avalanches_9avalanches = {"avalanches", (PyCFunction)__pyx_pw_10avalanches_9avalanches, METH_VARARGS|METH_KEYWORDS, __pyx_doc_10avalanches_8avalanches};
static PyObject *__pyx_pw_10avalanches_9avalanches(PyObject *__pyx_self, PyObject *__pyx_args, PyObject *__pyx_kwds) {
  __Pyx_memviewslice __pyx_v_X = { 0, 0, { 0 }, { 0 }, { 0 } };
  int __pyx_v_bin_size;
  int __pyx_v_min_length;
  int __pyx_v_min_frequency;
  PyObject *__pyx_r = 0;
  __Pyx_RefNannyDeclarations
  __Pyx_RefNannySetupContext("avalanches (wrapper)", 0);
  {
    static PyObject **__pyx_pyargnames[] = {&__pyx_n_s_X,&__pyx_n_s_bin_size,&__pyx_n_s_min_length,&__pyx_n_s_min_frequency,0};
    PyObject* values[4] = {0,0,0,0};
    if (unlikely(__pyx_kwds)) {
      Py_ssize_t kw_args;
      const Py_ssize_t pos_args = PyTuple_GET_SIZE(__pyx_args);
      switch (pos_args) {
        case  4: values[3] = PyTuple_GET_ITEM(__pyx_args, 3);
        CYTHON_FALLTHROUGH;
        case  3: values[2] = PyTuple_GET_ITEM(__pyx_args, 2);
        CYTHON_FALLTHROUGH;
        case  2: values[1] = PyTuple_GET_ITEM(__pyx_args, 1);
        CYTHON_FALLTHROUGH;
        case  1: values[0] = PyTuple_GET_ITEM(__pyx_args, 0);
        CYTHON_FALLTHROUGH;
        case  0: break;
        default: goto __pyx_L5_argtuple_error;
      }
      kw_args = PyDict_Size(__pyx_kwds);
      switch (pos_args) {
        case  0:
        if (likely((values[0] = __Pyx_PyDict_GetItemStr(__pyx_kwds, __pyx_n_s_X)) != 0)) kw_args--;
        else goto __pyx_L5_argtuple_error;
        CYTHON_FALLTHROUGH;
        case  1:
        if (likely((values[1] = __Pyx_PyDict_GetItemStr(__pyx_kwds, __pyx_n_s_bin_size)) != 0)) kw_args--;
        else {
          __Pyx_RaiseArgtupleInvalid("avalanches", 0, 2, 4, 1); __PYX_ERR(0, 217, __pyx_L3_error)
        }
        CYTHON_FALLTHROUGH;
        case  2:
        if (kw_args > 0) {
          PyObject* value = __Pyx_PyDict_GetItemStr(__pyx_kwds, __pyx_n_s_min_length);
          if (value) { values[2] = value; kw_args--; }
        }
        CYTHON_FALLTHROUGH;
        case  3:
        if (kw_args > 0) {
          PyObject* value = __Pyx_PyDict_GetItemStr(__pyx_kwds, __pyx_n_s_min_frequency);
          if (value) { values[3] = value; kw_args--; }
        }
      }
      if (unlikely(kw_args > 0)) {
        if (unlikely(__Pyx_ParseOptionalKeywords(__pyx_kwds, __pyx_pyargnames, 0, values, pos_args, "avalanches") < 0)) __PYX_ERR(0, 217, __pyx_L3_error)
      }
    } else {
      switch (PyTuple_GET_SIZE(__pyx_args)) {
        case  4: values[3] = PyTuple_GET_ITEM(__pyx_args, 3);
        CYTHON_FALLTHROUGH;
        case  3: values[2] = PyTuple_GET_ITEM(__pyx_args, 2);
        CYTHON_FALLTHROUGH;
        case  2: values[1] = PyTuple_GET_ITEM(__pyx_args, 1);
        values[0] = PyTuple_GET_ITEM(__pyx_args, 0);
        break;
        default: goto __pyx_L5_argtuple_error;
      }
    }
    __pyx_v_X = __Pyx_PyObject_to_MemoryviewSlice_dsds_int(values[0], PyBUF_WRITABLE); if (unlikely(!__pyx_v_X.memview)) __PYX_ERR(0, 217, __pyx_L3_error)
    __pyx_v_bin_size = __Pyx_PyInt_As_int(values[1]); if (unlikely((__pyx_v_bin_size == (int)-1) && PyErr_Occurred())) __PYX_ERR(0, 217, __pyx_L3_error)
    if (values[2]) {
      __pyx_v_min_length = __Pyx_PyInt_As_int(values[2]); if (unlikely((__pyx_v_min_length == (int)-1) && PyErr_Occurred())) __PYX_ERR(0, 217, __pyx_L3_error)
    } else {
      __pyx_v_min_length = ((int)0);
    }
    if (values[3]) {
      __pyx_v_min_frequency = __Pyx_PyInt_As_int(values[3]); if (unlikely((__pyx_v_min_frequency == (int)-1) && PyErr_Occurred())) __PYX_ERR(0, 217, __pyx_L3_error)
    } else {
      __pyx_v_min_frequency = ((int)1);
    }
  }
  goto __pyx_L4_argument_unpacking_done;
  __pyx_L5_argtuple_error:;
  __Pyx_RaiseArgtupleInvalid("avalanches", 0, 2, 4, PyTuple_GET_SIZE(__pyx_args)); __PYX_ERR(0, 217, __pyx_L3_error)
  __pyx_L3_error:;
  __Pyx_AddTraceback("avalanches.avalanches", __pyx_clineno, __pyx_lineno, __pyx_filename);
  __Pyx_RefNannyFinishContext();
  return NULL;
  __pyx_L4_argument_unpacking_done:;
  __pyx_r = __pyx_pf_10avalanches_8avalanches(__pyx_self, __pyx_v_X, __pyx_v_bin_size, __pyx_v_min_length, __pyx_v_min_frequency);

  /* function exit code */
  __Pyx_RefNannyFinishContext();
  return __pyx_r;
}

static PyObject *__pyx_pf_10avalanches_8avalanches(CYTHON_UNUSED PyObject *__pyx_self, __Pyx_memviewslice __pyx_v_X, int __pyx_v_bin_size, int __pyx_v_min_length, int __pyx_v_min_frequency) {
  int __pyx_v_N0;
  int __pyx_v_N1;
  int __pyx_v_num_bins;
  __Pyx_memviewslice __pyx_v_bins = { 0, 0, { 0 }, { 0 }, { 0 } };
  __Pyx_memviewslice __pyx_v_bin_events = { 0, 0, { 0 }, { 0 }, { 0 } };
  int __pyx_v_on;
  PyObject *__pyx_v_starts = 0;
  PyObject *__pyx_v_stops = 0;
  int __pyx_v_i;
  __Pyx_memviewslice __pyx_v_window = { 0, 0, { 0 }, { 0 }, { 0 } };
  __Pyx_memviewslice __pyx_v_Z = { 0, 0, { 0 }, { 0 }, { 0 } };
  PyObject *__pyx_v_Z_where_list = 0;
  __Pyx_memviewslice __pyx_v_Z_where = { 0, 0, { 0 }, { 0 }, { 0 } };
  int __pyx_v_Z_len;
  __Pyx_memviewslice __pyx_v_avalanche_lengths = { 0, 0, { 0 }, { 0 }, { 0 } };
  __Pyx_memviewslice __pyx_v_avalanche_array = { 0, 0, { 0 }, { 0 }, { 0 } };
  __Pyx_memviewslice __pyx_v_avalanche_shapes = { 0, 0, { 0 }, { 0 }, { 0 } };
  int __pyx_v_tup0;
  int __pyx_v_tup1;
  int __pyx_v_N0_avalanche;
  __Pyx_memviewslice __pyx_v_avalanche_sizes = { 0, 0, { 0 }, { 0 }, { 0 } };
  __Pyx_memviewslice __pyx_v_a = { 0, 0, { 0 }, { 0 }, { 0 } };
  int __pyx_v_a0;
  int __pyx_v_j;
  int __pyx_v_size;
  PyObject *__pyx_v_C_lengths = NULL;
  PyObject *__pyx_v_C_sizes = NULL;
  PyObject *__pyx_v_index_list = 0;
  __Pyx_memviewslice __pyx_v_avalanche_lengths_filtered = { 0, 0, { 0 }, { 0 }, { 0 } };
  __Pyx_memviewslice __pyx_v_avalanche_sizes_filtered = { 0, 0, { 0 }, { 0 }, { 0 } };
  __Pyx_memviewslice __pyx_v_avalanche_shapes_filtered = { 0, 0, { 0 }, { 0 }, { 0 } };
  CYTHON_UNUSED __Pyx_memviewslice __pyx_v_avalanche_array_filtered = { 0, 0, { 0 }, { 0 }, { 0 } };
  PyObject *__pyx_v_channel_avalanches = 0;
  PyObject *__pyx_r = NULL;
  __Pyx_RefNannyDeclarations
  PyObject *__pyx_t_1 = NULL;
  PyObject *__pyx_t_2 = NULL;
  PyObject *__pyx_t_3 = NULL;
  PyObject *__pyx_t_4 = NULL;
  __Pyx_memviewslice __pyx_t_5 = { 0, 0, { 0 }, { 0 }, { 0 } };
  int __pyx_t_6;
  int __pyx_t_7;
  int __pyx_t_8;
  __Pyx_memviewslice __pyx_t_9 = { 0, 0, { 0 }, { 0 }, { 0 } };
  int __pyx_t_10;
  int __pyx_t_11;
  Py_ssize_t __pyx_t_12;
  Py_ssize_t __pyx_t_13;
  Py_ssize_t __pyx_t_14;
  int __pyx_t_15;
  Py_ssize_t __pyx_t_16;
  int __pyx_t_17;
  Py_ssize_t __pyx_t_18;
  Py_ssize_t __pyx_t_19;
  Py_ssize_t __pyx_t_20;
  Py_ssize_t __pyx_t_21;
  Py_ssize_t __pyx_t_22;
  Py_ssize_t __pyx_t_23;
  Py_ssize_t __pyx_t_24;
  Py_ssize_t __pyx_t_25;
  __Pyx_memviewslice __pyx_t_26 = { 0, 0, { 0 }, { 0 }, { 0 } };
  Py_ssize_t __pyx_t_27;
  Py_ssize_t __pyx_t_28;
  Py_ssize_t __pyx_t_29;
  Py_ssize_t __pyx_t_30;
  Py_ssize_t __pyx_t_31;
  Py_ssize_t __pyx_t_32;
  Py_ssize_t __pyx_t_33;
  Py_ssize_t __pyx_t_34;
  PyObject **__pyx_t_35;
  PyObject *__pyx_t_36 = NULL;
  Py_ssize_t __pyx_t_37;
  Py_ssize_t __pyx_t_38;
  int __pyx_t_39;
  int __pyx_t_40;
  Py_ssize_t __pyx_t_41;
  Py_ssize_t __pyx_t_42;
  Py_ssize_t __pyx_t_43;
  Py_ssize_t __pyx_t_44;
  __Pyx_RefNannySetupContext("avalanches", 0);

  /* "avalanches.pyx":240
 * 
 *     # Static typing important variables
 *     cdef int N0 = X.shape[0]             # <<<<<<<<<<<<<<
 *     cdef int N1 = X.shape[1]
 *     cdef int num_bins = (N1 - (N1 % bin_size)) // bin_size
 */
  __pyx_v_N0 = (__pyx_v_X.shape[0]);

  /* "avalanches.pyx":241
 *     # Static typing important variables
 *     cdef int N0 = X.shape[0]
 *     cdef int N1 = X.shape[1]             # <<<<<<<<<<<<<<
 *     cdef int num_bins = (N1 - (N1 % bin_size)) // bin_size
 *     cdef int[:] bins = np.zeros(num_bins, dtype = "int32")
 */
  __pyx_v_N1 = (__pyx_v_X.shape[1]);

  /* "avalanches.pyx":242
 *     cdef int N0 = X.shape[0]
 *     cdef int N1 = X.shape[1]
 *     cdef int num_bins = (N1 - (N1 % bin_size)) // bin_size             # <<<<<<<<<<<<<<
 *     cdef int[:] bins = np.zeros(num_bins, dtype = "int32")
 *     cdef int[:] bin_events = np.zeros(num_bins, dtype = "int32")
 */
  __pyx_v_num_bins = ((__pyx_v_N1 - (__pyx_v_N1 % __pyx_v_bin_size)) / __pyx_v_bin_size);

  /* "avalanches.pyx":243
 *     cdef int N1 = X.shape[1]
 *     cdef int num_bins = (N1 - (N1 % bin_size)) // bin_size
 *     cdef int[:] bins = np.zeros(num_bins, dtype = "int32")             # <<<<<<<<<<<<<<
 *     cdef int[:] bin_events = np.zeros(num_bins, dtype = "int32")
 *     cdef bint on = False
 */
  __pyx_t_1 = __Pyx_GetModuleGlobalName(__pyx_n_s_np); if (unlikely(!__pyx_t_1)) __PYX_ERR(0, 243, __pyx_L1_error)
  __Pyx_GOTREF(__pyx_t_1);
  __pyx_t_2 = __Pyx_PyObject_GetAttrStr(__pyx_t_1, __pyx_n_s_zeros); if (unlikely(!__pyx_t_2)) __PYX_ERR(0, 243, __pyx_L1_error)
  __Pyx_GOTREF(__pyx_t_2);
  __Pyx_DECREF(__pyx_t_1); __pyx_t_1 = 0;
  __pyx_t_1 = __Pyx_PyInt_From_int(__pyx_v_num_bins); if (unlikely(!__pyx_t_1)) __PYX_ERR(0, 243, __pyx_L1_error)
  __Pyx_GOTREF(__pyx_t_1);
  __pyx_t_3 = PyTuple_New(1); if (unlikely(!__pyx_t_3)) __PYX_ERR(0, 243, __pyx_L1_error)
  __Pyx_GOTREF(__pyx_t_3);
  __Pyx_GIVEREF(__pyx_t_1);
  PyTuple_SET_ITEM(__pyx_t_3, 0, __pyx_t_1);
  __pyx_t_1 = 0;
  __pyx_t_1 = __Pyx_PyDict_NewPresized(1); if (unlikely(!__pyx_t_1)) __PYX_ERR(0, 243, __pyx_L1_error)
  __Pyx_GOTREF(__pyx_t_1);
  if (PyDict_SetItem(__pyx_t_1, __pyx_n_s_dtype, __pyx_n_s_int32) < 0) __PYX_ERR(0, 243, __pyx_L1_error)
  __pyx_t_4 = __Pyx_PyObject_Call(__pyx_t_2, __pyx_t_3, __pyx_t_1); if (unlikely(!__pyx_t_4)) __PYX_ERR(0, 243, __pyx_L1_error)
  __Pyx_GOTREF(__pyx_t_4);
  __Pyx_DECREF(__pyx_t_2); __pyx_t_2 = 0;
  __Pyx_DECREF(__pyx_t_3); __pyx_t_3 = 0;
  __Pyx_DECREF(__pyx_t_1); __pyx_t_1 = 0;
  __pyx_t_5 = __Pyx_PyObject_to_MemoryviewSlice_ds_int(__pyx_t_4, PyBUF_WRITABLE); if (unlikely(!__pyx_t_5.memview)) __PYX_ERR(0, 243, __pyx_L1_error)
  __Pyx_DECREF(__pyx_t_4); __pyx_t_4 = 0;
  __pyx_v_bins = __pyx_t_5;
  __pyx_t_5.memview = NULL;
  __pyx_t_5.data = NULL;

  /* "avalanches.pyx":244
 *     cdef int num_bins = (N1 - (N1 % bin_size)) // bin_size
 *     cdef int[:] bins = np.zeros(num_bins, dtype = "int32")
 *     cdef int[:] bin_events = np.zeros(num_bins, dtype = "int32")             # <<<<<<<<<<<<<<
 *     cdef bint on = False
 *     cdef list starts = []
 */
  __pyx_t_4 = __Pyx_GetModuleGlobalName(__pyx_n_s_np); if (unlikely(!__pyx_t_4)) __PYX_ERR(0, 244, __pyx_L1_error)
  __Pyx_GOTREF(__pyx_t_4);
  __pyx_t_1 = __Pyx_PyObject_GetAttrStr(__pyx_t_4, __pyx_n_s_zeros); if (unlikely(!__pyx_t_1)) __PYX_ERR(0, 244, __pyx_L1_error)
  __Pyx_GOTREF(__pyx_t_1);
  __Pyx_DECREF(__pyx_t_4); __pyx_t_4 = 0;
  __pyx_t_4 = __Pyx_PyInt_From_int(__pyx_v_num_bins); if (unlikely(!__pyx_t_4)) __PYX_ERR(0, 244, __pyx_L1_error)
  __Pyx_GOTREF(__pyx_t_4);
  __pyx_t_3 = PyTuple_New(1); if (unlikely(!__pyx_t_3)) __PYX_ERR(0, 244, __pyx_L1_error)
  __Pyx_GOTREF(__pyx_t_3);
  __Pyx_GIVEREF(__pyx_t_4);
  PyTuple_SET_ITEM(__pyx_t_3, 0, __pyx_t_4);
  __pyx_t_4 = 0;
  __pyx_t_4 = __Pyx_PyDict_NewPresized(1); if (unlikely(!__pyx_t_4)) __PYX_ERR(0, 244, __pyx_L1_error)
  __Pyx_GOTREF(__pyx_t_4);
  if (PyDict_SetItem(__pyx_t_4, __pyx_n_s_dtype, __pyx_n_s_int32) < 0) __PYX_ERR(0, 244, __pyx_L1_error)
  __pyx_t_2 = __Pyx_PyObject_Call(__pyx_t_1, __pyx_t_3, __pyx_t_4); if (unlikely(!__pyx_t_2)) __PYX_ERR(0, 244, __pyx_L1_error)
  __Pyx_GOTREF(__pyx_t_2);
  __Pyx_DECREF(__pyx_t_1); __pyx_t_1 = 0;
  __Pyx_DECREF(__pyx_t_3); __pyx_t_3 = 0;
  __Pyx_DECREF(__pyx_t_4); __pyx_t_4 = 0;
  __pyx_t_5 = __Pyx_PyObject_to_MemoryviewSlice_ds_int(__pyx_t_2, PyBUF_WRITABLE); if (unlikely(!__pyx_t_5.memview)) __PYX_ERR(0, 244, __pyx_L1_error)
  __Pyx_DECREF(__pyx_t_2); __pyx_t_2 = 0;
  __pyx_v_bin_events = __pyx_t_5;
  __pyx_t_5.memview = NULL;
  __pyx_t_5.data = NULL;

  /* "avalanches.pyx":245
 *     cdef int[:] bins = np.zeros(num_bins, dtype = "int32")
 *     cdef int[:] bin_events = np.zeros(num_bins, dtype = "int32")
 *     cdef bint on = False             # <<<<<<<<<<<<<<
 *     cdef list starts = []
 *     cdef list stops = [],
 */
  __pyx_v_on = 0;

  /* "avalanches.pyx":246
 *     cdef int[:] bin_events = np.zeros(num_bins, dtype = "int32")
 *     cdef bint on = False
 *     cdef list starts = []             # <<<<<<<<<<<<<<
 *     cdef list stops = [],
 *     cdef int i
 */
  __pyx_t_2 = PyList_New(0); if (unlikely(!__pyx_t_2)) __PYX_ERR(0, 246, __pyx_L1_error)
  __Pyx_GOTREF(__pyx_t_2);
  __pyx_v_starts = ((PyObject*)__pyx_t_2);
  __pyx_t_2 = 0;

  /* "avalanches.pyx":247
 *     cdef bint on = False
 *     cdef list starts = []
 *     cdef list stops = [],             # <<<<<<<<<<<<<<
 *     cdef int i
 *     cdef int[:,:] window
 */
  __pyx_t_2 = PyList_New(0); if (unlikely(!__pyx_t_2)) __PYX_ERR(0, 247, __pyx_L1_error)
  __Pyx_GOTREF(__pyx_t_2);
  __pyx_v_stops = ((PyObject*)__pyx_t_2);
  __pyx_t_2 = 0;

  /* "avalanches.pyx":252
 * 
 *     #Finding bins where events occur:
 *     for i in range(num_bins):             # <<<<<<<<<<<<<<
 *         window = X[:, (i*bin_size):((i+1)*bin_size)] #Each window is one bin
 *         if total_raster_sum(window) != 0: #If an event occurs:
 */
  __pyx_t_6 = __pyx_v_num_bins;
  __pyx_t_7 = __pyx_t_6;
  for (__pyx_t_8 = 0; __pyx_t_8 < __pyx_t_7; __pyx_t_8+=1) {
    __pyx_v_i = __pyx_t_8;

    /* "avalanches.pyx":253
 *     #Finding bins where events occur:
 *     for i in range(num_bins):
 *         window = X[:, (i*bin_size):((i+1)*bin_size)] #Each window is one bin             # <<<<<<<<<<<<<<
 *         if total_raster_sum(window) != 0: #If an event occurs:
 *             bins[i] = 1 #That bin is "on"
 */
    __pyx_t_9.data = __pyx_v_X.data;
    __pyx_t_9.memview = __pyx_v_X.memview;
    __PYX_INC_MEMVIEW(&__pyx_t_9, 0);
    __pyx_t_9.shape[0] = __pyx_v_X.shape[0];
__pyx_t_9.strides[0] = __pyx_v_X.strides[0];
    __pyx_t_9.suboffsets[0] = -1;

__pyx_t_10 = -1;
    if (unlikely(__pyx_memoryview_slice_memviewslice(
    &__pyx_t_9,
    __pyx_v_X.shape[1], __pyx_v_X.strides[1], __pyx_v_X.suboffsets[1],
    1,
    1,
    &__pyx_t_10,
    (__pyx_v_i * __pyx_v_bin_size),
    ((__pyx_v_i + 1) * __pyx_v_bin_size),
    0,
    1,
    1,
    0,
    1) < 0))
{
    __PYX_ERR(0, 253, __pyx_L1_error)
}

__PYX_XDEC_MEMVIEW(&__pyx_v_window, 1);
    __pyx_v_window = __pyx_t_9;
    __pyx_t_9.memview = NULL;
    __pyx_t_9.data = NULL;

    /* "avalanches.pyx":254
 *     for i in range(num_bins):
 *         window = X[:, (i*bin_size):((i+1)*bin_size)] #Each window is one bin
 *         if total_raster_sum(window) != 0: #If an event occurs:             # <<<<<<<<<<<<<<
 *             bins[i] = 1 #That bin is "on"
 *             bin_events[i] = number_active_channels(window)
 */
    __pyx_t_11 = ((__pyx_f_10avalanches_total_raster_sum(__pyx_v_window) != 0) != 0);
    if (__pyx_t_11) {

      /* "avalanches.pyx":255
 *         window = X[:, (i*bin_size):((i+1)*bin_size)] #Each window is one bin
 *         if total_raster_sum(window) != 0: #If an event occurs:
 *             bins[i] = 1 #That bin is "on"             # <<<<<<<<<<<<<<
 *             bin_events[i] = number_active_channels(window)
 * 
 */
      __pyx_t_12 = __pyx_v_i;
      *((int *) ( /* dim=0 */ (__pyx_v_bins.data + __pyx_t_12 * __pyx_v_bins.strides[0]) )) = 1;

      /* "avalanches.pyx":256
 *         if total_raster_sum(window) != 0: #If an event occurs:
 *             bins[i] = 1 #That bin is "on"
 *             bin_events[i] = number_active_channels(window)             # <<<<<<<<<<<<<<
 * 
 *     for i in range(num_bins):
 */
      __pyx_t_13 = __pyx_v_i;
      *((int *) ( /* dim=0 */ (__pyx_v_bin_events.data + __pyx_t_13 * __pyx_v_bin_events.strides[0]) )) = __pyx_f_10avalanches_number_active_channels(__pyx_v_window);

      /* "avalanches.pyx":254
 *     for i in range(num_bins):
 *         window = X[:, (i*bin_size):((i+1)*bin_size)] #Each window is one bin
 *         if total_raster_sum(window) != 0: #If an event occurs:             # <<<<<<<<<<<<<<
 *             bins[i] = 1 #That bin is "on"
 *             bin_events[i] = number_active_channels(window)
 */
    }
  }

  /* "avalanches.pyx":258
 *             bin_events[i] = number_active_channels(window)
 * 
 *     for i in range(num_bins):             # <<<<<<<<<<<<<<
 *         if bins[i] == 1 and bins[i-1] == 0: #If it is is the start of an avlanche
 *             starts.append(i) #Note start time.
 */
  __pyx_t_6 = __pyx_v_num_bins;
  __pyx_t_7 = __pyx_t_6;
  for (__pyx_t_8 = 0; __pyx_t_8 < __pyx_t_7; __pyx_t_8+=1) {
    __pyx_v_i = __pyx_t_8;

    /* "avalanches.pyx":259
 * 
 *     for i in range(num_bins):
 *         if bins[i] == 1 and bins[i-1] == 0: #If it is is the start of an avlanche             # <<<<<<<<<<<<<<
 *             starts.append(i) #Note start time.
 *             on = True
 */
    __pyx_t_14 = __pyx_v_i;
    __pyx_t_15 = (((*((int *) ( /* dim=0 */ (__pyx_v_bins.data + __pyx_t_14 * __pyx_v_bins.strides[0]) ))) == 1) != 0);
    if (__pyx_t_15) {
    } else {
      __pyx_t_11 = __pyx_t_15;
      goto __pyx_L9_bool_binop_done;
    }
    __pyx_t_16 = (__pyx_v_i - 1);
    __pyx_t_15 = (((*((int *) ( /* dim=0 */ (__pyx_v_bins.data + __pyx_t_16 * __pyx_v_bins.strides[0]) ))) == 0) != 0);
    __pyx_t_11 = __pyx_t_15;
    __pyx_L9_bool_binop_done:;
    if (__pyx_t_11) {

      /* "avalanches.pyx":260
 *     for i in range(num_bins):
 *         if bins[i] == 1 and bins[i-1] == 0: #If it is is the start of an avlanche
 *             starts.append(i) #Note start time.             # <<<<<<<<<<<<<<
 *             on = True
 *         elif bins[i] == 0 and bins[i-1] == 1 and on == True: #If it is the end of an avalanche:
 */
      __pyx_t_2 = __Pyx_PyInt_From_int(__pyx_v_i); if (unlikely(!__pyx_t_2)) __PYX_ERR(0, 260, __pyx_L1_error)
      __Pyx_GOTREF(__pyx_t_2);
      __pyx_t_17 = __Pyx_PyList_Append(__pyx_v_starts, __pyx_t_2); if (unlikely(__pyx_t_17 == ((int)-1))) __PYX_ERR(0, 260, __pyx_L1_error)
      __Pyx_DECREF(__pyx_t_2); __pyx_t_2 = 0;

      /* "avalanches.pyx":261
 *         if bins[i] == 1 and bins[i-1] == 0: #If it is is the start of an avlanche
 *             starts.append(i) #Note start time.
 *             on = True             # <<<<<<<<<<<<<<
 *         elif bins[i] == 0 and bins[i-1] == 1 and on == True: #If it is the end of an avalanche:
 *             stops.append(i) #Note end time.
 */
      __pyx_v_on = 1;

      /* "avalanches.pyx":259
 * 
 *     for i in range(num_bins):
 *         if bins[i] == 1 and bins[i-1] == 0: #If it is is the start of an avlanche             # <<<<<<<<<<<<<<
 *             starts.append(i) #Note start time.
 *             on = True
 */
      goto __pyx_L8;
    }

    /* "avalanches.pyx":262
 *             starts.append(i) #Note start time.
 *             on = True
 *         elif bins[i] == 0 and bins[i-1] == 1 and on == True: #If it is the end of an avalanche:             # <<<<<<<<<<<<<<
 *             stops.append(i) #Note end time.
 * 
 */
    __pyx_t_18 = __pyx_v_i;
    __pyx_t_15 = (((*((int *) ( /* dim=0 */ (__pyx_v_bins.data + __pyx_t_18 * __pyx_v_bins.strides[0]) ))) == 0) != 0);
    if (__pyx_t_15) {
    } else {
      __pyx_t_11 = __pyx_t_15;
      goto __pyx_L11_bool_binop_done;
    }
    __pyx_t_19 = (__pyx_v_i - 1);
    __pyx_t_15 = (((*((int *) ( /* dim=0 */ (__pyx_v_bins.data + __pyx_t_19 * __pyx_v_bins.strides[0]) ))) == 1) != 0);
    if (__pyx_t_15) {
    } else {
      __pyx_t_11 = __pyx_t_15;
      goto __pyx_L11_bool_binop_done;
    }
    __pyx_t_15 = ((__pyx_v_on == 1) != 0);
    __pyx_t_11 = __pyx_t_15;
    __pyx_L11_bool_binop_done:;
    if (__pyx_t_11) {

      /* "avalanches.pyx":263
 *             on = True
 *         elif bins[i] == 0 and bins[i-1] == 1 and on == True: #If it is the end of an avalanche:
 *             stops.append(i) #Note end time.             # <<<<<<<<<<<<<<
 * 
 *     cdef int[:,:] Z = np.array(list(zip(starts, stops)), dtype = "int32") #Creates a list of tuples with each avalanches start and stop time.
 */
      __pyx_t_2 = __Pyx_PyInt_From_int(__pyx_v_i); if (unlikely(!__pyx_t_2)) __PYX_ERR(0, 263, __pyx_L1_error)
      __Pyx_GOTREF(__pyx_t_2);
      __pyx_t_17 = __Pyx_PyList_Append(__pyx_v_stops, __pyx_t_2); if (unlikely(__pyx_t_17 == ((int)-1))) __PYX_ERR(0, 263, __pyx_L1_error)
      __Pyx_DECREF(__pyx_t_2); __pyx_t_2 = 0;

      /* "avalanches.pyx":262
 *             starts.append(i) #Note start time.
 *             on = True
 *         elif bins[i] == 0 and bins[i-1] == 1 and on == True: #If it is the end of an avalanche:             # <<<<<<<<<<<<<<
 *             stops.append(i) #Note end time.
 * 
 */
    }
    __pyx_L8:;
  }

  /* "avalanches.pyx":265
 *             stops.append(i) #Note end time.
 * 
 *     cdef int[:,:] Z = np.array(list(zip(starts, stops)), dtype = "int32") #Creates a list of tuples with each avalanches start and stop time.             # <<<<<<<<<<<<<<
 *     cdef list Z_where_list = []
 * 
 */
  __pyx_t_2 = __Pyx_GetModuleGlobalName(__pyx_n_s_np); if (unlikely(!__pyx_t_2)) __PYX_ERR(0, 265, __pyx_L1_error)
  __Pyx_GOTREF(__pyx_t_2);
  __pyx_t_4 = __Pyx_PyObject_GetAttrStr(__pyx_t_2, __pyx_n_s_array); if (unlikely(!__pyx_t_4)) __PYX_ERR(0, 265, __pyx_L1_error)
  __Pyx_GOTREF(__pyx_t_4);
  __Pyx_DECREF(__pyx_t_2); __pyx_t_2 = 0;
  __pyx_t_2 = PyTuple_New(2); if (unlikely(!__pyx_t_2)) __PYX_ERR(0, 265, __pyx_L1_error)
  __Pyx_GOTREF(__pyx_t_2);
  __Pyx_INCREF(__pyx_v_starts);
  __Pyx_GIVEREF(__pyx_v_starts);
  PyTuple_SET_ITEM(__pyx_t_2, 0, __pyx_v_starts);
  __Pyx_INCREF(__pyx_v_stops);
  __Pyx_GIVEREF(__pyx_v_stops);
  PyTuple_SET_ITEM(__pyx_t_2, 1, __pyx_v_stops);
  __pyx_t_3 = __Pyx_PyObject_Call(__pyx_builtin_zip, __pyx_t_2, NULL); if (unlikely(!__pyx_t_3)) __PYX_ERR(0, 265, __pyx_L1_error)
  __Pyx_GOTREF(__pyx_t_3);
  __Pyx_DECREF(__pyx_t_2); __pyx_t_2 = 0;
  __pyx_t_2 = PySequence_List(__pyx_t_3); if (unlikely(!__pyx_t_2)) __PYX_ERR(0, 265, __pyx_L1_error)
  __Pyx_GOTREF(__pyx_t_2);
  __Pyx_DECREF(__pyx_t_3); __pyx_t_3 = 0;
  __pyx_t_3 = PyTuple_New(1); if (unlikely(!__pyx_t_3)) __PYX_ERR(0, 265, __pyx_L1_error)
  __Pyx_GOTREF(__pyx_t_3);
  __Pyx_GIVEREF(__pyx_t_2);
  PyTuple_SET_ITEM(__pyx_t_3, 0, __pyx_t_2);
  __pyx_t_2 = 0;
  __pyx_t_2 = __Pyx_PyDict_NewPresized(1); if (unlikely(!__pyx_t_2)) __PYX_ERR(0, 265, __pyx_L1_error)
  __Pyx_GOTREF(__pyx_t_2);
  if (PyDict_SetItem(__pyx_t_2, __pyx_n_s_dtype, __pyx_n_s_int32) < 0) __PYX_ERR(0, 265, __pyx_L1_error)
  __pyx_t_1 = __Pyx_PyObject_Call(__pyx_t_4, __pyx_t_3, __pyx_t_2); if (unlikely(!__pyx_t_1)) __PYX_ERR(0, 265, __pyx_L1_error)
  __Pyx_GOTREF(__pyx_t_1);
  __Pyx_DECREF(__pyx_t_4); __pyx_t_4 = 0;
  __Pyx_DECREF(__pyx_t_3); __pyx_t_3 = 0;
  __Pyx_DECREF(__pyx_t_2); __pyx_t_2 = 0;
  __pyx_t_9 = __Pyx_PyObject_to_MemoryviewSlice_dsds_int(__pyx_t_1, PyBUF_WRITABLE); if (unlikely(!__pyx_t_9.memview)) __PYX_ERR(0, 265, __pyx_L1_error)
  __Pyx_DECREF(__pyx_t_1); __pyx_t_1 = 0;
  __pyx_v_Z = __pyx_t_9;
  __pyx_t_9.memview = NULL;
  __pyx_t_9.data = NULL;

  /* "avalanches.pyx":266
 * 
 *     cdef int[:,:] Z = np.array(list(zip(starts, stops)), dtype = "int32") #Creates a list of tuples with each avalanches start and stop time.
 *     cdef list Z_where_list = []             # <<<<<<<<<<<<<<
 * 
 *     for i in range(Z.shape[0]):
 */
  __pyx_t_1 = PyList_New(0); if (unlikely(!__pyx_t_1)) __PYX_ERR(0, 266, __pyx_L1_error)
  __Pyx_GOTREF(__pyx_t_1);
  __pyx_v_Z_where_list = ((PyObject*)__pyx_t_1);
  __pyx_t_1 = 0;

  /* "avalanches.pyx":268
 *     cdef list Z_where_list = []
 * 
 *     for i in range(Z.shape[0]):             # <<<<<<<<<<<<<<
 *         if Z[i][1] - Z[i][0] >= min_length:
 *             Z_where_list.append(i)
 */
  __pyx_t_20 = (__pyx_v_Z.shape[0]);
  __pyx_t_21 = __pyx_t_20;
  for (__pyx_t_6 = 0; __pyx_t_6 < __pyx_t_21; __pyx_t_6+=1) {
    __pyx_v_i = __pyx_t_6;

    /* "avalanches.pyx":269
 * 
 *     for i in range(Z.shape[0]):
 *         if Z[i][1] - Z[i][0] >= min_length:             # <<<<<<<<<<<<<<
 *             Z_where_list.append(i)
 * 
 */
    __pyx_t_22 = __pyx_v_i;
    __pyx_t_23 = 1;
    __pyx_t_24 = __pyx_v_i;
    __pyx_t_25 = 0;
    __pyx_t_11 = ((((*((int *) ( /* dim=1 */ (( /* dim=0 */ (__pyx_v_Z.data + __pyx_t_22 * __pyx_v_Z.strides[0]) ) + __pyx_t_23 * __pyx_v_Z.strides[1]) ))) - (*((int *) ( /* dim=1 */ (( /* dim=0 */ (__pyx_v_Z.data + __pyx_t_24 * __pyx_v_Z.strides[0]) ) + __pyx_t_25 * __pyx_v_Z.strides[1]) )))) >= __pyx_v_min_length) != 0);
    if (__pyx_t_11) {

      /* "avalanches.pyx":270
 *     for i in range(Z.shape[0]):
 *         if Z[i][1] - Z[i][0] >= min_length:
 *             Z_where_list.append(i)             # <<<<<<<<<<<<<<
 * 
 *     cdef int[:] Z_where = np.array(Z_where_list, dtype = "int32")
 */
      __pyx_t_1 = __Pyx_PyInt_From_int(__pyx_v_i); if (unlikely(!__pyx_t_1)) __PYX_ERR(0, 270, __pyx_L1_error)
      __Pyx_GOTREF(__pyx_t_1);
      __pyx_t_17 = __Pyx_PyList_Append(__pyx_v_Z_where_list, __pyx_t_1); if (unlikely(__pyx_t_17 == ((int)-1))) __PYX_ERR(0, 270, __pyx_L1_error)
      __Pyx_DECREF(__pyx_t_1); __pyx_t_1 = 0;

      /* "avalanches.pyx":269
 * 
 *     for i in range(Z.shape[0]):
 *         if Z[i][1] - Z[i][0] >= min_length:             # <<<<<<<<<<<<<<
 *             Z_where_list.append(i)
 * 
 */
    }
  }

  /* "avalanches.pyx":272
 *             Z_where_list.append(i)
 * 
 *     cdef int[:] Z_where = np.array(Z_where_list, dtype = "int32")             # <<<<<<<<<<<<<<
 *     cdef int Z_len = Z_where.shape[0] #The number of avalanches total
 * 
 */
  __pyx_t_1 = __Pyx_GetModuleGlobalName(__pyx_n_s_np); if (unlikely(!__pyx_t_1)) __PYX_ERR(0, 272, __pyx_L1_error)
  __Pyx_GOTREF(__pyx_t_1);
  __pyx_t_2 = __Pyx_PyObject_GetAttrStr(__pyx_t_1, __pyx_n_s_array); if (unlikely(!__pyx_t_2)) __PYX_ERR(0, 272, __pyx_L1_error)
  __Pyx_GOTREF(__pyx_t_2);
  __Pyx_DECREF(__pyx_t_1); __pyx_t_1 = 0;
  __pyx_t_1 = PyTuple_New(1); if (unlikely(!__pyx_t_1)) __PYX_ERR(0, 272, __pyx_L1_error)
  __Pyx_GOTREF(__pyx_t_1);
  __Pyx_INCREF(__pyx_v_Z_where_list);
  __Pyx_GIVEREF(__pyx_v_Z_where_list);
  PyTuple_SET_ITEM(__pyx_t_1, 0, __pyx_v_Z_where_list);
  __pyx_t_3 = __Pyx_PyDict_NewPresized(1); if (unlikely(!__pyx_t_3)) __PYX_ERR(0, 272, __pyx_L1_error)
  __Pyx_GOTREF(__pyx_t_3);
  if (PyDict_SetItem(__pyx_t_3, __pyx_n_s_dtype, __pyx_n_s_int32) < 0) __PYX_ERR(0, 272, __pyx_L1_error)
  __pyx_t_4 = __Pyx_PyObject_Call(__pyx_t_2, __pyx_t_1, __pyx_t_3); if (unlikely(!__pyx_t_4)) __PYX_ERR(0, 272, __pyx_L1_error)
  __Pyx_GOTREF(__pyx_t_4);
  __Pyx_DECREF(__pyx_t_2); __pyx_t_2 = 0;
  __Pyx_DECREF(__pyx_t_1); __pyx_t_1 = 0;
  __Pyx_DECREF(__pyx_t_3); __pyx_t_3 = 0;
  __pyx_t_5 = __Pyx_PyObject_to_MemoryviewSlice_ds_int(__pyx_t_4, PyBUF_WRITABLE); if (unlikely(!__pyx_t_5.memview)) __PYX_ERR(0, 272, __pyx_L1_error)
  __Pyx_DECREF(__pyx_t_4); __pyx_t_4 = 0;
  __pyx_v_Z_where = __pyx_t_5;
  __pyx_t_5.memview = NULL;
  __pyx_t_5.data = NULL;

  /* "avalanches.pyx":273
 * 
 *     cdef int[:] Z_where = np.array(Z_where_list, dtype = "int32")
 *     cdef int Z_len = Z_where.shape[0] #The number of avalanches total             # <<<<<<<<<<<<<<
 * 
 *     cdef int[:] avalanche_lengths = np.zeros(Z_len, dtype = "int32")
 */
  __pyx_v_Z_len = (__pyx_v_Z_where.shape[0]);

  /* "avalanches.pyx":275
 *     cdef int Z_len = Z_where.shape[0] #The number of avalanches total
 * 
 *     cdef int[:] avalanche_lengths = np.zeros(Z_len, dtype = "int32")             # <<<<<<<<<<<<<<
 *     cdef object[:] avalanche_array = np.zeros(Z_len, dtype = object)
 *     cdef object[:] avalanche_shapes = np.zeros(Z_len, dtype = object)
 */
  __pyx_t_4 = __Pyx_GetModuleGlobalName(__pyx_n_s_np); if (unlikely(!__pyx_t_4)) __PYX_ERR(0, 275, __pyx_L1_error)
  __Pyx_GOTREF(__pyx_t_4);
  __pyx_t_3 = __Pyx_PyObject_GetAttrStr(__pyx_t_4, __pyx_n_s_zeros); if (unlikely(!__pyx_t_3)) __PYX_ERR(0, 275, __pyx_L1_error)
  __Pyx_GOTREF(__pyx_t_3);
  __Pyx_DECREF(__pyx_t_4); __pyx_t_4 = 0;
  __pyx_t_4 = __Pyx_PyInt_From_int(__pyx_v_Z_len); if (unlikely(!__pyx_t_4)) __PYX_ERR(0, 275, __pyx_L1_error)
  __Pyx_GOTREF(__pyx_t_4);
  __pyx_t_1 = PyTuple_New(1); if (unlikely(!__pyx_t_1)) __PYX_ERR(0, 275, __pyx_L1_error)
  __Pyx_GOTREF(__pyx_t_1);
  __Pyx_GIVEREF(__pyx_t_4);
  PyTuple_SET_ITEM(__pyx_t_1, 0, __pyx_t_4);
  __pyx_t_4 = 0;
  __pyx_t_4 = __Pyx_PyDict_NewPresized(1); if (unlikely(!__pyx_t_4)) __PYX_ERR(0, 275, __pyx_L1_error)
  __Pyx_GOTREF(__pyx_t_4);
  if (PyDict_SetItem(__pyx_t_4, __pyx_n_s_dtype, __pyx_n_s_int32) < 0) __PYX_ERR(0, 275, __pyx_L1_error)
  __pyx_t_2 = __Pyx_PyObject_Call(__pyx_t_3, __pyx_t_1, __pyx_t_4); if (unlikely(!__pyx_t_2)) __PYX_ERR(0, 275, __pyx_L1_error)
  __Pyx_GOTREF(__pyx_t_2);
  __Pyx_DECREF(__pyx_t_3); __pyx_t_3 = 0;
  __Pyx_DECREF(__pyx_t_1); __pyx_t_1 = 0;
  __Pyx_DECREF(__pyx_t_4); __pyx_t_4 = 0;
  __pyx_t_5 = __Pyx_PyObject_to_MemoryviewSlice_ds_int(__pyx_t_2, PyBUF_WRITABLE); if (unlikely(!__pyx_t_5.memview)) __PYX_ERR(0, 275, __pyx_L1_error)
  __Pyx_DECREF(__pyx_t_2); __pyx_t_2 = 0;
  __pyx_v_avalanche_lengths = __pyx_t_5;
  __pyx_t_5.memview = NULL;
  __pyx_t_5.data = NULL;

  /* "avalanches.pyx":276
 * 
 *     cdef int[:] avalanche_lengths = np.zeros(Z_len, dtype = "int32")
 *     cdef object[:] avalanche_array = np.zeros(Z_len, dtype = object)             # <<<<<<<<<<<<<<
 *     cdef object[:] avalanche_shapes = np.zeros(Z_len, dtype = object)
 * 
 */
  __pyx_t_2 = __Pyx_GetModuleGlobalName(__pyx_n_s_np); if (unlikely(!__pyx_t_2)) __PYX_ERR(0, 276, __pyx_L1_error)
  __Pyx_GOTREF(__pyx_t_2);
  __pyx_t_4 = __Pyx_PyObject_GetAttrStr(__pyx_t_2, __pyx_n_s_zeros); if (unlikely(!__pyx_t_4)) __PYX_ERR(0, 276, __pyx_L1_error)
  __Pyx_GOTREF(__pyx_t_4);
  __Pyx_DECREF(__pyx_t_2); __pyx_t_2 = 0;
  __pyx_t_2 = __Pyx_PyInt_From_int(__pyx_v_Z_len); if (unlikely(!__pyx_t_2)) __PYX_ERR(0, 276, __pyx_L1_error)
  __Pyx_GOTREF(__pyx_t_2);
  __pyx_t_1 = PyTuple_New(1); if (unlikely(!__pyx_t_1)) __PYX_ERR(0, 276, __pyx_L1_error)
  __Pyx_GOTREF(__pyx_t_1);
  __Pyx_GIVEREF(__pyx_t_2);
  PyTuple_SET_ITEM(__pyx_t_1, 0, __pyx_t_2);
  __pyx_t_2 = 0;
  __pyx_t_2 = __Pyx_PyDict_NewPresized(1); if (unlikely(!__pyx_t_2)) __PYX_ERR(0, 276, __pyx_L1_error)
  __Pyx_GOTREF(__pyx_t_2);
  if (PyDict_SetItem(__pyx_t_2, __pyx_n_s_dtype, __pyx_builtin_object) < 0) __PYX_ERR(0, 276, __pyx_L1_error)
  __pyx_t_3 = __Pyx_PyObject_Call(__pyx_t_4, __pyx_t_1, __pyx_t_2); if (unlikely(!__pyx_t_3)) __PYX_ERR(0, 276, __pyx_L1_error)
  __Pyx_GOTREF(__pyx_t_3);
  __Pyx_DECREF(__pyx_t_4); __pyx_t_4 = 0;
  __Pyx_DECREF(__pyx_t_1); __pyx_t_1 = 0;
  __Pyx_DECREF(__pyx_t_2); __pyx_t_2 = 0;
  __pyx_t_26 = __Pyx_PyObject_to_MemoryviewSlice_ds_object(__pyx_t_3, PyBUF_WRITABLE); if (unlikely(!__pyx_t_26.memview)) __PYX_ERR(0, 276, __pyx_L1_error)
  __Pyx_DECREF(__pyx_t_3); __pyx_t_3 = 0;
  __pyx_v_avalanche_array = __pyx_t_26;
  __pyx_t_26.memview = NULL;
  __pyx_t_26.data = NULL;

  /* "avalanches.pyx":277
 *     cdef int[:] avalanche_lengths = np.zeros(Z_len, dtype = "int32")
 *     cdef object[:] avalanche_array = np.zeros(Z_len, dtype = object)
 *     cdef object[:] avalanche_shapes = np.zeros(Z_len, dtype = object)             # <<<<<<<<<<<<<<
 * 
 *     cdef int tup0, tup1
 */
  __pyx_t_3 = __Pyx_GetModuleGlobalName(__pyx_n_s_np); if (unlikely(!__pyx_t_3)) __PYX_ERR(0, 277, __pyx_L1_error)
  __Pyx_GOTREF(__pyx_t_3);
  __pyx_t_2 = __Pyx_PyObject_GetAttrStr(__pyx_t_3, __pyx_n_s_zeros); if (unlikely(!__pyx_t_2)) __PYX_ERR(0, 277, __pyx_L1_error)
  __Pyx_GOTREF(__pyx_t_2);
  __Pyx_DECREF(__pyx_t_3); __pyx_t_3 = 0;
  __pyx_t_3 = __Pyx_PyInt_From_int(__pyx_v_Z_len); if (unlikely(!__pyx_t_3)) __PYX_ERR(0, 277, __pyx_L1_error)
  __Pyx_GOTREF(__pyx_t_3);
  __pyx_t_1 = PyTuple_New(1); if (unlikely(!__pyx_t_1)) __PYX_ERR(0, 277, __pyx_L1_error)
  __Pyx_GOTREF(__pyx_t_1);
  __Pyx_GIVEREF(__pyx_t_3);
  PyTuple_SET_ITEM(__pyx_t_1, 0, __pyx_t_3);
  __pyx_t_3 = 0;
  __pyx_t_3 = __Pyx_PyDict_NewPresized(1); if (unlikely(!__pyx_t_3)) __PYX_ERR(0, 277, __pyx_L1_error)
  __Pyx_GOTREF(__pyx_t_3);
  if (PyDict_SetItem(__pyx_t_3, __pyx_n_s_dtype, __pyx_builtin_object) < 0) __PYX_ERR(0, 277, __pyx_L1_error)
  __pyx_t_4 = __Pyx_PyObject_Call(__pyx_t_2, __pyx_t_1, __pyx_t_3); if (unlikely(!__pyx_t_4)) __PYX_ERR(0, 277, __pyx_L1_error)
  __Pyx_GOTREF(__pyx_t_4);
  __Pyx_DECREF(__pyx_t_2); __pyx_t_2 = 0;
  __Pyx_DECREF(__pyx_t_1); __pyx_t_1 = 0;
  __Pyx_DECREF(__pyx_t_3); __pyx_t_3 = 0;
  __pyx_t_26 = __Pyx_PyObject_to_MemoryviewSlice_ds_object(__pyx_t_4, PyBUF_WRITABLE); if (unlikely(!__pyx_t_26.memview)) __PYX_ERR(0, 277, __pyx_L1_error)
  __Pyx_DECREF(__pyx_t_4); __pyx_t_4 = 0;
  __pyx_v_avalanche_shapes = __pyx_t_26;
  __pyx_t_26.memview = NULL;
  __pyx_t_26.data = NULL;

  /* "avalanches.pyx":281
 *     cdef int tup0, tup1
 * 
 *     for i in range(Z_len):             # <<<<<<<<<<<<<<
 *         tup0 = Z[Z_where[i]][0]
 *         tup1 = Z[Z_where[i]][1]
 */
  __pyx_t_6 = __pyx_v_Z_len;
  __pyx_t_7 = __pyx_t_6;
  for (__pyx_t_8 = 0; __pyx_t_8 < __pyx_t_7; __pyx_t_8+=1) {
    __pyx_v_i = __pyx_t_8;

    /* "avalanches.pyx":282
 * 
 *     for i in range(Z_len):
 *         tup0 = Z[Z_where[i]][0]             # <<<<<<<<<<<<<<
 *         tup1 = Z[Z_where[i]][1]
 *         avalanche_lengths[i] = tup1 - tup0
 */
    __pyx_t_27 = __pyx_v_i;
    __pyx_t_28 = (*((int *) ( /* dim=0 */ (__pyx_v_Z_where.data + __pyx_t_27 * __pyx_v_Z_where.strides[0]) )));
    __pyx_t_29 = 0;
    __pyx_v_tup0 = (*((int *) ( /* dim=1 */ (( /* dim=0 */ (__pyx_v_Z.data + __pyx_t_28 * __pyx_v_Z.strides[0]) ) + __pyx_t_29 * __pyx_v_Z.strides[1]) )));

    /* "avalanches.pyx":283
 *     for i in range(Z_len):
 *         tup0 = Z[Z_where[i]][0]
 *         tup1 = Z[Z_where[i]][1]             # <<<<<<<<<<<<<<
 *         avalanche_lengths[i] = tup1 - tup0
 *         avalanche_array[i] = X[:,bin_size*tup0:bin_size*tup1] #Grabbing each avalanche from the original array
 */
    __pyx_t_30 = __pyx_v_i;
    __pyx_t_31 = (*((int *) ( /* dim=0 */ (__pyx_v_Z_where.data + __pyx_t_30 * __pyx_v_Z_where.strides[0]) )));
    __pyx_t_32 = 1;
    __pyx_v_tup1 = (*((int *) ( /* dim=1 */ (( /* dim=0 */ (__pyx_v_Z.data + __pyx_t_31 * __pyx_v_Z.strides[0]) ) + __pyx_t_32 * __pyx_v_Z.strides[1]) )));

    /* "avalanches.pyx":284
 *         tup0 = Z[Z_where[i]][0]
 *         tup1 = Z[Z_where[i]][1]
 *         avalanche_lengths[i] = tup1 - tup0             # <<<<<<<<<<<<<<
 *         avalanche_array[i] = X[:,bin_size*tup0:bin_size*tup1] #Grabbing each avalanche from the original array
 *         #avalanche_lengths[i] = bin_size*(tup1 - tup0) #The length is recorded as the number of bins, times the length of each bin.
 */
    __pyx_t_33 = __pyx_v_i;
    *((int *) ( /* dim=0 */ (__pyx_v_avalanche_lengths.data + __pyx_t_33 * __pyx_v_avalanche_lengths.strides[0]) )) = (__pyx_v_tup1 - __pyx_v_tup0);

    /* "avalanches.pyx":285
 *         tup1 = Z[Z_where[i]][1]
 *         avalanche_lengths[i] = tup1 - tup0
 *         avalanche_array[i] = X[:,bin_size*tup0:bin_size*tup1] #Grabbing each avalanche from the original array             # <<<<<<<<<<<<<<
 *         #avalanche_lengths[i] = bin_size*(tup1 - tup0) #The length is recorded as the number of bins, times the length of each bin.
 *         #This makes avalanches easy to convert to seconds, so long as you know the sampling rate of the original data.
 */
    __pyx_t_9.data = __pyx_v_X.data;
    __pyx_t_9.memview = __pyx_v_X.memview;
    __PYX_INC_MEMVIEW(&__pyx_t_9, 0);
    __pyx_t_9.shape[0] = __pyx_v_X.shape[0];
__pyx_t_9.strides[0] = __pyx_v_X.strides[0];
    __pyx_t_9.suboffsets[0] = -1;

__pyx_t_10 = -1;
    if (unlikely(__pyx_memoryview_slice_memviewslice(
    &__pyx_t_9,
    __pyx_v_X.shape[1], __pyx_v_X.strides[1], __pyx_v_X.suboffsets[1],
    1,
    1,
    &__pyx_t_10,
    (__pyx_v_bin_size * __pyx_v_tup0),
    (__pyx_v_bin_size * __pyx_v_tup1),
    0,
    1,
    1,
    0,
    1) < 0))
{
    __PYX_ERR(0, 285, __pyx_L1_error)
}

__pyx_t_4 = __pyx_memoryview_fromslice(__pyx_t_9, 2, (PyObject *(*)(char *)) __pyx_memview_get_int, (int (*)(char *, PyObject *)) __pyx_memview_set_int, 0);; if (unlikely(!__pyx_t_4)) __PYX_ERR(0, 285, __pyx_L1_error)
    __Pyx_GOTREF(__pyx_t_4);
    __PYX_XDEC_MEMVIEW(&__pyx_t_9, 1);
    __pyx_t_9.memview = NULL;
    __pyx_t_9.data = NULL;
    __pyx_t_34 = __pyx_v_i;
    __pyx_t_35 = ((PyObject * *) ( /* dim=0 */ (__pyx_v_avalanche_array.data + __pyx_t_34 * __pyx_v_avalanche_array.strides[0]) ));
    __Pyx_GOTREF(*__pyx_t_35);
    __Pyx_INCREF(__pyx_t_4); __Pyx_DECREF(*__pyx_t_35);
    *__pyx_t_35 = __pyx_t_4;
    __Pyx_GIVEREF(*__pyx_t_35);
    __Pyx_DECREF(__pyx_t_4); __pyx_t_4 = 0;

    /* "avalanches.pyx":288
 *         #avalanche_lengths[i] = bin_size*(tup1 - tup0) #The length is recorded as the number of bins, times the length of each bin.
 *         #This makes avalanches easy to convert to seconds, so long as you know the sampling rate of the original data.
 *         avalanche_shapes[i] = np.array(bin_events[tup0:tup1])             # <<<<<<<<<<<<<<
 * 
 *     cdef int N0_avalanche = avalanche_array.shape[0]
 */
    __pyx_t_3 = __Pyx_GetModuleGlobalName(__pyx_n_s_np); if (unlikely(!__pyx_t_3)) __PYX_ERR(0, 288, __pyx_L1_error)
    __Pyx_GOTREF(__pyx_t_3);
    __pyx_t_1 = __Pyx_PyObject_GetAttrStr(__pyx_t_3, __pyx_n_s_array); if (unlikely(!__pyx_t_1)) __PYX_ERR(0, 288, __pyx_L1_error)
    __Pyx_GOTREF(__pyx_t_1);
    __Pyx_DECREF(__pyx_t_3); __pyx_t_3 = 0;
    __pyx_t_5.data = __pyx_v_bin_events.data;
    __pyx_t_5.memview = __pyx_v_bin_events.memview;
    __PYX_INC_MEMVIEW(&__pyx_t_5, 0);
    __pyx_t_10 = -1;
    if (unlikely(__pyx_memoryview_slice_memviewslice(
    &__pyx_t_5,
    __pyx_v_bin_events.shape[0], __pyx_v_bin_events.strides[0], __pyx_v_bin_events.suboffsets[0],
    0,
    0,
    &__pyx_t_10,
    __pyx_v_tup0,
    __pyx_v_tup1,
    0,
    1,
    1,
    0,
    1) < 0))
{
    __PYX_ERR(0, 288, __pyx_L1_error)
}

__pyx_t_3 = __pyx_memoryview_fromslice(__pyx_t_5, 1, (PyObject *(*)(char *)) __pyx_memview_get_int, (int (*)(char *, PyObject *)) __pyx_memview_set_int, 0);; if (unlikely(!__pyx_t_3)) __PYX_ERR(0, 288, __pyx_L1_error)
    __Pyx_GOTREF(__pyx_t_3);
    __PYX_XDEC_MEMVIEW(&__pyx_t_5, 1);
    __pyx_t_5.memview = NULL;
    __pyx_t_5.data = NULL;
    __pyx_t_2 = NULL;
    if (CYTHON_UNPACK_METHODS && unlikely(PyMethod_Check(__pyx_t_1))) {
      __pyx_t_2 = PyMethod_GET_SELF(__pyx_t_1);
      if (likely(__pyx_t_2)) {
        PyObject* function = PyMethod_GET_FUNCTION(__pyx_t_1);
        __Pyx_INCREF(__pyx_t_2);
        __Pyx_INCREF(function);
        __Pyx_DECREF_SET(__pyx_t_1, function);
      }
    }
    if (!__pyx_t_2) {
      __pyx_t_4 = __Pyx_PyObject_CallOneArg(__pyx_t_1, __pyx_t_3); if (unlikely(!__pyx_t_4)) __PYX_ERR(0, 288, __pyx_L1_error)
      __Pyx_DECREF(__pyx_t_3); __pyx_t_3 = 0;
      __Pyx_GOTREF(__pyx_t_4);
    } else {
      #if CYTHON_FAST_PYCALL
      if (PyFunction_Check(__pyx_t_1)) {
        PyObject *__pyx_temp[2] = {__pyx_t_2, __pyx_t_3};
        __pyx_t_4 = __Pyx_PyFunction_FastCall(__pyx_t_1, __pyx_temp+1-1, 1+1); if (unlikely(!__pyx_t_4)) __PYX_ERR(0, 288, __pyx_L1_error)
        __Pyx_XDECREF(__pyx_t_2); __pyx_t_2 = 0;
        __Pyx_GOTREF(__pyx_t_4);
        __Pyx_DECREF(__pyx_t_3); __pyx_t_3 = 0;
      } else
      #endif
      #if CYTHON_FAST_PYCCALL
      if (__Pyx_PyFastCFunction_Check(__pyx_t_1)) {
        PyObject *__pyx_temp[2] = {__pyx_t_2, __pyx_t_3};
        __pyx_t_4 = __Pyx_PyCFunction_FastCall(__pyx_t_1, __pyx_temp+1-1, 1+1); if (unlikely(!__pyx_t_4)) __PYX_ERR(0, 288, __pyx_L1_error)
        __Pyx_XDECREF(__pyx_t_2); __pyx_t_2 = 0;
        __Pyx_GOTREF(__pyx_t_4);
        __Pyx_DECREF(__pyx_t_3); __pyx_t_3 = 0;
      } else
      #endif
      {
        __pyx_t_36 = PyTuple_New(1+1); if (unlikely(!__pyx_t_36)) __PYX_ERR(0, 288, __pyx_L1_error)
        __Pyx_GOTREF(__pyx_t_36);
        __Pyx_GIVEREF(__pyx_t_2); PyTuple_SET_ITEM(__pyx_t_36, 0, __pyx_t_2); __pyx_t_2 = NULL;
        __Pyx_GIVEREF(__pyx_t_3);
        PyTuple_SET_ITEM(__pyx_t_36, 0+1, __pyx_t_3);
        __pyx_t_3 = 0;
        __pyx_t_4 = __Pyx_PyObject_Call(__pyx_t_1, __pyx_t_36, NULL); if (unlikely(!__pyx_t_4)) __PYX_ERR(0, 288, __pyx_L1_error)
        __Pyx_GOTREF(__pyx_t_4);
        __Pyx_DECREF(__pyx_t_36); __pyx_t_36 = 0;
      }
    }
    __Pyx_DECREF(__pyx_t_1); __pyx_t_1 = 0;
    __pyx_t_37 = __pyx_v_i;
    __pyx_t_35 = ((PyObject * *) ( /* dim=0 */ (__pyx_v_avalanche_shapes.data + __pyx_t_37 * __pyx_v_avalanche_shapes.strides[0]) ));
    __Pyx_GOTREF(*__pyx_t_35);
    __Pyx_INCREF(__pyx_t_4); __Pyx_DECREF(*__pyx_t_35);
    *__pyx_t_35 = __pyx_t_4;
    __Pyx_GIVEREF(*__pyx_t_35);
    __Pyx_DECREF(__pyx_t_4); __pyx_t_4 = 0;
  }

  /* "avalanches.pyx":290
 *         avalanche_shapes[i] = np.array(bin_events[tup0:tup1])
 * 
 *     cdef int N0_avalanche = avalanche_array.shape[0]             # <<<<<<<<<<<<<<
 *     cdef int[:] avalanche_sizes = np.zeros(Z_len, dtype = "int32")
 * 
 */
  __pyx_v_N0_avalanche = (__pyx_v_avalanche_array.shape[0]);

  /* "avalanches.pyx":291
 * 
 *     cdef int N0_avalanche = avalanche_array.shape[0]
 *     cdef int[:] avalanche_sizes = np.zeros(Z_len, dtype = "int32")             # <<<<<<<<<<<<<<
 * 
 *     cdef int[:,:] a
 */
  __pyx_t_4 = __Pyx_GetModuleGlobalName(__pyx_n_s_np); if (unlikely(!__pyx_t_4)) __PYX_ERR(0, 291, __pyx_L1_error)
  __Pyx_GOTREF(__pyx_t_4);
  __pyx_t_1 = __Pyx_PyObject_GetAttrStr(__pyx_t_4, __pyx_n_s_zeros); if (unlikely(!__pyx_t_1)) __PYX_ERR(0, 291, __pyx_L1_error)
  __Pyx_GOTREF(__pyx_t_1);
  __Pyx_DECREF(__pyx_t_4); __pyx_t_4 = 0;
  __pyx_t_4 = __Pyx_PyInt_From_int(__pyx_v_Z_len); if (unlikely(!__pyx_t_4)) __PYX_ERR(0, 291, __pyx_L1_error)
  __Pyx_GOTREF(__pyx_t_4);
  __pyx_t_36 = PyTuple_New(1); if (unlikely(!__pyx_t_36)) __PYX_ERR(0, 291, __pyx_L1_error)
  __Pyx_GOTREF(__pyx_t_36);
  __Pyx_GIVEREF(__pyx_t_4);
  PyTuple_SET_ITEM(__pyx_t_36, 0, __pyx_t_4);
  __pyx_t_4 = 0;
  __pyx_t_4 = __Pyx_PyDict_NewPresized(1); if (unlikely(!__pyx_t_4)) __PYX_ERR(0, 291, __pyx_L1_error)
  __Pyx_GOTREF(__pyx_t_4);
  if (PyDict_SetItem(__pyx_t_4, __pyx_n_s_dtype, __pyx_n_s_int32) < 0) __PYX_ERR(0, 291, __pyx_L1_error)
  __pyx_t_3 = __Pyx_PyObject_Call(__pyx_t_1, __pyx_t_36, __pyx_t_4); if (unlikely(!__pyx_t_3)) __PYX_ERR(0, 291, __pyx_L1_error)
  __Pyx_GOTREF(__pyx_t_3);
  __Pyx_DECREF(__pyx_t_1); __pyx_t_1 = 0;
  __Pyx_DECREF(__pyx_t_36); __pyx_t_36 = 0;
  __Pyx_DECREF(__pyx_t_4); __pyx_t_4 = 0;
  __pyx_t_5 = __Pyx_PyObject_to_MemoryviewSlice_ds_int(__pyx_t_3, PyBUF_WRITABLE); if (unlikely(!__pyx_t_5.memview)) __PYX_ERR(0, 291, __pyx_L1_error)
  __Pyx_DECREF(__pyx_t_3); __pyx_t_3 = 0;
  __pyx_v_avalanche_sizes = __pyx_t_5;
  __pyx_t_5.memview = NULL;
  __pyx_t_5.data = NULL;

  /* "avalanches.pyx":295
 *     cdef int[:,:] a
 *     cdef int a0, j
 *     cdef int size = 0             # <<<<<<<<<<<<<<
 *     for i in range(N0_avalanche):
 *         a = avalanche_array[i]
 */
  __pyx_v_size = 0;

  /* "avalanches.pyx":296
 *     cdef int a0, j
 *     cdef int size = 0
 *     for i in range(N0_avalanche):             # <<<<<<<<<<<<<<
 *         a = avalanche_array[i]
 *         a0 = a.shape[0]
 */
  __pyx_t_6 = __pyx_v_N0_avalanche;
  __pyx_t_7 = __pyx_t_6;
  for (__pyx_t_8 = 0; __pyx_t_8 < __pyx_t_7; __pyx_t_8+=1) {
    __pyx_v_i = __pyx_t_8;

    /* "avalanches.pyx":297
 *     cdef int size = 0
 *     for i in range(N0_avalanche):
 *         a = avalanche_array[i]             # <<<<<<<<<<<<<<
 *         a0 = a.shape[0]
 * 
 */
    __pyx_t_38 = __pyx_v_i;
    __pyx_t_3 = (PyObject *) *((PyObject * *) ( /* dim=0 */ (__pyx_v_avalanche_array.data + __pyx_t_38 * __pyx_v_avalanche_array.strides[0]) ));
    __Pyx_INCREF((PyObject*)__pyx_t_3);
    __pyx_t_9 = __Pyx_PyObject_to_MemoryviewSlice_dsds_int(__pyx_t_3, PyBUF_WRITABLE); if (unlikely(!__pyx_t_9.memview)) __PYX_ERR(0, 297, __pyx_L1_error)
    __Pyx_DECREF(__pyx_t_3); __pyx_t_3 = 0;
    __PYX_XDEC_MEMVIEW(&__pyx_v_a, 1);
    __pyx_v_a = __pyx_t_9;
    __pyx_t_9.memview = NULL;
    __pyx_t_9.data = NULL;

    /* "avalanches.pyx":298
 *     for i in range(N0_avalanche):
 *         a = avalanche_array[i]
 *         a0 = a.shape[0]             # <<<<<<<<<<<<<<
 * 
 *         size = 0
 */
    __pyx_v_a0 = (__pyx_v_a.shape[0]);

    /* "avalanches.pyx":300
 *         a0 = a.shape[0]
 * 
 *         size = 0             # <<<<<<<<<<<<<<
 * 
 *         for j in range(a0):
 */
    __pyx_v_size = 0;

    /* "avalanches.pyx":302
 *         size = 0
 * 
 *         for j in range(a0):             # <<<<<<<<<<<<<<
 *             if sum(a[j]) >= 1:
 *                 size += 1
 */
    __pyx_t_10 = __pyx_v_a0;
    __pyx_t_39 = __pyx_t_10;
    for (__pyx_t_40 = 0; __pyx_t_40 < __pyx_t_39; __pyx_t_40+=1) {
      __pyx_v_j = __pyx_t_40;

      /* "avalanches.pyx":303
 * 
 *         for j in range(a0):
 *             if sum(a[j]) >= 1:             # <<<<<<<<<<<<<<
 *                 size += 1
 * 
 */
      __pyx_t_5.data = __pyx_v_a.data;
      __pyx_t_5.memview = __pyx_v_a.memview;
      __PYX_INC_MEMVIEW(&__pyx_t_5, 0);
      {
    Py_ssize_t __pyx_tmp_idx = __pyx_v_j;
    Py_ssize_t __pyx_tmp_shape = __pyx_v_a.shape[0];
    Py_ssize_t __pyx_tmp_stride = __pyx_v_a.strides[0];
    if (0 && (__pyx_tmp_idx < 0))
        __pyx_tmp_idx += __pyx_tmp_shape;
    if (0 && (__pyx_tmp_idx < 0 || __pyx_tmp_idx >= __pyx_tmp_shape)) {
        PyErr_SetString(PyExc_IndexError, "Index out of bounds (axis 0)");
        __PYX_ERR(0, 303, __pyx_L1_error)
    }
        __pyx_t_5.data += __pyx_tmp_idx * __pyx_tmp_stride;
}

__pyx_t_5.shape[0] = __pyx_v_a.shape[1];
__pyx_t_5.strides[0] = __pyx_v_a.strides[1];
    __pyx_t_5.suboffsets[0] = -1;

__pyx_t_3 = __pyx_memoryview_fromslice(__pyx_t_5, 1, (PyObject *(*)(char *)) __pyx_memview_get_int, (int (*)(char *, PyObject *)) __pyx_memview_set_int, 0);; if (unlikely(!__pyx_t_3)) __PYX_ERR(0, 303, __pyx_L1_error)
      __Pyx_GOTREF(__pyx_t_3);
      __PYX_XDEC_MEMVIEW(&__pyx_t_5, 1);
      __pyx_t_5.memview = NULL;
      __pyx_t_5.data = NULL;
      __pyx_t_4 = __Pyx_PyObject_CallOneArg(__pyx_builtin_sum, __pyx_t_3); if (unlikely(!__pyx_t_4)) __PYX_ERR(0, 303, __pyx_L1_error)
      __Pyx_GOTREF(__pyx_t_4);
      __Pyx_DECREF(__pyx_t_3); __pyx_t_3 = 0;
      __pyx_t_3 = PyObject_RichCompare(__pyx_t_4, __pyx_int_1, Py_GE); __Pyx_XGOTREF(__pyx_t_3); if (unlikely(!__pyx_t_3)) __PYX_ERR(0, 303, __pyx_L1_error)
      __Pyx_DECREF(__pyx_t_4); __pyx_t_4 = 0;
      __pyx_t_11 = __Pyx_PyObject_IsTrue(__pyx_t_3); if (unlikely(__pyx_t_11 < 0)) __PYX_ERR(0, 303, __pyx_L1_error)
      __Pyx_DECREF(__pyx_t_3); __pyx_t_3 = 0;
      if (__pyx_t_11) {

        /* "avalanches.pyx":304
 *         for j in range(a0):
 *             if sum(a[j]) >= 1:
 *                 size += 1             # <<<<<<<<<<<<<<
 * 
 *         avalanche_sizes[i] = size
 */
        __pyx_v_size = (__pyx_v_size + 1);

        /* "avalanches.pyx":303
 * 
 *         for j in range(a0):
 *             if sum(a[j]) >= 1:             # <<<<<<<<<<<<<<
 *                 size += 1
 * 
 */
      }
    }

    /* "avalanches.pyx":306
 *                 size += 1
 * 
 *         avalanche_sizes[i] = size             # <<<<<<<<<<<<<<
 * 
 *     C_lengths = Counter(avalanche_lengths)
 */
    __pyx_t_41 = __pyx_v_i;
    *((int *) ( /* dim=0 */ (__pyx_v_avalanche_sizes.data + __pyx_t_41 * __pyx_v_avalanche_sizes.strides[0]) )) = __pyx_v_size;
  }

  /* "avalanches.pyx":308
 *         avalanche_sizes[i] = size
 * 
 *     C_lengths = Counter(avalanche_lengths)             # <<<<<<<<<<<<<<
 *     C_sizes = Counter(avalanche_sizes)
 * 
 */
  __pyx_t_4 = __Pyx_GetModuleGlobalName(__pyx_n_s_Counter); if (unlikely(!__pyx_t_4)) __PYX_ERR(0, 308, __pyx_L1_error)
  __Pyx_GOTREF(__pyx_t_4);
  __pyx_t_36 = __pyx_memoryview_fromslice(__pyx_v_avalanche_lengths, 1, (PyObject *(*)(char *)) __pyx_memview_get_int, (int (*)(char *, PyObject *)) __pyx_memview_set_int, 0);; if (unlikely(!__pyx_t_36)) __PYX_ERR(0, 308, __pyx_L1_error)
  __Pyx_GOTREF(__pyx_t_36);
  __pyx_t_1 = NULL;
  if (CYTHON_UNPACK_METHODS && unlikely(PyMethod_Check(__pyx_t_4))) {
    __pyx_t_1 = PyMethod_GET_SELF(__pyx_t_4);
    if (likely(__pyx_t_1)) {
      PyObject* function = PyMethod_GET_FUNCTION(__pyx_t_4);
      __Pyx_INCREF(__pyx_t_1);
      __Pyx_INCREF(function);
      __Pyx_DECREF_SET(__pyx_t_4, function);
    }
  }
  if (!__pyx_t_1) {
    __pyx_t_3 = __Pyx_PyObject_CallOneArg(__pyx_t_4, __pyx_t_36); if (unlikely(!__pyx_t_3)) __PYX_ERR(0, 308, __pyx_L1_error)
    __Pyx_DECREF(__pyx_t_36); __pyx_t_36 = 0;
    __Pyx_GOTREF(__pyx_t_3);
  } else {
    #if CYTHON_FAST_PYCALL
    if (PyFunction_Check(__pyx_t_4)) {
      PyObject *__pyx_temp[2] = {__pyx_t_1, __pyx_t_36};
      __pyx_t_3 = __Pyx_PyFunction_FastCall(__pyx_t_4, __pyx_temp+1-1, 1+1); if (unlikely(!__pyx_t_3)) __PYX_ERR(0, 308, __pyx_L1_error)
      __Pyx_XDECREF(__pyx_t_1); __pyx_t_1 = 0;
      __Pyx_GOTREF(__pyx_t_3);
      __Pyx_DECREF(__pyx_t_36); __pyx_t_36 = 0;
    } else
    #endif
    #if CYTHON_FAST_PYCCALL
    if (__Pyx_PyFastCFunction_Check(__pyx_t_4)) {
      PyObject *__pyx_temp[2] = {__pyx_t_1, __pyx_t_36};
      __pyx_t_3 = __Pyx_PyCFunction_FastCall(__pyx_t_4, __pyx_temp+1-1, 1+1); if (unlikely(!__pyx_t_3)) __PYX_ERR(0, 308, __pyx_L1_error)
      __Pyx_XDECREF(__pyx_t_1); __pyx_t_1 = 0;
      __Pyx_GOTREF(__pyx_t_3);
      __Pyx_DECREF(__pyx_t_36); __pyx_t_36 = 0;
    } else
    #endif
    {
      __pyx_t_2 = PyTuple_New(1+1); if (unlikely(!__pyx_t_2)) __PYX_ERR(0, 308, __pyx_L1_error)
      __Pyx_GOTREF(__pyx_t_2);
      __Pyx_GIVEREF(__pyx_t_1); PyTuple_SET_ITEM(__pyx_t_2, 0, __pyx_t_1); __pyx_t_1 = NULL;
      __Pyx_GIVEREF(__pyx_t_36);
      PyTuple_SET_ITEM(__pyx_t_2, 0+1, __pyx_t_36);
      __pyx_t_36 = 0;
      __pyx_t_3 = __Pyx_PyObject_Call(__pyx_t_4, __pyx_t_2, NULL); if (unlikely(!__pyx_t_3)) __PYX_ERR(0, 308, __pyx_L1_error)
      __Pyx_GOTREF(__pyx_t_3);
      __Pyx_DECREF(__pyx_t_2); __pyx_t_2 = 0;
    }
  }
  __Pyx_DECREF(__pyx_t_4); __pyx_t_4 = 0;
  __pyx_v_C_lengths = __pyx_t_3;
  __pyx_t_3 = 0;

  /* "avalanches.pyx":309
 * 
 *     C_lengths = Counter(avalanche_lengths)
 *     C_sizes = Counter(avalanche_sizes)             # <<<<<<<<<<<<<<
 * 
 *     cdef list index_list = []
 */
  __pyx_t_4 = __Pyx_GetModuleGlobalName(__pyx_n_s_Counter); if (unlikely(!__pyx_t_4)) __PYX_ERR(0, 309, __pyx_L1_error)
  __Pyx_GOTREF(__pyx_t_4);
  __pyx_t_2 = __pyx_memoryview_fromslice(__pyx_v_avalanche_sizes, 1, (PyObject *(*)(char *)) __pyx_memview_get_int, (int (*)(char *, PyObject *)) __pyx_memview_set_int, 0);; if (unlikely(!__pyx_t_2)) __PYX_ERR(0, 309, __pyx_L1_error)
  __Pyx_GOTREF(__pyx_t_2);
  __pyx_t_36 = NULL;
  if (CYTHON_UNPACK_METHODS && unlikely(PyMethod_Check(__pyx_t_4))) {
    __pyx_t_36 = PyMethod_GET_SELF(__pyx_t_4);
    if (likely(__pyx_t_36)) {
      PyObject* function = PyMethod_GET_FUNCTION(__pyx_t_4);
      __Pyx_INCREF(__pyx_t_36);
      __Pyx_INCREF(function);
      __Pyx_DECREF_SET(__pyx_t_4, function);
    }
  }
  if (!__pyx_t_36) {
    __pyx_t_3 = __Pyx_PyObject_CallOneArg(__pyx_t_4, __pyx_t_2); if (unlikely(!__pyx_t_3)) __PYX_ERR(0, 309, __pyx_L1_error)
    __Pyx_DECREF(__pyx_t_2); __pyx_t_2 = 0;
    __Pyx_GOTREF(__pyx_t_3);
  } else {
    #if CYTHON_FAST_PYCALL
    if (PyFunction_Check(__pyx_t_4)) {
      PyObject *__pyx_temp[2] = {__pyx_t_36, __pyx_t_2};
      __pyx_t_3 = __Pyx_PyFunction_FastCall(__pyx_t_4, __pyx_temp+1-1, 1+1); if (unlikely(!__pyx_t_3)) __PYX_ERR(0, 309, __pyx_L1_error)
      __Pyx_XDECREF(__pyx_t_36); __pyx_t_36 = 0;
      __Pyx_GOTREF(__pyx_t_3);
      __Pyx_DECREF(__pyx_t_2); __pyx_t_2 = 0;
    } else
    #endif
    #if CYTHON_FAST_PYCCALL
    if (__Pyx_PyFastCFunction_Check(__pyx_t_4)) {
      PyObject *__pyx_temp[2] = {__pyx_t_36, __pyx_t_2};
      __pyx_t_3 = __Pyx_PyCFunction_FastCall(__pyx_t_4, __pyx_temp+1-1, 1+1); if (unlikely(!__pyx_t_3)) __PYX_ERR(0, 309, __pyx_L1_error)
      __Pyx_XDECREF(__pyx_t_36); __pyx_t_36 = 0;
      __Pyx_GOTREF(__pyx_t_3);
      __Pyx_DECREF(__pyx_t_2); __pyx_t_2 = 0;
    } else
    #endif
    {
      __pyx_t_1 = PyTuple_New(1+1); if (unlikely(!__pyx_t_1)) __PYX_ERR(0, 309, __pyx_L1_error)
      __Pyx_GOTREF(__pyx_t_1);
      __Pyx_GIVEREF(__pyx_t_36); PyTuple_SET_ITEM(__pyx_t_1, 0, __pyx_t_36); __pyx_t_36 = NULL;
      __Pyx_GIVEREF(__pyx_t_2);
      PyTuple_SET_ITEM(__pyx_t_1, 0+1, __pyx_t_2);
      __pyx_t_2 = 0;
      __pyx_t_3 = __Pyx_PyObject_Call(__pyx_t_4, __pyx_t_1, NULL); if (unlikely(!__pyx_t_3)) __PYX_ERR(0, 309, __pyx_L1_error)
      __Pyx_GOTREF(__pyx_t_3);
      __Pyx_DECREF(__pyx_t_1); __pyx_t_1 = 0;
    }
  }
  __Pyx_DECREF(__pyx_t_4); __pyx_t_4 = 0;
  __pyx_v_C_sizes = __pyx_t_3;
  __pyx_t_3 = 0;

  /* "avalanches.pyx":311
 *     C_sizes = Counter(avalanche_sizes)
 * 
 *     cdef list index_list = []             # <<<<<<<<<<<<<<
 * 
 *     for i in range(N0_avalanche):
 */
  __pyx_t_3 = PyList_New(0); if (unlikely(!__pyx_t_3)) __PYX_ERR(0, 311, __pyx_L1_error)
  __Pyx_GOTREF(__pyx_t_3);
  __pyx_v_index_list = ((PyObject*)__pyx_t_3);
  __pyx_t_3 = 0;

  /* "avalanches.pyx":313
 *     cdef list index_list = []
 * 
 *     for i in range(N0_avalanche):             # <<<<<<<<<<<<<<
 *         if C_lengths[avalanche_lengths[i]] < min_frequency or C_sizes[avalanche_sizes[i]] < min_frequency:
 *             index_list.append(i)
 */
  __pyx_t_6 = __pyx_v_N0_avalanche;
  __pyx_t_7 = __pyx_t_6;
  for (__pyx_t_8 = 0; __pyx_t_8 < __pyx_t_7; __pyx_t_8+=1) {
    __pyx_v_i = __pyx_t_8;

    /* "avalanches.pyx":314
 * 
 *     for i in range(N0_avalanche):
 *         if C_lengths[avalanche_lengths[i]] < min_frequency or C_sizes[avalanche_sizes[i]] < min_frequency:             # <<<<<<<<<<<<<<
 *             index_list.append(i)
 * 
 */
    __pyx_t_42 = __pyx_v_i;
    __pyx_t_10 = (*((int *) ( /* dim=0 */ (__pyx_v_avalanche_lengths.data + __pyx_t_42 * __pyx_v_avalanche_lengths.strides[0]) )));
    __pyx_t_3 = __Pyx_GetItemInt(__pyx_v_C_lengths, __pyx_t_10, int, 1, __Pyx_PyInt_From_int, 0, 0, 0); if (unlikely(!__pyx_t_3)) __PYX_ERR(0, 314, __pyx_L1_error)
    __Pyx_GOTREF(__pyx_t_3);
    __pyx_t_4 = __Pyx_PyInt_From_int(__pyx_v_min_frequency); if (unlikely(!__pyx_t_4)) __PYX_ERR(0, 314, __pyx_L1_error)
    __Pyx_GOTREF(__pyx_t_4);
    __pyx_t_1 = PyObject_RichCompare(__pyx_t_3, __pyx_t_4, Py_LT); __Pyx_XGOTREF(__pyx_t_1); if (unlikely(!__pyx_t_1)) __PYX_ERR(0, 314, __pyx_L1_error)
    __Pyx_DECREF(__pyx_t_3); __pyx_t_3 = 0;
    __Pyx_DECREF(__pyx_t_4); __pyx_t_4 = 0;
    __pyx_t_15 = __Pyx_PyObject_IsTrue(__pyx_t_1); if (unlikely(__pyx_t_15 < 0)) __PYX_ERR(0, 314, __pyx_L1_error)
    __Pyx_DECREF(__pyx_t_1); __pyx_t_1 = 0;
    if (!__pyx_t_15) {
    } else {
      __pyx_t_11 = __pyx_t_15;
      goto __pyx_L27_bool_binop_done;
    }
    __pyx_t_43 = __pyx_v_i;
    __pyx_t_10 = (*((int *) ( /* dim=0 */ (__pyx_v_avalanche_sizes.data + __pyx_t_43 * __pyx_v_avalanche_sizes.strides[0]) )));
    __pyx_t_1 = __Pyx_GetItemInt(__pyx_v_C_sizes, __pyx_t_10, int, 1, __Pyx_PyInt_From_int, 0, 0, 0); if (unlikely(!__pyx_t_1)) __PYX_ERR(0, 314, __pyx_L1_error)
    __Pyx_GOTREF(__pyx_t_1);
    __pyx_t_4 = __Pyx_PyInt_From_int(__pyx_v_min_frequency); if (unlikely(!__pyx_t_4)) __PYX_ERR(0, 314, __pyx_L1_error)
    __Pyx_GOTREF(__pyx_t_4);
    __pyx_t_3 = PyObject_RichCompare(__pyx_t_1, __pyx_t_4, Py_LT); __Pyx_XGOTREF(__pyx_t_3); if (unlikely(!__pyx_t_3)) __PYX_ERR(0, 314, __pyx_L1_error)
    __Pyx_DECREF(__pyx_t_1); __pyx_t_1 = 0;
    __Pyx_DECREF(__pyx_t_4); __pyx_t_4 = 0;
    __pyx_t_15 = __Pyx_PyObject_IsTrue(__pyx_t_3); if (unlikely(__pyx_t_15 < 0)) __PYX_ERR(0, 314, __pyx_L1_error)
    __Pyx_DECREF(__pyx_t_3); __pyx_t_3 = 0;
    __pyx_t_11 = __pyx_t_15;
    __pyx_L27_bool_binop_done:;
    if (__pyx_t_11) {

      /* "avalanches.pyx":315
 *     for i in range(N0_avalanche):
 *         if C_lengths[avalanche_lengths[i]] < min_frequency or C_sizes[avalanche_sizes[i]] < min_frequency:
 *             index_list.append(i)             # <<<<<<<<<<<<<<
 * 
 *     cdef int[:] avalanche_lengths_filtered = np.delete(avalanche_lengths, index_list)
 */
      __pyx_t_3 = __Pyx_PyInt_From_int(__pyx_v_i); if (unlikely(!__pyx_t_3)) __PYX_ERR(0, 315, __pyx_L1_error)
      __Pyx_GOTREF(__pyx_t_3);
      __pyx_t_17 = __Pyx_PyList_Append(__pyx_v_index_list, __pyx_t_3); if (unlikely(__pyx_t_17 == ((int)-1))) __PYX_ERR(0, 315, __pyx_L1_error)
      __Pyx_DECREF(__pyx_t_3); __pyx_t_3 = 0;

      /* "avalanches.pyx":314
 * 
 *     for i in range(N0_avalanche):
 *         if C_lengths[avalanche_lengths[i]] < min_frequency or C_sizes[avalanche_sizes[i]] < min_frequency:             # <<<<<<<<<<<<<<
 *             index_list.append(i)
 * 
 */
    }
  }

  /* "avalanches.pyx":317
 *             index_list.append(i)
 * 
 *     cdef int[:] avalanche_lengths_filtered = np.delete(avalanche_lengths, index_list)             # <<<<<<<<<<<<<<
 *     cdef int[:] avalanche_sizes_filtered = np.delete(avalanche_sizes, index_list)
 *     cdef object[:] avalanche_shapes_filtered = np.delete(avalanche_shapes, index_list)
 */
  __pyx_t_4 = __Pyx_GetModuleGlobalName(__pyx_n_s_np); if (unlikely(!__pyx_t_4)) __PYX_ERR(0, 317, __pyx_L1_error)
  __Pyx_GOTREF(__pyx_t_4);
  __pyx_t_1 = __Pyx_PyObject_GetAttrStr(__pyx_t_4, __pyx_n_s_delete); if (unlikely(!__pyx_t_1)) __PYX_ERR(0, 317, __pyx_L1_error)
  __Pyx_GOTREF(__pyx_t_1);
  __Pyx_DECREF(__pyx_t_4); __pyx_t_4 = 0;
  __pyx_t_4 = __pyx_memoryview_fromslice(__pyx_v_avalanche_lengths, 1, (PyObject *(*)(char *)) __pyx_memview_get_int, (int (*)(char *, PyObject *)) __pyx_memview_set_int, 0);; if (unlikely(!__pyx_t_4)) __PYX_ERR(0, 317, __pyx_L1_error)
  __Pyx_GOTREF(__pyx_t_4);
  __pyx_t_2 = NULL;
  __pyx_t_6 = 0;
  if (CYTHON_UNPACK_METHODS && unlikely(PyMethod_Check(__pyx_t_1))) {
    __pyx_t_2 = PyMethod_GET_SELF(__pyx_t_1);
    if (likely(__pyx_t_2)) {
      PyObject* function = PyMethod_GET_FUNCTION(__pyx_t_1);
      __Pyx_INCREF(__pyx_t_2);
      __Pyx_INCREF(function);
      __Pyx_DECREF_SET(__pyx_t_1, function);
      __pyx_t_6 = 1;
    }
  }
  #if CYTHON_FAST_PYCALL
  if (PyFunction_Check(__pyx_t_1)) {
    PyObject *__pyx_temp[3] = {__pyx_t_2, __pyx_t_4, __pyx_v_index_list};
    __pyx_t_3 = __Pyx_PyFunction_FastCall(__pyx_t_1, __pyx_temp+1-__pyx_t_6, 2+__pyx_t_6); if (unlikely(!__pyx_t_3)) __PYX_ERR(0, 317, __pyx_L1_error)
    __Pyx_XDECREF(__pyx_t_2); __pyx_t_2 = 0;
    __Pyx_GOTREF(__pyx_t_3);
    __Pyx_DECREF(__pyx_t_4); __pyx_t_4 = 0;
  } else
  #endif
  #if CYTHON_FAST_PYCCALL
  if (__Pyx_PyFastCFunction_Check(__pyx_t_1)) {
    PyObject *__pyx_temp[3] = {__pyx_t_2, __pyx_t_4, __pyx_v_index_list};
    __pyx_t_3 = __Pyx_PyCFunction_FastCall(__pyx_t_1, __pyx_temp+1-__pyx_t_6, 2+__pyx_t_6); if (unlikely(!__pyx_t_3)) __PYX_ERR(0, 317, __pyx_L1_error)
    __Pyx_XDECREF(__pyx_t_2); __pyx_t_2 = 0;
    __Pyx_GOTREF(__pyx_t_3);
    __Pyx_DECREF(__pyx_t_4); __pyx_t_4 = 0;
  } else
  #endif
  {
    __pyx_t_36 = PyTuple_New(2+__pyx_t_6); if (unlikely(!__pyx_t_36)) __PYX_ERR(0, 317, __pyx_L1_error)
    __Pyx_GOTREF(__pyx_t_36);
    if (__pyx_t_2) {
      __Pyx_GIVEREF(__pyx_t_2); PyTuple_SET_ITEM(__pyx_t_36, 0, __pyx_t_2); __pyx_t_2 = NULL;
    }
    __Pyx_GIVEREF(__pyx_t_4);
    PyTuple_SET_ITEM(__pyx_t_36, 0+__pyx_t_6, __pyx_t_4);
    __Pyx_INCREF(__pyx_v_index_list);
    __Pyx_GIVEREF(__pyx_v_index_list);
    PyTuple_SET_ITEM(__pyx_t_36, 1+__pyx_t_6, __pyx_v_index_list);
    __pyx_t_4 = 0;
    __pyx_t_3 = __Pyx_PyObject_Call(__pyx_t_1, __pyx_t_36, NULL); if (unlikely(!__pyx_t_3)) __PYX_ERR(0, 317, __pyx_L1_error)
    __Pyx_GOTREF(__pyx_t_3);
    __Pyx_DECREF(__pyx_t_36); __pyx_t_36 = 0;
  }
  __Pyx_DECREF(__pyx_t_1); __pyx_t_1 = 0;
  __pyx_t_5 = __Pyx_PyObject_to_MemoryviewSlice_ds_int(__pyx_t_3, PyBUF_WRITABLE); if (unlikely(!__pyx_t_5.memview)) __PYX_ERR(0, 317, __pyx_L1_error)
  __Pyx_DECREF(__pyx_t_3); __pyx_t_3 = 0;
  __pyx_v_avalanche_lengths_filtered = __pyx_t_5;
  __pyx_t_5.memview = NULL;
  __pyx_t_5.data = NULL;

  /* "avalanches.pyx":318
 * 
 *     cdef int[:] avalanche_lengths_filtered = np.delete(avalanche_lengths, index_list)
 *     cdef int[:] avalanche_sizes_filtered = np.delete(avalanche_sizes, index_list)             # <<<<<<<<<<<<<<
 *     cdef object[:] avalanche_shapes_filtered = np.delete(avalanche_shapes, index_list)
 *     cdef object[:] avalanche_array_filtered = np.delete(avalanche_array, index_list)
 */
  __pyx_t_1 = __Pyx_GetModuleGlobalName(__pyx_n_s_np); if (unlikely(!__pyx_t_1)) __PYX_ERR(0, 318, __pyx_L1_error)
  __Pyx_GOTREF(__pyx_t_1);
  __pyx_t_36 = __Pyx_PyObject_GetAttrStr(__pyx_t_1, __pyx_n_s_delete); if (unlikely(!__pyx_t_36)) __PYX_ERR(0, 318, __pyx_L1_error)
  __Pyx_GOTREF(__pyx_t_36);
  __Pyx_DECREF(__pyx_t_1); __pyx_t_1 = 0;
  __pyx_t_1 = __pyx_memoryview_fromslice(__pyx_v_avalanche_sizes, 1, (PyObject *(*)(char *)) __pyx_memview_get_int, (int (*)(char *, PyObject *)) __pyx_memview_set_int, 0);; if (unlikely(!__pyx_t_1)) __PYX_ERR(0, 318, __pyx_L1_error)
  __Pyx_GOTREF(__pyx_t_1);
  __pyx_t_4 = NULL;
  __pyx_t_6 = 0;
  if (CYTHON_UNPACK_METHODS && unlikely(PyMethod_Check(__pyx_t_36))) {
    __pyx_t_4 = PyMethod_GET_SELF(__pyx_t_36);
    if (likely(__pyx_t_4)) {
      PyObject* function = PyMethod_GET_FUNCTION(__pyx_t_36);
      __Pyx_INCREF(__pyx_t_4);
      __Pyx_INCREF(function);
      __Pyx_DECREF_SET(__pyx_t_36, function);
      __pyx_t_6 = 1;
    }
  }
  #if CYTHON_FAST_PYCALL
  if (PyFunction_Check(__pyx_t_36)) {
    PyObject *__pyx_temp[3] = {__pyx_t_4, __pyx_t_1, __pyx_v_index_list};
    __pyx_t_3 = __Pyx_PyFunction_FastCall(__pyx_t_36, __pyx_temp+1-__pyx_t_6, 2+__pyx_t_6); if (unlikely(!__pyx_t_3)) __PYX_ERR(0, 318, __pyx_L1_error)
    __Pyx_XDECREF(__pyx_t_4); __pyx_t_4 = 0;
    __Pyx_GOTREF(__pyx_t_3);
    __Pyx_DECREF(__pyx_t_1); __pyx_t_1 = 0;
  } else
  #endif
  #if CYTHON_FAST_PYCCALL
  if (__Pyx_PyFastCFunction_Check(__pyx_t_36)) {
    PyObject *__pyx_temp[3] = {__pyx_t_4, __pyx_t_1, __pyx_v_index_list};
    __pyx_t_3 = __Pyx_PyCFunction_FastCall(__pyx_t_36, __pyx_temp+1-__pyx_t_6, 2+__pyx_t_6); if (unlikely(!__pyx_t_3)) __PYX_ERR(0, 318, __pyx_L1_error)
    __Pyx_XDECREF(__pyx_t_4); __pyx_t_4 = 0;
    __Pyx_GOTREF(__pyx_t_3);
    __Pyx_DECREF(__pyx_t_1); __pyx_t_1 = 0;
  } else
  #endif
  {
    __pyx_t_2 = PyTuple_New(2+__pyx_t_6); if (unlikely(!__pyx_t_2)) __PYX_ERR(0, 318, __pyx_L1_error)
    __Pyx_GOTREF(__pyx_t_2);
    if (__pyx_t_4) {
      __Pyx_GIVEREF(__pyx_t_4); PyTuple_SET_ITEM(__pyx_t_2, 0, __pyx_t_4); __pyx_t_4 = NULL;
    }
    __Pyx_GIVEREF(__pyx_t_1);
    PyTuple_SET_ITEM(__pyx_t_2, 0+__pyx_t_6, __pyx_t_1);
    __Pyx_INCREF(__pyx_v_index_list);
    __Pyx_GIVEREF(__pyx_v_index_list);
    PyTuple_SET_ITEM(__pyx_t_2, 1+__pyx_t_6, __pyx_v_index_list);
    __pyx_t_1 = 0;
    __pyx_t_3 = __Pyx_PyObject_Call(__pyx_t_36, __pyx_t_2, NULL); if (unlikely(!__pyx_t_3)) __PYX_ERR(0, 318, __pyx_L1_error)
    __Pyx_GOTREF(__pyx_t_3);
    __Pyx_DECREF(__pyx_t_2); __pyx_t_2 = 0;
  }
  __Pyx_DECREF(__pyx_t_36); __pyx_t_36 = 0;
  __pyx_t_5 = __Pyx_PyObject_to_MemoryviewSlice_ds_int(__pyx_t_3, PyBUF_WRITABLE); if (unlikely(!__pyx_t_5.memview)) __PYX_ERR(0, 318, __pyx_L1_error)
  __Pyx_DECREF(__pyx_t_3); __pyx_t_3 = 0;
  __pyx_v_avalanche_sizes_filtered = __pyx_t_5;
  __pyx_t_5.memview = NULL;
  __pyx_t_5.data = NULL;

  /* "avalanches.pyx":319
 *     cdef int[:] avalanche_lengths_filtered = np.delete(avalanche_lengths, index_list)
 *     cdef int[:] avalanche_sizes_filtered = np.delete(avalanche_sizes, index_list)
 *     cdef object[:] avalanche_shapes_filtered = np.delete(avalanche_shapes, index_list)             # <<<<<<<<<<<<<<
 *     cdef object[:] avalanche_array_filtered = np.delete(avalanche_array, index_list)
 * 
 */
  __pyx_t_36 = __Pyx_GetModuleGlobalName(__pyx_n_s_np); if (unlikely(!__pyx_t_36)) __PYX_ERR(0, 319, __pyx_L1_error)
  __Pyx_GOTREF(__pyx_t_36);
  __pyx_t_2 = __Pyx_PyObject_GetAttrStr(__pyx_t_36, __pyx_n_s_delete); if (unlikely(!__pyx_t_2)) __PYX_ERR(0, 319, __pyx_L1_error)
  __Pyx_GOTREF(__pyx_t_2);
  __Pyx_DECREF(__pyx_t_36); __pyx_t_36 = 0;
  __pyx_t_36 = __pyx_memoryview_fromslice(__pyx_v_avalanche_shapes, 1, (PyObject *(*)(char *)) __pyx_memview_get_object, (int (*)(char *, PyObject *)) __pyx_memview_set_object, 1);; if (unlikely(!__pyx_t_36)) __PYX_ERR(0, 319, __pyx_L1_error)
  __Pyx_GOTREF(__pyx_t_36);
  __pyx_t_1 = NULL;
  __pyx_t_6 = 0;
  if (CYTHON_UNPACK_METHODS && unlikely(PyMethod_Check(__pyx_t_2))) {
    __pyx_t_1 = PyMethod_GET_SELF(__pyx_t_2);
    if (likely(__pyx_t_1)) {
      PyObject* function = PyMethod_GET_FUNCTION(__pyx_t_2);
      __Pyx_INCREF(__pyx_t_1);
      __Pyx_INCREF(function);
      __Pyx_DECREF_SET(__pyx_t_2, function);
      __pyx_t_6 = 1;
    }
  }
  #if CYTHON_FAST_PYCALL
  if (PyFunction_Check(__pyx_t_2)) {
    PyObject *__pyx_temp[3] = {__pyx_t_1, __pyx_t_36, __pyx_v_index_list};
    __pyx_t_3 = __Pyx_PyFunction_FastCall(__pyx_t_2, __pyx_temp+1-__pyx_t_6, 2+__pyx_t_6); if (unlikely(!__pyx_t_3)) __PYX_ERR(0, 319, __pyx_L1_error)
    __Pyx_XDECREF(__pyx_t_1); __pyx_t_1 = 0;
    __Pyx_GOTREF(__pyx_t_3);
    __Pyx_DECREF(__pyx_t_36); __pyx_t_36 = 0;
  } else
  #endif
  #if CYTHON_FAST_PYCCALL
  if (__Pyx_PyFastCFunction_Check(__pyx_t_2)) {
    PyObject *__pyx_temp[3] = {__pyx_t_1, __pyx_t_36, __pyx_v_index_list};
    __pyx_t_3 = __Pyx_PyCFunction_FastCall(__pyx_t_2, __pyx_temp+1-__pyx_t_6, 2+__pyx_t_6); if (unlikely(!__pyx_t_3)) __PYX_ERR(0, 319, __pyx_L1_error)
    __Pyx_XDECREF(__pyx_t_1); __pyx_t_1 = 0;
    __Pyx_GOTREF(__pyx_t_3);
    __Pyx_DECREF(__pyx_t_36); __pyx_t_36 = 0;
  } else
  #endif
  {
    __pyx_t_4 = PyTuple_New(2+__pyx_t_6); if (unlikely(!__pyx_t_4)) __PYX_ERR(0, 319, __pyx_L1_error)
    __Pyx_GOTREF(__pyx_t_4);
    if (__pyx_t_1) {
      __Pyx_GIVEREF(__pyx_t_1); PyTuple_SET_ITEM(__pyx_t_4, 0, __pyx_t_1); __pyx_t_1 = NULL;
    }
    __Pyx_GIVEREF(__pyx_t_36);
    PyTuple_SET_ITEM(__pyx_t_4, 0+__pyx_t_6, __pyx_t_36);
    __Pyx_INCREF(__pyx_v_index_list);
    __Pyx_GIVEREF(__pyx_v_index_list);
    PyTuple_SET_ITEM(__pyx_t_4, 1+__pyx_t_6, __pyx_v_index_list);
    __pyx_t_36 = 0;
    __pyx_t_3 = __Pyx_PyObject_Call(__pyx_t_2, __pyx_t_4, NULL); if (unlikely(!__pyx_t_3)) __PYX_ERR(0, 319, __pyx_L1_error)
    __Pyx_GOTREF(__pyx_t_3);
    __Pyx_DECREF(__pyx_t_4); __pyx_t_4 = 0;
  }
  __Pyx_DECREF(__pyx_t_2); __pyx_t_2 = 0;
  __pyx_t_26 = __Pyx_PyObject_to_MemoryviewSlice_ds_object(__pyx_t_3, PyBUF_WRITABLE); if (unlikely(!__pyx_t_26.memview)) __PYX_ERR(0, 319, __pyx_L1_error)
  __Pyx_DECREF(__pyx_t_3); __pyx_t_3 = 0;
  __pyx_v_avalanche_shapes_filtered = __pyx_t_26;
  __pyx_t_26.memview = NULL;
  __pyx_t_26.data = NULL;

  /* "avalanches.pyx":320
 *     cdef int[:] avalanche_sizes_filtered = np.delete(avalanche_sizes, index_list)
 *     cdef object[:] avalanche_shapes_filtered = np.delete(avalanche_shapes, index_list)
 *     cdef object[:] avalanche_array_filtered = np.delete(avalanche_array, index_list)             # <<<<<<<<<<<<<<
 * 
 *     cdef dict channel_avalanches = {}
 */
  __pyx_t_2 = __Pyx_GetModuleGlobalName(__pyx_n_s_np); if (unlikely(!__pyx_t_2)) __PYX_ERR(0, 320, __pyx_L1_error)
  __Pyx_GOTREF(__pyx_t_2);
  __pyx_t_4 = __Pyx_PyObject_GetAttrStr(__pyx_t_2, __pyx_n_s_delete); if (unlikely(!__pyx_t_4)) __PYX_ERR(0, 320, __pyx_L1_error)
  __Pyx_GOTREF(__pyx_t_4);
  __Pyx_DECREF(__pyx_t_2); __pyx_t_2 = 0;
  __pyx_t_2 = __pyx_memoryview_fromslice(__pyx_v_avalanche_array, 1, (PyObject *(*)(char *)) __pyx_memview_get_object, (int (*)(char *, PyObject *)) __pyx_memview_set_object, 1);; if (unlikely(!__pyx_t_2)) __PYX_ERR(0, 320, __pyx_L1_error)
  __Pyx_GOTREF(__pyx_t_2);
  __pyx_t_36 = NULL;
  __pyx_t_6 = 0;
  if (CYTHON_UNPACK_METHODS && unlikely(PyMethod_Check(__pyx_t_4))) {
    __pyx_t_36 = PyMethod_GET_SELF(__pyx_t_4);
    if (likely(__pyx_t_36)) {
      PyObject* function = PyMethod_GET_FUNCTION(__pyx_t_4);
      __Pyx_INCREF(__pyx_t_36);
      __Pyx_INCREF(function);
      __Pyx_DECREF_SET(__pyx_t_4, function);
      __pyx_t_6 = 1;
    }
  }
  #if CYTHON_FAST_PYCALL
  if (PyFunction_Check(__pyx_t_4)) {
    PyObject *__pyx_temp[3] = {__pyx_t_36, __pyx_t_2, __pyx_v_index_list};
    __pyx_t_3 = __Pyx_PyFunction_FastCall(__pyx_t_4, __pyx_temp+1-__pyx_t_6, 2+__pyx_t_6); if (unlikely(!__pyx_t_3)) __PYX_ERR(0, 320, __pyx_L1_error)
    __Pyx_XDECREF(__pyx_t_36); __pyx_t_36 = 0;
    __Pyx_GOTREF(__pyx_t_3);
    __Pyx_DECREF(__pyx_t_2); __pyx_t_2 = 0;
  } else
  #endif
  #if CYTHON_FAST_PYCCALL
  if (__Pyx_PyFastCFunction_Check(__pyx_t_4)) {
    PyObject *__pyx_temp[3] = {__pyx_t_36, __pyx_t_2, __pyx_v_index_list};
    __pyx_t_3 = __Pyx_PyCFunction_FastCall(__pyx_t_4, __pyx_temp+1-__pyx_t_6, 2+__pyx_t_6); if (unlikely(!__pyx_t_3)) __PYX_ERR(0, 320, __pyx_L1_error)
    __Pyx_XDECREF(__pyx_t_36); __pyx_t_36 = 0;
    __Pyx_GOTREF(__pyx_t_3);
    __Pyx_DECREF(__pyx_t_2); __pyx_t_2 = 0;
  } else
  #endif
  {
    __pyx_t_1 = PyTuple_New(2+__pyx_t_6); if (unlikely(!__pyx_t_1)) __PYX_ERR(0, 320, __pyx_L1_error)
    __Pyx_GOTREF(__pyx_t_1);
    if (__pyx_t_36) {
      __Pyx_GIVEREF(__pyx_t_36); PyTuple_SET_ITEM(__pyx_t_1, 0, __pyx_t_36); __pyx_t_36 = NULL;
    }
    __Pyx_GIVEREF(__pyx_t_2);
    PyTuple_SET_ITEM(__pyx_t_1, 0+__pyx_t_6, __pyx_t_2);
    __Pyx_INCREF(__pyx_v_index_list);
    __Pyx_GIVEREF(__pyx_v_index_list);
    PyTuple_SET_ITEM(__pyx_t_1, 1+__pyx_t_6, __pyx_v_index_list);
    __pyx_t_2 = 0;
    __pyx_t_3 = __Pyx_PyObject_Call(__pyx_t_4, __pyx_t_1, NULL); if (unlikely(!__pyx_t_3)) __PYX_ERR(0, 320, __pyx_L1_error)
    __Pyx_GOTREF(__pyx_t_3);
    __Pyx_DECREF(__pyx_t_1); __pyx_t_1 = 0;
  }
  __Pyx_DECREF(__pyx_t_4); __pyx_t_4 = 0;
  __pyx_t_26 = __Pyx_PyObject_to_MemoryviewSlice_ds_object(__pyx_t_3, PyBUF_WRITABLE); if (unlikely(!__pyx_t_26.memview)) __PYX_ERR(0, 320, __pyx_L1_error)
  __Pyx_DECREF(__pyx_t_3); __pyx_t_3 = 0;
  __pyx_v_avalanche_array_filtered = __pyx_t_26;
  __pyx_t_26.memview = NULL;
  __pyx_t_26.data = NULL;

  /* "avalanches.pyx":322
 *     cdef object[:] avalanche_array_filtered = np.delete(avalanche_array, index_list)
 * 
 *     cdef dict channel_avalanches = {}             # <<<<<<<<<<<<<<
 *     for i in range(N0):
 *         channel_avalanches[i] = 0
 */
  __pyx_t_3 = __Pyx_PyDict_NewPresized(0); if (unlikely(!__pyx_t_3)) __PYX_ERR(0, 322, __pyx_L1_error)
  __Pyx_GOTREF(__pyx_t_3);
  __pyx_v_channel_avalanches = ((PyObject*)__pyx_t_3);
  __pyx_t_3 = 0;

  /* "avalanches.pyx":323
 * 
 *     cdef dict channel_avalanches = {}
 *     for i in range(N0):             # <<<<<<<<<<<<<<
 *         channel_avalanches[i] = 0
 * 
 */
  __pyx_t_6 = __pyx_v_N0;
  __pyx_t_7 = __pyx_t_6;
  for (__pyx_t_8 = 0; __pyx_t_8 < __pyx_t_7; __pyx_t_8+=1) {
    __pyx_v_i = __pyx_t_8;

    /* "avalanches.pyx":324
 *     cdef dict channel_avalanches = {}
 *     for i in range(N0):
 *         channel_avalanches[i] = 0             # <<<<<<<<<<<<<<
 * 
 *     for i in range(avalanche_lengths_filtered.shape[0]):
 */
    __pyx_t_3 = __Pyx_PyInt_From_int(__pyx_v_i); if (unlikely(!__pyx_t_3)) __PYX_ERR(0, 324, __pyx_L1_error)
    __Pyx_GOTREF(__pyx_t_3);
    if (unlikely(PyDict_SetItem(__pyx_v_channel_avalanches, __pyx_t_3, __pyx_int_0) < 0)) __PYX_ERR(0, 324, __pyx_L1_error)
    __Pyx_DECREF(__pyx_t_3); __pyx_t_3 = 0;
  }

  /* "avalanches.pyx":326
 *         channel_avalanches[i] = 0
 * 
 *     for i in range(avalanche_lengths_filtered.shape[0]):             # <<<<<<<<<<<<<<
 *         a = avalanche_array[i]
 *         a0 = a.shape[0]
 */
  __pyx_t_20 = (__pyx_v_avalanche_lengths_filtered.shape[0]);
  __pyx_t_21 = __pyx_t_20;
  for (__pyx_t_6 = 0; __pyx_t_6 < __pyx_t_21; __pyx_t_6+=1) {
    __pyx_v_i = __pyx_t_6;

    /* "avalanches.pyx":327
 * 
 *     for i in range(avalanche_lengths_filtered.shape[0]):
 *         a = avalanche_array[i]             # <<<<<<<<<<<<<<
 *         a0 = a.shape[0]
 * 
 */
    __pyx_t_44 = __pyx_v_i;
    __pyx_t_3 = (PyObject *) *((PyObject * *) ( /* dim=0 */ (__pyx_v_avalanche_array.data + __pyx_t_44 * __pyx_v_avalanche_array.strides[0]) ));
    __Pyx_INCREF((PyObject*)__pyx_t_3);
    __pyx_t_9 = __Pyx_PyObject_to_MemoryviewSlice_dsds_int(__pyx_t_3, PyBUF_WRITABLE); if (unlikely(!__pyx_t_9.memview)) __PYX_ERR(0, 327, __pyx_L1_error)
    __Pyx_DECREF(__pyx_t_3); __pyx_t_3 = 0;
    __PYX_XDEC_MEMVIEW(&__pyx_v_a, 1);
    __pyx_v_a = __pyx_t_9;
    __pyx_t_9.memview = NULL;
    __pyx_t_9.data = NULL;

    /* "avalanches.pyx":328
 *     for i in range(avalanche_lengths_filtered.shape[0]):
 *         a = avalanche_array[i]
 *         a0 = a.shape[0]             # <<<<<<<<<<<<<<
 * 
 *         for j in range(a0):
 */
    __pyx_v_a0 = (__pyx_v_a.shape[0]);

    /* "avalanches.pyx":330
 *         a0 = a.shape[0]
 * 
 *         for j in range(a0):             # <<<<<<<<<<<<<<
 *             if sum(a[j]) >= 1:
 *                 channel_avalanches[j] += 1
 */
    __pyx_t_7 = __pyx_v_a0;
    __pyx_t_8 = __pyx_t_7;
    for (__pyx_t_10 = 0; __pyx_t_10 < __pyx_t_8; __pyx_t_10+=1) {
      __pyx_v_j = __pyx_t_10;

      /* "avalanches.pyx":331
 * 
 *         for j in range(a0):
 *             if sum(a[j]) >= 1:             # <<<<<<<<<<<<<<
 *                 channel_avalanches[j] += 1
 * 
 */
      __pyx_t_5.data = __pyx_v_a.data;
      __pyx_t_5.memview = __pyx_v_a.memview;
      __PYX_INC_MEMVIEW(&__pyx_t_5, 0);
      {
    Py_ssize_t __pyx_tmp_idx = __pyx_v_j;
    Py_ssize_t __pyx_tmp_shape = __pyx_v_a.shape[0];
    Py_ssize_t __pyx_tmp_stride = __pyx_v_a.strides[0];
    if (0 && (__pyx_tmp_idx < 0))
        __pyx_tmp_idx += __pyx_tmp_shape;
    if (0 && (__pyx_tmp_idx < 0 || __pyx_tmp_idx >= __pyx_tmp_shape)) {
        PyErr_SetString(PyExc_IndexError, "Index out of bounds (axis 0)");
        __PYX_ERR(0, 331, __pyx_L1_error)
    }
        __pyx_t_5.data += __pyx_tmp_idx * __pyx_tmp_stride;
}

__pyx_t_5.shape[0] = __pyx_v_a.shape[1];
__pyx_t_5.strides[0] = __pyx_v_a.strides[1];
    __pyx_t_5.suboffsets[0] = -1;

__pyx_t_3 = __pyx_memoryview_fromslice(__pyx_t_5, 1, (PyObject *(*)(char *)) __pyx_memview_get_int, (int (*)(char *, PyObject *)) __pyx_memview_set_int, 0);; if (unlikely(!__pyx_t_3)) __PYX_ERR(0, 331, __pyx_L1_error)
      __Pyx_GOTREF(__pyx_t_3);
      __PYX_XDEC_MEMVIEW(&__pyx_t_5, 1);
      __pyx_t_5.memview = NULL;
      __pyx_t_5.data = NULL;
      __pyx_t_4 = __Pyx_PyObject_CallOneArg(__pyx_builtin_sum, __pyx_t_3); if (unlikely(!__pyx_t_4)) __PYX_ERR(0, 331, __pyx_L1_error)
      __Pyx_GOTREF(__pyx_t_4);
      __Pyx_DECREF(__pyx_t_3); __pyx_t_3 = 0;
      __pyx_t_3 = PyObject_RichCompare(__pyx_t_4, __pyx_int_1, Py_GE); __Pyx_XGOTREF(__pyx_t_3); if (unlikely(!__pyx_t_3)) __PYX_ERR(0, 331, __pyx_L1_error)
      __Pyx_DECREF(__pyx_t_4); __pyx_t_4 = 0;
      __pyx_t_11 = __Pyx_PyObject_IsTrue(__pyx_t_3); if (unlikely(__pyx_t_11 < 0)) __PYX_ERR(0, 331, __pyx_L1_error)
      __Pyx_DECREF(__pyx_t_3); __pyx_t_3 = 0;
      if (__pyx_t_11) {

        /* "avalanches.pyx":332
 *         for j in range(a0):
 *             if sum(a[j]) >= 1:
 *                 channel_avalanches[j] += 1             # <<<<<<<<<<<<<<
 * 
 *     return avalanche_sizes_filtered, avalanche_lengths_filtered, avalanche_shapes_filtered, channel_avalanches,
 */
        __pyx_t_3 = __Pyx_PyInt_From_int(__pyx_v_j); if (unlikely(!__pyx_t_3)) __PYX_ERR(0, 332, __pyx_L1_error)
        __Pyx_GOTREF(__pyx_t_3);
        __pyx_t_4 = __Pyx_PyDict_GetItem(__pyx_v_channel_avalanches, __pyx_t_3); if (unlikely(!__pyx_t_4)) __PYX_ERR(0, 332, __pyx_L1_error)
        __Pyx_GOTREF(__pyx_t_4);
        __pyx_t_1 = __Pyx_PyInt_AddObjC(__pyx_t_4, __pyx_int_1, 1, 1); if (unlikely(!__pyx_t_1)) __PYX_ERR(0, 332, __pyx_L1_error)
        __Pyx_GOTREF(__pyx_t_1);
        __Pyx_DECREF(__pyx_t_4); __pyx_t_4 = 0;
        if (unlikely(PyDict_SetItem(__pyx_v_channel_avalanches, __pyx_t_3, __pyx_t_1) < 0)) __PYX_ERR(0, 332, __pyx_L1_error)
        __Pyx_DECREF(__pyx_t_1); __pyx_t_1 = 0;
        __Pyx_DECREF(__pyx_t_3); __pyx_t_3 = 0;

        /* "avalanches.pyx":331
 * 
 *         for j in range(a0):
 *             if sum(a[j]) >= 1:             # <<<<<<<<<<<<<<
 *                 channel_avalanches[j] += 1
 * 
 */
      }
    }
  }

  /* "avalanches.pyx":334
 *                 channel_avalanches[j] += 1
 * 
 *     return avalanche_sizes_filtered, avalanche_lengths_filtered, avalanche_shapes_filtered, channel_avalanches,             # <<<<<<<<<<<<<<
 * 
 * 
 */
  __Pyx_XDECREF(__pyx_r);
  __pyx_t_3 = __pyx_memoryview_fromslice(__pyx_v_avalanche_sizes_filtered, 1, (PyObject *(*)(char *)) __pyx_memview_get_int, (int (*)(char *, PyObject *)) __pyx_memview_set_int, 0);; if (unlikely(!__pyx_t_3)) __PYX_ERR(0, 334, __pyx_L1_error)
  __Pyx_GOTREF(__pyx_t_3);
  __pyx_t_1 = __pyx_memoryview_fromslice(__pyx_v_avalanche_lengths_filtered, 1, (PyObject *(*)(char *)) __pyx_memview_get_int, (int (*)(char *, PyObject *)) __pyx_memview_set_int, 0);; if (unlikely(!__pyx_t_1)) __PYX_ERR(0, 334, __pyx_L1_error)
  __Pyx_GOTREF(__pyx_t_1);
  __pyx_t_4 = __pyx_memoryview_fromslice(__pyx_v_avalanche_shapes_filtered, 1, (PyObject *(*)(char *)) __pyx_memview_get_object, (int (*)(char *, PyObject *)) __pyx_memview_set_object, 1);; if (unlikely(!__pyx_t_4)) __PYX_ERR(0, 334, __pyx_L1_error)
  __Pyx_GOTREF(__pyx_t_4);
  __pyx_t_2 = PyTuple_New(4); if (unlikely(!__pyx_t_2)) __PYX_ERR(0, 334, __pyx_L1_error)
  __Pyx_GOTREF(__pyx_t_2);
  __Pyx_GIVEREF(__pyx_t_3);
  PyTuple_SET_ITEM(__pyx_t_2, 0, __pyx_t_3);
  __Pyx_GIVEREF(__pyx_t_1);
  PyTuple_SET_ITEM(__pyx_t_2, 1, __pyx_t_1);
  __Pyx_GIVEREF(__pyx_t_4);
  PyTuple_SET_ITEM(__pyx_t_2, 2, __pyx_t_4);
  __Pyx_INCREF(__pyx_v_channel_avalanches);
  __Pyx_GIVEREF(__pyx_v_channel_avalanches);
  PyTuple_SET_ITEM(__pyx_t_2, 3, __pyx_v_channel_avalanches);
  __pyx_t_3 = 0;
  __pyx_t_1 = 0;
  __pyx_t_4 = 0;
  __pyx_r = __pyx_t_2;
  __pyx_t_2 = 0;
  goto __pyx_L0;

  /* "avalanches.pyx":217
 * @cython.boundscheck(False)
 * @cython.cdivision(True)
 * def avalanches(int[:,:] X, int bin_size, int min_length = 0, int min_frequency = 1):             # <<<<<<<<<<<<<<
 *     """
 *     For a raster of data, returns the size and length of each avalanche, and how many times each channel participates in avalanches.
 */

  /* function exit code */
  __pyx_L1_error:;
  __Pyx_XDECREF(__pyx_t_1);
  __Pyx_XDECREF(__pyx_t_2);
  __Pyx_XDECREF(__pyx_t_3);
  __Pyx_XDECREF(__pyx_t_4);
  __PYX_XDEC_MEMVIEW(&__pyx_t_5, 1);
  __PYX_XDEC_MEMVIEW(&__pyx_t_9, 1);
  __PYX_XDEC_MEMVIEW(&__pyx_t_26, 1);
  __Pyx_XDECREF(__pyx_t_36);
  __Pyx_AddTraceback("avalanches.avalanches", __pyx_clineno, __pyx_lineno, __pyx_filename);
  __pyx_r = NULL;
  __pyx_L0:;
  __PYX_XDEC_MEMVIEW(&__pyx_v_bins, 1);
  __PYX_XDEC_MEMVIEW(&__pyx_v_bin_events, 1);
  __Pyx_XDECREF(__pyx_v_starts);
  __Pyx_XDECREF(__pyx_v_stops);
  __PYX_XDEC_MEMVIEW(&__pyx_v_window, 1);
  __PYX_XDEC_MEMVIEW(&__pyx_v_Z, 1);
  __Pyx_XDECREF(__pyx_v_Z_where_list);
  __PYX_XDEC_MEMVIEW(&__pyx_v_Z_where, 1);
  __PYX_XDEC_MEMVIEW(&__pyx_v_avalanche_lengths, 1);
  __PYX_XDEC_MEMVIEW(&__pyx_v_avalanche_array, 1);
  __PYX_XDEC_MEMVIEW(&__pyx_v_avalanche_shapes, 1);
  __PYX_XDEC_MEMVIEW(&__pyx_v_avalanche_sizes, 1);
  __PYX_XDEC_MEMVIEW(&__pyx_v_a, 1);
  __Pyx_XDECREF(__pyx_v_C_lengths);
  __Pyx_XDECREF(__pyx_v_C_sizes);
  __Pyx_XDECREF(__pyx_v_index_list);
  __PYX_XDEC_MEMVIEW(&__pyx_v_avalanche_lengths_filtered, 1);
  __PYX_XDEC_MEMVIEW(&__pyx_v_avalanche_sizes_filtered, 1);
  __PYX_XDEC_MEMVIEW(&__pyx_v_avalanche_shapes_filtered, 1);
  __PYX_XDEC_MEMVIEW(&__pyx_v_avalanche_array_filtered, 1);
  __Pyx_XDECREF(__pyx_v_channel_avalanches);
  __PYX_XDEC_MEMVIEW(&__pyx_v_X, 1);
  __Pyx_XGIVEREF(__pyx_r);
  __Pyx_RefNannyFinishContext();
  return __pyx_r;
}

/* "avalanches.pyx":340
 * @cython.boundscheck(False)
 * @cython.cdivision(True)
 * def CCDF(int[:] X, bint plot = False, str xlab = "X", str ylab = "Probability", str title = "CCDF"):             # <<<<<<<<<<<<<<
 *     C = Counter(X)
 *     cdef int m = min(X)
 */

/* Python wrapper */
static PyObject *__pyx_pw_10avalanches_11CCDF(PyObject *__pyx_self, PyObject *__pyx_args, PyObject *__pyx_kwds); /*proto*/
static PyMethodDef __pyx_mdef_10avalanches_11CCDF = {"CCDF", (PyCFunction)__pyx_pw_10avalanches_11CCDF, METH_VARARGS|METH_KEYWORDS, 0};
static PyObject *__pyx_pw_10avalanches_11CCDF(PyObject *__pyx_self, PyObject *__pyx_args, PyObject *__pyx_kwds) {
  __Pyx_memviewslice __pyx_v_X = { 0, 0, { 0 }, { 0 }, { 0 } };
  int __pyx_v_plot;
  PyObject *__pyx_v_xlab = 0;
  PyObject *__pyx_v_ylab = 0;
  PyObject *__pyx_v_title = 0;
  PyObject *__pyx_r = 0;
  __Pyx_RefNannyDeclarations
  __Pyx_RefNannySetupContext("CCDF (wrapper)", 0);
  {
    static PyObject **__pyx_pyargnames[] = {&__pyx_n_s_X,&__pyx_n_s_plot,&__pyx_n_s_xlab,&__pyx_n_s_ylab,&__pyx_n_s_title,0};
    PyObject* values[5] = {0,0,0,0,0};
    values[2] = ((PyObject*)__pyx_n_s_X);
    values[3] = ((PyObject*)__pyx_n_s_Probability);
    values[4] = ((PyObject*)__pyx_n_s_CCDF);
    if (unlikely(__pyx_kwds)) {
      Py_ssize_t kw_args;
      const Py_ssize_t pos_args = PyTuple_GET_SIZE(__pyx_args);
      switch (pos_args) {
        case  5: values[4] = PyTuple_GET_ITEM(__pyx_args, 4);
        CYTHON_FALLTHROUGH;
        case  4: values[3] = PyTuple_GET_ITEM(__pyx_args, 3);
        CYTHON_FALLTHROUGH;
        case  3: values[2] = PyTuple_GET_ITEM(__pyx_args, 2);
        CYTHON_FALLTHROUGH;
        case  2: values[1] = PyTuple_GET_ITEM(__pyx_args, 1);
        CYTHON_FALLTHROUGH;
        case  1: values[0] = PyTuple_GET_ITEM(__pyx_args, 0);
        CYTHON_FALLTHROUGH;
        case  0: break;
        default: goto __pyx_L5_argtuple_error;
      }
      kw_args = PyDict_Size(__pyx_kwds);
      switch (pos_args) {
        case  0:
        if (likely((values[0] = __Pyx_PyDict_GetItemStr(__pyx_kwds, __pyx_n_s_X)) != 0)) kw_args--;
        else goto __pyx_L5_argtuple_error;
        CYTHON_FALLTHROUGH;
        case  1:
        if (kw_args > 0) {
          PyObject* value = __Pyx_PyDict_GetItemStr(__pyx_kwds, __pyx_n_s_plot);
          if (value) { values[1] = value; kw_args--; }
        }
        CYTHON_FALLTHROUGH;
        case  2:
        if (kw_args > 0) {
          PyObject* value = __Pyx_PyDict_GetItemStr(__pyx_kwds, __pyx_n_s_xlab);
          if (value) { values[2] = value; kw_args--; }
        }
        CYTHON_FALLTHROUGH;
        case  3:
        if (kw_args > 0) {
          PyObject* value = __Pyx_PyDict_GetItemStr(__pyx_kwds, __pyx_n_s_ylab);
          if (value) { values[3] = value; kw_args--; }
        }
        CYTHON_FALLTHROUGH;
        case  4:
        if (kw_args > 0) {
          PyObject* value = __Pyx_PyDict_GetItemStr(__pyx_kwds, __pyx_n_s_title);
          if (value) { values[4] = value; kw_args--; }
        }
      }
      if (unlikely(kw_args > 0)) {
        if (unlikely(__Pyx_ParseOptionalKeywords(__pyx_kwds, __pyx_pyargnames, 0, values, pos_args, "CCDF") < 0)) __PYX_ERR(0, 340, __pyx_L3_error)
      }
    } else {
      switch (PyTuple_GET_SIZE(__pyx_args)) {
        case  5: values[4] = PyTuple_GET_ITEM(__pyx_args, 4);
        CYTHON_FALLTHROUGH;
        case  4: values[3] = PyTuple_GET_ITEM(__pyx_args, 3);
        CYTHON_FALLTHROUGH;
        case  3: values[2] = PyTuple_GET_ITEM(__pyx_args, 2);
        CYTHON_FALLTHROUGH;
        case  2: values[1] = PyTuple_GET_ITEM(__pyx_args, 1);
        CYTHON_FALLTHROUGH;
        case  1: values[0] = PyTuple_GET_ITEM(__pyx_args, 0);
        break;
        default: goto __pyx_L5_argtuple_error;
      }
    }
    __pyx_v_X = __Pyx_PyObject_to_MemoryviewSlice_ds_int(values[0], PyBUF_WRITABLE); if (unlikely(!__pyx_v_X.memview)) __PYX_ERR(0, 340, __pyx_L3_error)
    if (values[1]) {
      __pyx_v_plot = __Pyx_PyObject_IsTrue(values[1]); if (unlikely((__pyx_v_plot == (int)-1) && PyErr_Occurred())) __PYX_ERR(0, 340, __pyx_L3_error)
    } else {
      __pyx_v_plot = ((int)0);
    }
    __pyx_v_xlab = ((PyObject*)values[2]);
    __pyx_v_ylab = ((PyObject*)values[3]);
    __pyx_v_title = ((PyObject*)values[4]);
  }
  goto __pyx_L4_argument_unpacking_done;
  __pyx_L5_argtuple_error:;
  __Pyx_RaiseArgtupleInvalid("CCDF", 0, 1, 5, PyTuple_GET_SIZE(__pyx_args)); __PYX_ERR(0, 340, __pyx_L3_error)
  __pyx_L3_error:;
  __Pyx_AddTraceback("avalanches.CCDF", __pyx_clineno, __pyx_lineno, __pyx_filename);
  __Pyx_RefNannyFinishContext();
  return NULL;
  __pyx_L4_argument_unpacking_done:;
  if (unlikely(!__Pyx_ArgTypeTest(((PyObject *)__pyx_v_xlab), (&PyString_Type), 1, "xlab", 1))) __PYX_ERR(0, 340, __pyx_L1_error)
  if (unlikely(!__Pyx_ArgTypeTest(((PyObject *)__pyx_v_ylab), (&PyString_Type), 1, "ylab", 1))) __PYX_ERR(0, 340, __pyx_L1_error)
  if (unlikely(!__Pyx_ArgTypeTest(((PyObject *)__pyx_v_title), (&PyString_Type), 1, "title", 1))) __PYX_ERR(0, 340, __pyx_L1_error)
  __pyx_r = __pyx_pf_10avalanches_10CCDF(__pyx_self, __pyx_v_X, __pyx_v_plot, __pyx_v_xlab, __pyx_v_ylab, __pyx_v_title);

  /* function exit code */
  goto __pyx_L0;
  __pyx_L1_error:;
  __pyx_r = NULL;
  __pyx_L0:;
  __Pyx_RefNannyFinishContext();
  return __pyx_r;
}

static PyObject *__pyx_pf_10avalanches_10CCDF(CYTHON_UNUSED PyObject *__pyx_self, __Pyx_memviewslice __pyx_v_X, int __pyx_v_plot, PyObject *__pyx_v_xlab, PyObject *__pyx_v_ylab, PyObject *__pyx_v_title) {
  PyObject *__pyx_v_C = NULL;
  int __pyx_v_m;
  int __pyx_v_Nc;
  __Pyx_memviewslice __pyx_v_x = { 0, 0, { 0 }, { 0 }, { 0 } };
  __Pyx_memviewslice __pyx_v_y = { 0, 0, { 0 }, { 0 }, { 0 } };
  int __pyx_v_i;
  double __pyx_v_y_max;
  __Pyx_memviewslice __pyx_v_ccdf = { 0, 0, { 0 }, { 0 }, { 0 } };
  PyObject *__pyx_r = NULL;
  __Pyx_RefNannyDeclarations
  PyObject *__pyx_t_1 = NULL;
  PyObject *__pyx_t_2 = NULL;
  PyObject *__pyx_t_3 = NULL;
  PyObject *__pyx_t_4 = NULL;
  PyObject *__pyx_t_5 = NULL;
  int __pyx_t_6;
  Py_ssize_t __pyx_t_7;
  int __pyx_t_8;
  __Pyx_memviewslice __pyx_t_9 = { 0, 0, { 0 }, { 0 }, { 0 } };
  __Pyx_memviewslice __pyx_t_10 = { 0, 0, { 0 }, { 0 }, { 0 } };
  int __pyx_t_11;
  int __pyx_t_12;
  Py_ssize_t __pyx_t_13;
  long __pyx_t_14;
  double __pyx_t_15;
  Py_ssize_t __pyx_t_16;
  Py_ssize_t __pyx_t_17;
  Py_ssize_t __pyx_t_18;
  int __pyx_t_19;
  Py_ssize_t __pyx_t_20;
  int __pyx_t_21;
  PyObject *__pyx_t_22 = NULL;
  __Pyx_RefNannySetupContext("CCDF", 0);

  /* "avalanches.pyx":341
 * @cython.cdivision(True)
 * def CCDF(int[:] X, bint plot = False, str xlab = "X", str ylab = "Probability", str title = "CCDF"):
 *     C = Counter(X)             # <<<<<<<<<<<<<<
 *     cdef int m = min(X)
 *     cdef int Nc = len(C)
 */
  __pyx_t_2 = __Pyx_GetModuleGlobalName(__pyx_n_s_Counter); if (unlikely(!__pyx_t_2)) __PYX_ERR(0, 341, __pyx_L1_error)
  __Pyx_GOTREF(__pyx_t_2);
  __pyx_t_3 = __pyx_memoryview_fromslice(__pyx_v_X, 1, (PyObject *(*)(char *)) __pyx_memview_get_int, (int (*)(char *, PyObject *)) __pyx_memview_set_int, 0);; if (unlikely(!__pyx_t_3)) __PYX_ERR(0, 341, __pyx_L1_error)
  __Pyx_GOTREF(__pyx_t_3);
  __pyx_t_4 = NULL;
  if (CYTHON_UNPACK_METHODS && unlikely(PyMethod_Check(__pyx_t_2))) {
    __pyx_t_4 = PyMethod_GET_SELF(__pyx_t_2);
    if (likely(__pyx_t_4)) {
      PyObject* function = PyMethod_GET_FUNCTION(__pyx_t_2);
      __Pyx_INCREF(__pyx_t_4);
      __Pyx_INCREF(function);
      __Pyx_DECREF_SET(__pyx_t_2, function);
    }
  }
  if (!__pyx_t_4) {
    __pyx_t_1 = __Pyx_PyObject_CallOneArg(__pyx_t_2, __pyx_t_3); if (unlikely(!__pyx_t_1)) __PYX_ERR(0, 341, __pyx_L1_error)
    __Pyx_DECREF(__pyx_t_3); __pyx_t_3 = 0;
    __Pyx_GOTREF(__pyx_t_1);
  } else {
    #if CYTHON_FAST_PYCALL
    if (PyFunction_Check(__pyx_t_2)) {
      PyObject *__pyx_temp[2] = {__pyx_t_4, __pyx_t_3};
      __pyx_t_1 = __Pyx_PyFunction_FastCall(__pyx_t_2, __pyx_temp+1-1, 1+1); if (unlikely(!__pyx_t_1)) __PYX_ERR(0, 341, __pyx_L1_error)
      __Pyx_XDECREF(__pyx_t_4); __pyx_t_4 = 0;
      __Pyx_GOTREF(__pyx_t_1);
      __Pyx_DECREF(__pyx_t_3); __pyx_t_3 = 0;
    } else
    #endif
    #if CYTHON_FAST_PYCCALL
    if (__Pyx_PyFastCFunction_Check(__pyx_t_2)) {
      PyObject *__pyx_temp[2] = {__pyx_t_4, __pyx_t_3};
      __pyx_t_1 = __Pyx_PyCFunction_FastCall(__pyx_t_2, __pyx_temp+1-1, 1+1); if (unlikely(!__pyx_t_1)) __PYX_ERR(0, 341, __pyx_L1_error)
      __Pyx_XDECREF(__pyx_t_4); __pyx_t_4 = 0;
      __Pyx_GOTREF(__pyx_t_1);
      __Pyx_DECREF(__pyx_t_3); __pyx_t_3 = 0;
    } else
    #endif
    {
      __pyx_t_5 = PyTuple_New(1+1); if (unlikely(!__pyx_t_5)) __PYX_ERR(0, 341, __pyx_L1_error)
      __Pyx_GOTREF(__pyx_t_5);
      __Pyx_GIVEREF(__pyx_t_4); PyTuple_SET_ITEM(__pyx_t_5, 0, __pyx_t_4); __pyx_t_4 = NULL;
      __Pyx_GIVEREF(__pyx_t_3);
      PyTuple_SET_ITEM(__pyx_t_5, 0+1, __pyx_t_3);
      __pyx_t_3 = 0;
      __pyx_t_1 = __Pyx_PyObject_Call(__pyx_t_2, __pyx_t_5, NULL); if (unlikely(!__pyx_t_1)) __PYX_ERR(0, 341, __pyx_L1_error)
      __Pyx_GOTREF(__pyx_t_1);
      __Pyx_DECREF(__pyx_t_5); __pyx_t_5 = 0;
    }
  }
  __Pyx_DECREF(__pyx_t_2); __pyx_t_2 = 0;
  __pyx_v_C = __pyx_t_1;
  __pyx_t_1 = 0;

  /* "avalanches.pyx":342
 * def CCDF(int[:] X, bint plot = False, str xlab = "X", str ylab = "Probability", str title = "CCDF"):
 *     C = Counter(X)
 *     cdef int m = min(X)             # <<<<<<<<<<<<<<
 *     cdef int Nc = len(C)
 * 
 */
  __pyx_t_1 = __pyx_memoryview_fromslice(__pyx_v_X, 1, (PyObject *(*)(char *)) __pyx_memview_get_int, (int (*)(char *, PyObject *)) __pyx_memview_set_int, 0);; if (unlikely(!__pyx_t_1)) __PYX_ERR(0, 342, __pyx_L1_error)
  __Pyx_GOTREF(__pyx_t_1);
  __pyx_t_2 = __Pyx_PyObject_CallOneArg(__pyx_builtin_min, __pyx_t_1); if (unlikely(!__pyx_t_2)) __PYX_ERR(0, 342, __pyx_L1_error)
  __Pyx_GOTREF(__pyx_t_2);
  __Pyx_DECREF(__pyx_t_1); __pyx_t_1 = 0;
  __pyx_t_6 = __Pyx_PyInt_As_int(__pyx_t_2); if (unlikely((__pyx_t_6 == (int)-1) && PyErr_Occurred())) __PYX_ERR(0, 342, __pyx_L1_error)
  __Pyx_DECREF(__pyx_t_2); __pyx_t_2 = 0;
  __pyx_v_m = __pyx_t_6;

  /* "avalanches.pyx":343
 *     C = Counter(X)
 *     cdef int m = min(X)
 *     cdef int Nc = len(C)             # <<<<<<<<<<<<<<
 * 
 *     cdef long[:] x = np.array(sorted(C))
 */
  __pyx_t_7 = PyObject_Length(__pyx_v_C); if (unlikely(__pyx_t_7 == ((Py_ssize_t)-1))) __PYX_ERR(0, 343, __pyx_L1_error)
  __pyx_v_Nc = __pyx_t_7;

  /* "avalanches.pyx":345
 *     cdef int Nc = len(C)
 * 
 *     cdef long[:] x = np.array(sorted(C))             # <<<<<<<<<<<<<<
 *     cdef double[:] y = np.zeros(Nc)
 * 
 */
  __pyx_t_1 = __Pyx_GetModuleGlobalName(__pyx_n_s_np); if (unlikely(!__pyx_t_1)) __PYX_ERR(0, 345, __pyx_L1_error)
  __Pyx_GOTREF(__pyx_t_1);
  __pyx_t_5 = __Pyx_PyObject_GetAttrStr(__pyx_t_1, __pyx_n_s_array); if (unlikely(!__pyx_t_5)) __PYX_ERR(0, 345, __pyx_L1_error)
  __Pyx_GOTREF(__pyx_t_5);
  __Pyx_DECREF(__pyx_t_1); __pyx_t_1 = 0;
  __pyx_t_3 = PySequence_List(__pyx_v_C); if (unlikely(!__pyx_t_3)) __PYX_ERR(0, 345, __pyx_L1_error)
  __Pyx_GOTREF(__pyx_t_3);
  __pyx_t_1 = ((PyObject*)__pyx_t_3);
  __pyx_t_3 = 0;
  __pyx_t_8 = PyList_Sort(__pyx_t_1); if (unlikely(__pyx_t_8 == ((int)-1))) __PYX_ERR(0, 345, __pyx_L1_error)
  __pyx_t_3 = NULL;
  if (CYTHON_UNPACK_METHODS && unlikely(PyMethod_Check(__pyx_t_5))) {
    __pyx_t_3 = PyMethod_GET_SELF(__pyx_t_5);
    if (likely(__pyx_t_3)) {
      PyObject* function = PyMethod_GET_FUNCTION(__pyx_t_5);
      __Pyx_INCREF(__pyx_t_3);
      __Pyx_INCREF(function);
      __Pyx_DECREF_SET(__pyx_t_5, function);
    }
  }
  if (!__pyx_t_3) {
    __pyx_t_2 = __Pyx_PyObject_CallOneArg(__pyx_t_5, __pyx_t_1); if (unlikely(!__pyx_t_2)) __PYX_ERR(0, 345, __pyx_L1_error)
    __Pyx_DECREF(__pyx_t_1); __pyx_t_1 = 0;
    __Pyx_GOTREF(__pyx_t_2);
  } else {
    #if CYTHON_FAST_PYCALL
    if (PyFunction_Check(__pyx_t_5)) {
      PyObject *__pyx_temp[2] = {__pyx_t_3, __pyx_t_1};
      __pyx_t_2 = __Pyx_PyFunction_FastCall(__pyx_t_5, __pyx_temp+1-1, 1+1); if (unlikely(!__pyx_t_2)) __PYX_ERR(0, 345, __pyx_L1_error)
      __Pyx_XDECREF(__pyx_t_3); __pyx_t_3 = 0;
      __Pyx_GOTREF(__pyx_t_2);
      __Pyx_DECREF(__pyx_t_1); __pyx_t_1 = 0;
    } else
    #endif
    #if CYTHON_FAST_PYCCALL
    if (__Pyx_PyFastCFunction_Check(__pyx_t_5)) {
      PyObject *__pyx_temp[2] = {__pyx_t_3, __pyx_t_1};
      __pyx_t_2 = __Pyx_PyCFunction_FastCall(__pyx_t_5, __pyx_temp+1-1, 1+1); if (unlikely(!__pyx_t_2)) __PYX_ERR(0, 345, __pyx_L1_error)
      __Pyx_XDECREF(__pyx_t_3); __pyx_t_3 = 0;
      __Pyx_GOTREF(__pyx_t_2);
      __Pyx_DECREF(__pyx_t_1); __pyx_t_1 = 0;
    } else
    #endif
    {
      __pyx_t_4 = PyTuple_New(1+1); if (unlikely(!__pyx_t_4)) __PYX_ERR(0, 345, __pyx_L1_error)
      __Pyx_GOTREF(__pyx_t_4);
      __Pyx_GIVEREF(__pyx_t_3); PyTuple_SET_ITEM(__pyx_t_4, 0, __pyx_t_3); __pyx_t_3 = NULL;
      __Pyx_GIVEREF(__pyx_t_1);
      PyTuple_SET_ITEM(__pyx_t_4, 0+1, __pyx_t_1);
      __pyx_t_1 = 0;
      __pyx_t_2 = __Pyx_PyObject_Call(__pyx_t_5, __pyx_t_4, NULL); if (unlikely(!__pyx_t_2)) __PYX_ERR(0, 345, __pyx_L1_error)
      __Pyx_GOTREF(__pyx_t_2);
      __Pyx_DECREF(__pyx_t_4); __pyx_t_4 = 0;
    }
  }
  __Pyx_DECREF(__pyx_t_5); __pyx_t_5 = 0;
  __pyx_t_9 = __Pyx_PyObject_to_MemoryviewSlice_ds_long(__pyx_t_2, PyBUF_WRITABLE); if (unlikely(!__pyx_t_9.memview)) __PYX_ERR(0, 345, __pyx_L1_error)
  __Pyx_DECREF(__pyx_t_2); __pyx_t_2 = 0;
  __pyx_v_x = __pyx_t_9;
  __pyx_t_9.memview = NULL;
  __pyx_t_9.data = NULL;

  /* "avalanches.pyx":346
 * 
 *     cdef long[:] x = np.array(sorted(C))
 *     cdef double[:] y = np.zeros(Nc)             # <<<<<<<<<<<<<<
 * 
 *     cdef int i
 */
  __pyx_t_5 = __Pyx_GetModuleGlobalName(__pyx_n_s_np); if (unlikely(!__pyx_t_5)) __PYX_ERR(0, 346, __pyx_L1_error)
  __Pyx_GOTREF(__pyx_t_5);
  __pyx_t_4 = __Pyx_PyObject_GetAttrStr(__pyx_t_5, __pyx_n_s_zeros); if (unlikely(!__pyx_t_4)) __PYX_ERR(0, 346, __pyx_L1_error)
  __Pyx_GOTREF(__pyx_t_4);
  __Pyx_DECREF(__pyx_t_5); __pyx_t_5 = 0;
  __pyx_t_5 = __Pyx_PyInt_From_int(__pyx_v_Nc); if (unlikely(!__pyx_t_5)) __PYX_ERR(0, 346, __pyx_L1_error)
  __Pyx_GOTREF(__pyx_t_5);
  __pyx_t_1 = NULL;
  if (CYTHON_UNPACK_METHODS && unlikely(PyMethod_Check(__pyx_t_4))) {
    __pyx_t_1 = PyMethod_GET_SELF(__pyx_t_4);
    if (likely(__pyx_t_1)) {
      PyObject* function = PyMethod_GET_FUNCTION(__pyx_t_4);
      __Pyx_INCREF(__pyx_t_1);
      __Pyx_INCREF(function);
      __Pyx_DECREF_SET(__pyx_t_4, function);
    }
  }
  if (!__pyx_t_1) {
    __pyx_t_2 = __Pyx_PyObject_CallOneArg(__pyx_t_4, __pyx_t_5); if (unlikely(!__pyx_t_2)) __PYX_ERR(0, 346, __pyx_L1_error)
    __Pyx_DECREF(__pyx_t_5); __pyx_t_5 = 0;
    __Pyx_GOTREF(__pyx_t_2);
  } else {
    #if CYTHON_FAST_PYCALL
    if (PyFunction_Check(__pyx_t_4)) {
      PyObject *__pyx_temp[2] = {__pyx_t_1, __pyx_t_5};
      __pyx_t_2 = __Pyx_PyFunction_FastCall(__pyx_t_4, __pyx_temp+1-1, 1+1); if (unlikely(!__pyx_t_2)) __PYX_ERR(0, 346, __pyx_L1_error)
      __Pyx_XDECREF(__pyx_t_1); __pyx_t_1 = 0;
      __Pyx_GOTREF(__pyx_t_2);
      __Pyx_DECREF(__pyx_t_5); __pyx_t_5 = 0;
    } else
    #endif
    #if CYTHON_FAST_PYCCALL
    if (__Pyx_PyFastCFunction_Check(__pyx_t_4)) {
      PyObject *__pyx_temp[2] = {__pyx_t_1, __pyx_t_5};
      __pyx_t_2 = __Pyx_PyCFunction_FastCall(__pyx_t_4, __pyx_temp+1-1, 1+1); if (unlikely(!__pyx_t_2)) __PYX_ERR(0, 346, __pyx_L1_error)
      __Pyx_XDECREF(__pyx_t_1); __pyx_t_1 = 0;
      __Pyx_GOTREF(__pyx_t_2);
      __Pyx_DECREF(__pyx_t_5); __pyx_t_5 = 0;
    } else
    #endif
    {
      __pyx_t_3 = PyTuple_New(1+1); if (unlikely(!__pyx_t_3)) __PYX_ERR(0, 346, __pyx_L1_error)
      __Pyx_GOTREF(__pyx_t_3);
      __Pyx_GIVEREF(__pyx_t_1); PyTuple_SET_ITEM(__pyx_t_3, 0, __pyx_t_1); __pyx_t_1 = NULL;
      __Pyx_GIVEREF(__pyx_t_5);
      PyTuple_SET_ITEM(__pyx_t_3, 0+1, __pyx_t_5);
      __pyx_t_5 = 0;
      __pyx_t_2 = __Pyx_PyObject_Call(__pyx_t_4, __pyx_t_3, NULL); if (unlikely(!__pyx_t_2)) __PYX_ERR(0, 346, __pyx_L1_error)
      __Pyx_GOTREF(__pyx_t_2);
      __Pyx_DECREF(__pyx_t_3); __pyx_t_3 = 0;
    }
  }
  __Pyx_DECREF(__pyx_t_4); __pyx_t_4 = 0;
  __pyx_t_10 = __Pyx_PyObject_to_MemoryviewSlice_ds_double(__pyx_t_2, PyBUF_WRITABLE); if (unlikely(!__pyx_t_10.memview)) __PYX_ERR(0, 346, __pyx_L1_error)
  __Pyx_DECREF(__pyx_t_2); __pyx_t_2 = 0;
  __pyx_v_y = __pyx_t_10;
  __pyx_t_10.memview = NULL;
  __pyx_t_10.data = NULL;

  /* "avalanches.pyx":349
 * 
 *     cdef int i
 *     for i in range(m,Nc):             # <<<<<<<<<<<<<<
 *         y[i] = C[x[i]]
 * 
 */
  __pyx_t_6 = __pyx_v_Nc;
  __pyx_t_11 = __pyx_t_6;
  for (__pyx_t_12 = __pyx_v_m; __pyx_t_12 < __pyx_t_11; __pyx_t_12+=1) {
    __pyx_v_i = __pyx_t_12;

    /* "avalanches.pyx":350
 *     cdef int i
 *     for i in range(m,Nc):
 *         y[i] = C[x[i]]             # <<<<<<<<<<<<<<
 * 
 *     cdef double y_max = sum(y)
 */
    __pyx_t_13 = __pyx_v_i;
    __pyx_t_14 = (*((long *) ( /* dim=0 */ (__pyx_v_x.data + __pyx_t_13 * __pyx_v_x.strides[0]) )));
    __pyx_t_2 = __Pyx_GetItemInt(__pyx_v_C, __pyx_t_14, long, 1, __Pyx_PyInt_From_long, 0, 0, 0); if (unlikely(!__pyx_t_2)) __PYX_ERR(0, 350, __pyx_L1_error)
    __Pyx_GOTREF(__pyx_t_2);
    __pyx_t_15 = __pyx_PyFloat_AsDouble(__pyx_t_2); if (unlikely((__pyx_t_15 == (double)-1) && PyErr_Occurred())) __PYX_ERR(0, 350, __pyx_L1_error)
    __Pyx_DECREF(__pyx_t_2); __pyx_t_2 = 0;
    __pyx_t_16 = __pyx_v_i;
    *((double *) ( /* dim=0 */ (__pyx_v_y.data + __pyx_t_16 * __pyx_v_y.strides[0]) )) = __pyx_t_15;
  }

  /* "avalanches.pyx":352
 *         y[i] = C[x[i]]
 * 
 *     cdef double y_max = sum(y)             # <<<<<<<<<<<<<<
 * 
 *     for i in range(m,Nc):
 */
  __pyx_t_2 = __pyx_memoryview_fromslice(__pyx_v_y, 1, (PyObject *(*)(char *)) __pyx_memview_get_double, (int (*)(char *, PyObject *)) __pyx_memview_set_double, 0);; if (unlikely(!__pyx_t_2)) __PYX_ERR(0, 352, __pyx_L1_error)
  __Pyx_GOTREF(__pyx_t_2);
  __pyx_t_4 = __Pyx_PyObject_CallOneArg(__pyx_builtin_sum, __pyx_t_2); if (unlikely(!__pyx_t_4)) __PYX_ERR(0, 352, __pyx_L1_error)
  __Pyx_GOTREF(__pyx_t_4);
  __Pyx_DECREF(__pyx_t_2); __pyx_t_2 = 0;
  __pyx_t_15 = __pyx_PyFloat_AsDouble(__pyx_t_4); if (unlikely((__pyx_t_15 == (double)-1) && PyErr_Occurred())) __PYX_ERR(0, 352, __pyx_L1_error)
  __Pyx_DECREF(__pyx_t_4); __pyx_t_4 = 0;
  __pyx_v_y_max = __pyx_t_15;

  /* "avalanches.pyx":354
 *     cdef double y_max = sum(y)
 * 
 *     for i in range(m,Nc):             # <<<<<<<<<<<<<<
 *         y[i] = y[i] / y_max
 * 
 */
  __pyx_t_6 = __pyx_v_Nc;
  __pyx_t_11 = __pyx_t_6;
  for (__pyx_t_12 = __pyx_v_m; __pyx_t_12 < __pyx_t_11; __pyx_t_12+=1) {
    __pyx_v_i = __pyx_t_12;

    /* "avalanches.pyx":355
 * 
 *     for i in range(m,Nc):
 *         y[i] = y[i] / y_max             # <<<<<<<<<<<<<<
 * 
 *     cdef double[:] ccdf = np.zeros(Nc)
 */
    __pyx_t_17 = __pyx_v_i;
    __pyx_t_18 = __pyx_v_i;
    *((double *) ( /* dim=0 */ (__pyx_v_y.data + __pyx_t_18 * __pyx_v_y.strides[0]) )) = ((*((double *) ( /* dim=0 */ (__pyx_v_y.data + __pyx_t_17 * __pyx_v_y.strides[0]) ))) / __pyx_v_y_max);
  }

  /* "avalanches.pyx":357
 *         y[i] = y[i] / y_max
 * 
 *     cdef double[:] ccdf = np.zeros(Nc)             # <<<<<<<<<<<<<<
 * 
 *     for i in range(m,Nc):
 */
  __pyx_t_2 = __Pyx_GetModuleGlobalName(__pyx_n_s_np); if (unlikely(!__pyx_t_2)) __PYX_ERR(0, 357, __pyx_L1_error)
  __Pyx_GOTREF(__pyx_t_2);
  __pyx_t_3 = __Pyx_PyObject_GetAttrStr(__pyx_t_2, __pyx_n_s_zeros); if (unlikely(!__pyx_t_3)) __PYX_ERR(0, 357, __pyx_L1_error)
  __Pyx_GOTREF(__pyx_t_3);
  __Pyx_DECREF(__pyx_t_2); __pyx_t_2 = 0;
  __pyx_t_2 = __Pyx_PyInt_From_int(__pyx_v_Nc); if (unlikely(!__pyx_t_2)) __PYX_ERR(0, 357, __pyx_L1_error)
  __Pyx_GOTREF(__pyx_t_2);
  __pyx_t_5 = NULL;
  if (CYTHON_UNPACK_METHODS && unlikely(PyMethod_Check(__pyx_t_3))) {
    __pyx_t_5 = PyMethod_GET_SELF(__pyx_t_3);
    if (likely(__pyx_t_5)) {
      PyObject* function = PyMethod_GET_FUNCTION(__pyx_t_3);
      __Pyx_INCREF(__pyx_t_5);
      __Pyx_INCREF(function);
      __Pyx_DECREF_SET(__pyx_t_3, function);
    }
  }
  if (!__pyx_t_5) {
    __pyx_t_4 = __Pyx_PyObject_CallOneArg(__pyx_t_3, __pyx_t_2); if (unlikely(!__pyx_t_4)) __PYX_ERR(0, 357, __pyx_L1_error)
    __Pyx_DECREF(__pyx_t_2); __pyx_t_2 = 0;
    __Pyx_GOTREF(__pyx_t_4);
  } else {
    #if CYTHON_FAST_PYCALL
    if (PyFunction_Check(__pyx_t_3)) {
      PyObject *__pyx_temp[2] = {__pyx_t_5, __pyx_t_2};
      __pyx_t_4 = __Pyx_PyFunction_FastCall(__pyx_t_3, __pyx_temp+1-1, 1+1); if (unlikely(!__pyx_t_4)) __PYX_ERR(0, 357, __pyx_L1_error)
      __Pyx_XDECREF(__pyx_t_5); __pyx_t_5 = 0;
      __Pyx_GOTREF(__pyx_t_4);
      __Pyx_DECREF(__pyx_t_2); __pyx_t_2 = 0;
    } else
    #endif
    #if CYTHON_FAST_PYCCALL
    if (__Pyx_PyFastCFunction_Check(__pyx_t_3)) {
      PyObject *__pyx_temp[2] = {__pyx_t_5, __pyx_t_2};
      __pyx_t_4 = __Pyx_PyCFunction_FastCall(__pyx_t_3, __pyx_temp+1-1, 1+1); if (unlikely(!__pyx_t_4)) __PYX_ERR(0, 357, __pyx_L1_error)
      __Pyx_XDECREF(__pyx_t_5); __pyx_t_5 = 0;
      __Pyx_GOTREF(__pyx_t_4);
      __Pyx_DECREF(__pyx_t_2); __pyx_t_2 = 0;
    } else
    #endif
    {
      __pyx_t_1 = PyTuple_New(1+1); if (unlikely(!__pyx_t_1)) __PYX_ERR(0, 357, __pyx_L1_error)
      __Pyx_GOTREF(__pyx_t_1);
      __Pyx_GIVEREF(__pyx_t_5); PyTuple_SET_ITEM(__pyx_t_1, 0, __pyx_t_5); __pyx_t_5 = NULL;
      __Pyx_GIVEREF(__pyx_t_2);
      PyTuple_SET_ITEM(__pyx_t_1, 0+1, __pyx_t_2);
      __pyx_t_2 = 0;
      __pyx_t_4 = __Pyx_PyObject_Call(__pyx_t_3, __pyx_t_1, NULL); if (unlikely(!__pyx_t_4)) __PYX_ERR(0, 357, __pyx_L1_error)
      __Pyx_GOTREF(__pyx_t_4);
      __Pyx_DECREF(__pyx_t_1); __pyx_t_1 = 0;
    }
  }
  __Pyx_DECREF(__pyx_t_3); __pyx_t_3 = 0;
  __pyx_t_10 = __Pyx_PyObject_to_MemoryviewSlice_ds_double(__pyx_t_4, PyBUF_WRITABLE); if (unlikely(!__pyx_t_10.memview)) __PYX_ERR(0, 357, __pyx_L1_error)
  __Pyx_DECREF(__pyx_t_4); __pyx_t_4 = 0;
  __pyx_v_ccdf = __pyx_t_10;
  __pyx_t_10.memview = NULL;
  __pyx_t_10.data = NULL;

  /* "avalanches.pyx":359
 *     cdef double[:] ccdf = np.zeros(Nc)
 * 
 *     for i in range(m,Nc):             # <<<<<<<<<<<<<<
 *         ccdf[i] = np.sum(y[i:])
 * 
 */
  __pyx_t_6 = __pyx_v_Nc;
  __pyx_t_11 = __pyx_t_6;
  for (__pyx_t_12 = __pyx_v_m; __pyx_t_12 < __pyx_t_11; __pyx_t_12+=1) {
    __pyx_v_i = __pyx_t_12;

    /* "avalanches.pyx":360
 * 
 *     for i in range(m,Nc):
 *         ccdf[i] = np.sum(y[i:])             # <<<<<<<<<<<<<<
 * 
 *     if plot == True:
 */
    __pyx_t_3 = __Pyx_GetModuleGlobalName(__pyx_n_s_np); if (unlikely(!__pyx_t_3)) __PYX_ERR(0, 360, __pyx_L1_error)
    __Pyx_GOTREF(__pyx_t_3);
    __pyx_t_1 = __Pyx_PyObject_GetAttrStr(__pyx_t_3, __pyx_n_s_sum); if (unlikely(!__pyx_t_1)) __PYX_ERR(0, 360, __pyx_L1_error)
    __Pyx_GOTREF(__pyx_t_1);
    __Pyx_DECREF(__pyx_t_3); __pyx_t_3 = 0;
    __pyx_t_10.data = __pyx_v_y.data;
    __pyx_t_10.memview = __pyx_v_y.memview;
    __PYX_INC_MEMVIEW(&__pyx_t_10, 0);
    __pyx_t_19 = -1;
    if (unlikely(__pyx_memoryview_slice_memviewslice(
    &__pyx_t_10,
    __pyx_v_y.shape[0], __pyx_v_y.strides[0], __pyx_v_y.suboffsets[0],
    0,
    0,
    &__pyx_t_19,
    __pyx_v_i,
    0,
    0,
    1,
    0,
    0,
    1) < 0))
{
    __PYX_ERR(0, 360, __pyx_L1_error)
}

__pyx_t_3 = __pyx_memoryview_fromslice(__pyx_t_10, 1, (PyObject *(*)(char *)) __pyx_memview_get_double, (int (*)(char *, PyObject *)) __pyx_memview_set_double, 0);; if (unlikely(!__pyx_t_3)) __PYX_ERR(0, 360, __pyx_L1_error)
    __Pyx_GOTREF(__pyx_t_3);
    __PYX_XDEC_MEMVIEW(&__pyx_t_10, 1);
    __pyx_t_10.memview = NULL;
    __pyx_t_10.data = NULL;
    __pyx_t_2 = NULL;
    if (CYTHON_UNPACK_METHODS && unlikely(PyMethod_Check(__pyx_t_1))) {
      __pyx_t_2 = PyMethod_GET_SELF(__pyx_t_1);
      if (likely(__pyx_t_2)) {
        PyObject* function = PyMethod_GET_FUNCTION(__pyx_t_1);
        __Pyx_INCREF(__pyx_t_2);
        __Pyx_INCREF(function);
        __Pyx_DECREF_SET(__pyx_t_1, function);
      }
    }
    if (!__pyx_t_2) {
      __pyx_t_4 = __Pyx_PyObject_CallOneArg(__pyx_t_1, __pyx_t_3); if (unlikely(!__pyx_t_4)) __PYX_ERR(0, 360, __pyx_L1_error)
      __Pyx_DECREF(__pyx_t_3); __pyx_t_3 = 0;
      __Pyx_GOTREF(__pyx_t_4);
    } else {
      #if CYTHON_FAST_PYCALL
      if (PyFunction_Check(__pyx_t_1)) {
        PyObject *__pyx_temp[2] = {__pyx_t_2, __pyx_t_3};
        __pyx_t_4 = __Pyx_PyFunction_FastCall(__pyx_t_1, __pyx_temp+1-1, 1+1); if (unlikely(!__pyx_t_4)) __PYX_ERR(0, 360, __pyx_L1_error)
        __Pyx_XDECREF(__pyx_t_2); __pyx_t_2 = 0;
        __Pyx_GOTREF(__pyx_t_4);
        __Pyx_DECREF(__pyx_t_3); __pyx_t_3 = 0;
      } else
      #endif
      #if CYTHON_FAST_PYCCALL
      if (__Pyx_PyFastCFunction_Check(__pyx_t_1)) {
        PyObject *__pyx_temp[2] = {__pyx_t_2, __pyx_t_3};
        __pyx_t_4 = __Pyx_PyCFunction_FastCall(__pyx_t_1, __pyx_temp+1-1, 1+1); if (unlikely(!__pyx_t_4)) __PYX_ERR(0, 360, __pyx_L1_error)
        __Pyx_XDECREF(__pyx_t_2); __pyx_t_2 = 0;
        __Pyx_GOTREF(__pyx_t_4);
        __Pyx_DECREF(__pyx_t_3); __pyx_t_3 = 0;
      } else
      #endif
      {
        __pyx_t_5 = PyTuple_New(1+1); if (unlikely(!__pyx_t_5)) __PYX_ERR(0, 360, __pyx_L1_error)
        __Pyx_GOTREF(__pyx_t_5);
        __Pyx_GIVEREF(__pyx_t_2); PyTuple_SET_ITEM(__pyx_t_5, 0, __pyx_t_2); __pyx_t_2 = NULL;
        __Pyx_GIVEREF(__pyx_t_3);
        PyTuple_SET_ITEM(__pyx_t_5, 0+1, __pyx_t_3);
        __pyx_t_3 = 0;
        __pyx_t_4 = __Pyx_PyObject_Call(__pyx_t_1, __pyx_t_5, NULL); if (unlikely(!__pyx_t_4)) __PYX_ERR(0, 360, __pyx_L1_error)
        __Pyx_GOTREF(__pyx_t_4);
        __Pyx_DECREF(__pyx_t_5); __pyx_t_5 = 0;
      }
    }
    __Pyx_DECREF(__pyx_t_1); __pyx_t_1 = 0;
    __pyx_t_15 = __pyx_PyFloat_AsDouble(__pyx_t_4); if (unlikely((__pyx_t_15 == (double)-1) && PyErr_Occurred())) __PYX_ERR(0, 360, __pyx_L1_error)
    __Pyx_DECREF(__pyx_t_4); __pyx_t_4 = 0;
    __pyx_t_20 = __pyx_v_i;
    *((double *) ( /* dim=0 */ (__pyx_v_ccdf.data + __pyx_t_20 * __pyx_v_ccdf.strides[0]) )) = __pyx_t_15;
  }

  /* "avalanches.pyx":362
 *         ccdf[i] = np.sum(y[i:])
 * 
 *     if plot == True:             # <<<<<<<<<<<<<<
 *         plt.subplots()
 *         plt.loglog(x, ccdf, color = "blue")
 */
  __pyx_t_21 = ((__pyx_v_plot == 1) != 0);
  if (__pyx_t_21) {

    /* "avalanches.pyx":363
 * 
 *     if plot == True:
 *         plt.subplots()             # <<<<<<<<<<<<<<
 *         plt.loglog(x, ccdf, color = "blue")
 *         plt.loglog(x, ccdf, "o")
 */
    __pyx_t_1 = __Pyx_GetModuleGlobalName(__pyx_n_s_plt); if (unlikely(!__pyx_t_1)) __PYX_ERR(0, 363, __pyx_L1_error)
    __Pyx_GOTREF(__pyx_t_1);
    __pyx_t_5 = __Pyx_PyObject_GetAttrStr(__pyx_t_1, __pyx_n_s_subplots); if (unlikely(!__pyx_t_5)) __PYX_ERR(0, 363, __pyx_L1_error)
    __Pyx_GOTREF(__pyx_t_5);
    __Pyx_DECREF(__pyx_t_1); __pyx_t_1 = 0;
    __pyx_t_1 = NULL;
    if (CYTHON_UNPACK_METHODS && unlikely(PyMethod_Check(__pyx_t_5))) {
      __pyx_t_1 = PyMethod_GET_SELF(__pyx_t_5);
      if (likely(__pyx_t_1)) {
        PyObject* function = PyMethod_GET_FUNCTION(__pyx_t_5);
        __Pyx_INCREF(__pyx_t_1);
        __Pyx_INCREF(function);
        __Pyx_DECREF_SET(__pyx_t_5, function);
      }
    }
    if (__pyx_t_1) {
      __pyx_t_4 = __Pyx_PyObject_CallOneArg(__pyx_t_5, __pyx_t_1); if (unlikely(!__pyx_t_4)) __PYX_ERR(0, 363, __pyx_L1_error)
      __Pyx_DECREF(__pyx_t_1); __pyx_t_1 = 0;
    } else {
      __pyx_t_4 = __Pyx_PyObject_CallNoArg(__pyx_t_5); if (unlikely(!__pyx_t_4)) __PYX_ERR(0, 363, __pyx_L1_error)
    }
    __Pyx_GOTREF(__pyx_t_4);
    __Pyx_DECREF(__pyx_t_5); __pyx_t_5 = 0;
    __Pyx_DECREF(__pyx_t_4); __pyx_t_4 = 0;

    /* "avalanches.pyx":364
 *     if plot == True:
 *         plt.subplots()
 *         plt.loglog(x, ccdf, color = "blue")             # <<<<<<<<<<<<<<
 *         plt.loglog(x, ccdf, "o")
 *         plt.xlabel(xlab)
 */
    __pyx_t_4 = __Pyx_GetModuleGlobalName(__pyx_n_s_plt); if (unlikely(!__pyx_t_4)) __PYX_ERR(0, 364, __pyx_L1_error)
    __Pyx_GOTREF(__pyx_t_4);
    __pyx_t_5 = __Pyx_PyObject_GetAttrStr(__pyx_t_4, __pyx_n_s_loglog); if (unlikely(!__pyx_t_5)) __PYX_ERR(0, 364, __pyx_L1_error)
    __Pyx_GOTREF(__pyx_t_5);
    __Pyx_DECREF(__pyx_t_4); __pyx_t_4 = 0;
    __pyx_t_4 = __pyx_memoryview_fromslice(__pyx_v_x, 1, (PyObject *(*)(char *)) __pyx_memview_get_long, (int (*)(char *, PyObject *)) __pyx_memview_set_long, 0);; if (unlikely(!__pyx_t_4)) __PYX_ERR(0, 364, __pyx_L1_error)
    __Pyx_GOTREF(__pyx_t_4);
    __pyx_t_1 = __pyx_memoryview_fromslice(__pyx_v_ccdf, 1, (PyObject *(*)(char *)) __pyx_memview_get_double, (int (*)(char *, PyObject *)) __pyx_memview_set_double, 0);; if (unlikely(!__pyx_t_1)) __PYX_ERR(0, 364, __pyx_L1_error)
    __Pyx_GOTREF(__pyx_t_1);
    __pyx_t_3 = PyTuple_New(2); if (unlikely(!__pyx_t_3)) __PYX_ERR(0, 364, __pyx_L1_error)
    __Pyx_GOTREF(__pyx_t_3);
    __Pyx_GIVEREF(__pyx_t_4);
    PyTuple_SET_ITEM(__pyx_t_3, 0, __pyx_t_4);
    __Pyx_GIVEREF(__pyx_t_1);
    PyTuple_SET_ITEM(__pyx_t_3, 1, __pyx_t_1);
    __pyx_t_4 = 0;
    __pyx_t_1 = 0;
    __pyx_t_1 = __Pyx_PyDict_NewPresized(1); if (unlikely(!__pyx_t_1)) __PYX_ERR(0, 364, __pyx_L1_error)
    __Pyx_GOTREF(__pyx_t_1);
    if (PyDict_SetItem(__pyx_t_1, __pyx_n_s_color, __pyx_n_s_blue) < 0) __PYX_ERR(0, 364, __pyx_L1_error)
    __pyx_t_4 = __Pyx_PyObject_Call(__pyx_t_5, __pyx_t_3, __pyx_t_1); if (unlikely(!__pyx_t_4)) __PYX_ERR(0, 364, __pyx_L1_error)
    __Pyx_GOTREF(__pyx_t_4);
    __Pyx_DECREF(__pyx_t_5); __pyx_t_5 = 0;
    __Pyx_DECREF(__pyx_t_3); __pyx_t_3 = 0;
    __Pyx_DECREF(__pyx_t_1); __pyx_t_1 = 0;
    __Pyx_DECREF(__pyx_t_4); __pyx_t_4 = 0;

    /* "avalanches.pyx":365
 *         plt.subplots()
 *         plt.loglog(x, ccdf, color = "blue")
 *         plt.loglog(x, ccdf, "o")             # <<<<<<<<<<<<<<
 *         plt.xlabel(xlab)
 *         plt.ylabel(ylab)
 */
    __pyx_t_1 = __Pyx_GetModuleGlobalName(__pyx_n_s_plt); if (unlikely(!__pyx_t_1)) __PYX_ERR(0, 365, __pyx_L1_error)
    __Pyx_GOTREF(__pyx_t_1);
    __pyx_t_3 = __Pyx_PyObject_GetAttrStr(__pyx_t_1, __pyx_n_s_loglog); if (unlikely(!__pyx_t_3)) __PYX_ERR(0, 365, __pyx_L1_error)
    __Pyx_GOTREF(__pyx_t_3);
    __Pyx_DECREF(__pyx_t_1); __pyx_t_1 = 0;
    __pyx_t_1 = __pyx_memoryview_fromslice(__pyx_v_x, 1, (PyObject *(*)(char *)) __pyx_memview_get_long, (int (*)(char *, PyObject *)) __pyx_memview_set_long, 0);; if (unlikely(!__pyx_t_1)) __PYX_ERR(0, 365, __pyx_L1_error)
    __Pyx_GOTREF(__pyx_t_1);
    __pyx_t_5 = __pyx_memoryview_fromslice(__pyx_v_ccdf, 1, (PyObject *(*)(char *)) __pyx_memview_get_double, (int (*)(char *, PyObject *)) __pyx_memview_set_double, 0);; if (unlikely(!__pyx_t_5)) __PYX_ERR(0, 365, __pyx_L1_error)
    __Pyx_GOTREF(__pyx_t_5);
    __pyx_t_2 = NULL;
    __pyx_t_6 = 0;
    if (CYTHON_UNPACK_METHODS && unlikely(PyMethod_Check(__pyx_t_3))) {
      __pyx_t_2 = PyMethod_GET_SELF(__pyx_t_3);
      if (likely(__pyx_t_2)) {
        PyObject* function = PyMethod_GET_FUNCTION(__pyx_t_3);
        __Pyx_INCREF(__pyx_t_2);
        __Pyx_INCREF(function);
        __Pyx_DECREF_SET(__pyx_t_3, function);
        __pyx_t_6 = 1;
      }
    }
    #if CYTHON_FAST_PYCALL
    if (PyFunction_Check(__pyx_t_3)) {
      PyObject *__pyx_temp[4] = {__pyx_t_2, __pyx_t_1, __pyx_t_5, __pyx_n_s_o};
      __pyx_t_4 = __Pyx_PyFunction_FastCall(__pyx_t_3, __pyx_temp+1-__pyx_t_6, 3+__pyx_t_6); if (unlikely(!__pyx_t_4)) __PYX_ERR(0, 365, __pyx_L1_error)
      __Pyx_XDECREF(__pyx_t_2); __pyx_t_2 = 0;
      __Pyx_GOTREF(__pyx_t_4);
      __Pyx_DECREF(__pyx_t_1); __pyx_t_1 = 0;
      __Pyx_DECREF(__pyx_t_5); __pyx_t_5 = 0;
    } else
    #endif
    #if CYTHON_FAST_PYCCALL
    if (__Pyx_PyFastCFunction_Check(__pyx_t_3)) {
      PyObject *__pyx_temp[4] = {__pyx_t_2, __pyx_t_1, __pyx_t_5, __pyx_n_s_o};
      __pyx_t_4 = __Pyx_PyCFunction_FastCall(__pyx_t_3, __pyx_temp+1-__pyx_t_6, 3+__pyx_t_6); if (unlikely(!__pyx_t_4)) __PYX_ERR(0, 365, __pyx_L1_error)
      __Pyx_XDECREF(__pyx_t_2); __pyx_t_2 = 0;
      __Pyx_GOTREF(__pyx_t_4);
      __Pyx_DECREF(__pyx_t_1); __pyx_t_1 = 0;
      __Pyx_DECREF(__pyx_t_5); __pyx_t_5 = 0;
    } else
    #endif
    {
      __pyx_t_22 = PyTuple_New(3+__pyx_t_6); if (unlikely(!__pyx_t_22)) __PYX_ERR(0, 365, __pyx_L1_error)
      __Pyx_GOTREF(__pyx_t_22);
      if (__pyx_t_2) {
        __Pyx_GIVEREF(__pyx_t_2); PyTuple_SET_ITEM(__pyx_t_22, 0, __pyx_t_2); __pyx_t_2 = NULL;
      }
      __Pyx_GIVEREF(__pyx_t_1);
      PyTuple_SET_ITEM(__pyx_t_22, 0+__pyx_t_6, __pyx_t_1);
      __Pyx_GIVEREF(__pyx_t_5);
      PyTuple_SET_ITEM(__pyx_t_22, 1+__pyx_t_6, __pyx_t_5);
      __Pyx_INCREF(__pyx_n_s_o);
      __Pyx_GIVEREF(__pyx_n_s_o);
      PyTuple_SET_ITEM(__pyx_t_22, 2+__pyx_t_6, __pyx_n_s_o);
      __pyx_t_1 = 0;
      __pyx_t_5 = 0;
      __pyx_t_4 = __Pyx_PyObject_Call(__pyx_t_3, __pyx_t_22, NULL); if (unlikely(!__pyx_t_4)) __PYX_ERR(0, 365, __pyx_L1_error)
      __Pyx_GOTREF(__pyx_t_4);
      __Pyx_DECREF(__pyx_t_22); __pyx_t_22 = 0;
    }
    __Pyx_DECREF(__pyx_t_3); __pyx_t_3 = 0;
    __Pyx_DECREF(__pyx_t_4); __pyx_t_4 = 0;

    /* "avalanches.pyx":366
 *         plt.loglog(x, ccdf, color = "blue")
 *         plt.loglog(x, ccdf, "o")
 *         plt.xlabel(xlab)             # <<<<<<<<<<<<<<
 *         plt.ylabel(ylab)
 *         plt.title(title)
 */
    __pyx_t_3 = __Pyx_GetModuleGlobalName(__pyx_n_s_plt); if (unlikely(!__pyx_t_3)) __PYX_ERR(0, 366, __pyx_L1_error)
    __Pyx_GOTREF(__pyx_t_3);
    __pyx_t_22 = __Pyx_PyObject_GetAttrStr(__pyx_t_3, __pyx_n_s_xlabel); if (unlikely(!__pyx_t_22)) __PYX_ERR(0, 366, __pyx_L1_error)
    __Pyx_GOTREF(__pyx_t_22);
    __Pyx_DECREF(__pyx_t_3); __pyx_t_3 = 0;
    __pyx_t_3 = NULL;
    if (CYTHON_UNPACK_METHODS && unlikely(PyMethod_Check(__pyx_t_22))) {
      __pyx_t_3 = PyMethod_GET_SELF(__pyx_t_22);
      if (likely(__pyx_t_3)) {
        PyObject* function = PyMethod_GET_FUNCTION(__pyx_t_22);
        __Pyx_INCREF(__pyx_t_3);
        __Pyx_INCREF(function);
        __Pyx_DECREF_SET(__pyx_t_22, function);
      }
    }
    if (!__pyx_t_3) {
      __pyx_t_4 = __Pyx_PyObject_CallOneArg(__pyx_t_22, __pyx_v_xlab); if (unlikely(!__pyx_t_4)) __PYX_ERR(0, 366, __pyx_L1_error)
      __Pyx_GOTREF(__pyx_t_4);
    } else {
      #if CYTHON_FAST_PYCALL
      if (PyFunction_Check(__pyx_t_22)) {
        PyObject *__pyx_temp[2] = {__pyx_t_3, __pyx_v_xlab};
        __pyx_t_4 = __Pyx_PyFunction_FastCall(__pyx_t_22, __pyx_temp+1-1, 1+1); if (unlikely(!__pyx_t_4)) __PYX_ERR(0, 366, __pyx_L1_error)
        __Pyx_XDECREF(__pyx_t_3); __pyx_t_3 = 0;
        __Pyx_GOTREF(__pyx_t_4);
      } else
      #endif
      #if CYTHON_FAST_PYCCALL
      if (__Pyx_PyFastCFunction_Check(__pyx_t_22)) {
        PyObject *__pyx_temp[2] = {__pyx_t_3, __pyx_v_xlab};
        __pyx_t_4 = __Pyx_PyCFunction_FastCall(__pyx_t_22, __pyx_temp+1-1, 1+1); if (unlikely(!__pyx_t_4)) __PYX_ERR(0, 366, __pyx_L1_error)
        __Pyx_XDECREF(__pyx_t_3); __pyx_t_3 = 0;
        __Pyx_GOTREF(__pyx_t_4);
      } else
      #endif
      {
        __pyx_t_5 = PyTuple_New(1+1); if (unlikely(!__pyx_t_5)) __PYX_ERR(0, 366, __pyx_L1_error)
        __Pyx_GOTREF(__pyx_t_5);
        __Pyx_GIVEREF(__pyx_t_3); PyTuple_SET_ITEM(__pyx_t_5, 0, __pyx_t_3); __pyx_t_3 = NULL;
        __Pyx_INCREF(__pyx_v_xlab);
        __Pyx_GIVEREF(__pyx_v_xlab);
        PyTuple_SET_ITEM(__pyx_t_5, 0+1, __pyx_v_xlab);
        __pyx_t_4 = __Pyx_PyObject_Call(__pyx_t_22, __pyx_t_5, NULL); if (unlikely(!__pyx_t_4)) __PYX_ERR(0, 366, __pyx_L1_error)
        __Pyx_GOTREF(__pyx_t_4);
        __Pyx_DECREF(__pyx_t_5); __pyx_t_5 = 0;
      }
    }
    __Pyx_DECREF(__pyx_t_22); __pyx_t_22 = 0;
    __Pyx_DECREF(__pyx_t_4); __pyx_t_4 = 0;

    /* "avalanches.pyx":367
 *         plt.loglog(x, ccdf, "o")
 *         plt.xlabel(xlab)
 *         plt.ylabel(ylab)             # <<<<<<<<<<<<<<
 *         plt.title(title)
 *         plt.show()
 */
    __pyx_t_22 = __Pyx_GetModuleGlobalName(__pyx_n_s_plt); if (unlikely(!__pyx_t_22)) __PYX_ERR(0, 367, __pyx_L1_error)
    __Pyx_GOTREF(__pyx_t_22);
    __pyx_t_5 = __Pyx_PyObject_GetAttrStr(__pyx_t_22, __pyx_n_s_ylabel); if (unlikely(!__pyx_t_5)) __PYX_ERR(0, 367, __pyx_L1_error)
    __Pyx_GOTREF(__pyx_t_5);
    __Pyx_DECREF(__pyx_t_22); __pyx_t_22 = 0;
    __pyx_t_22 = NULL;
    if (CYTHON_UNPACK_METHODS && unlikely(PyMethod_Check(__pyx_t_5))) {
      __pyx_t_22 = PyMethod_GET_SELF(__pyx_t_5);
      if (likely(__pyx_t_22)) {
        PyObject* function = PyMethod_GET_FUNCTION(__pyx_t_5);
        __Pyx_INCREF(__pyx_t_22);
        __Pyx_INCREF(function);
        __Pyx_DECREF_SET(__pyx_t_5, function);
      }
    }
    if (!__pyx_t_22) {
      __pyx_t_4 = __Pyx_PyObject_CallOneArg(__pyx_t_5, __pyx_v_ylab); if (unlikely(!__pyx_t_4)) __PYX_ERR(0, 367, __pyx_L1_error)
      __Pyx_GOTREF(__pyx_t_4);
    } else {
      #if CYTHON_FAST_PYCALL
      if (PyFunction_Check(__pyx_t_5)) {
        PyObject *__pyx_temp[2] = {__pyx_t_22, __pyx_v_ylab};
        __pyx_t_4 = __Pyx_PyFunction_FastCall(__pyx_t_5, __pyx_temp+1-1, 1+1); if (unlikely(!__pyx_t_4)) __PYX_ERR(0, 367, __pyx_L1_error)
        __Pyx_XDECREF(__pyx_t_22); __pyx_t_22 = 0;
        __Pyx_GOTREF(__pyx_t_4);
      } else
      #endif
      #if CYTHON_FAST_PYCCALL
      if (__Pyx_PyFastCFunction_Check(__pyx_t_5)) {
        PyObject *__pyx_temp[2] = {__pyx_t_22, __pyx_v_ylab};
        __pyx_t_4 = __Pyx_PyCFunction_FastCall(__pyx_t_5, __pyx_temp+1-1, 1+1); if (unlikely(!__pyx_t_4)) __PYX_ERR(0, 367, __pyx_L1_error)
        __Pyx_XDECREF(__pyx_t_22); __pyx_t_22 = 0;
        __Pyx_GOTREF(__pyx_t_4);
      } else
      #endif
      {
        __pyx_t_3 = PyTuple_New(1+1); if (unlikely(!__pyx_t_3)) __PYX_ERR(0, 367, __pyx_L1_error)
        __Pyx_GOTREF(__pyx_t_3);
        __Pyx_GIVEREF(__pyx_t_22); PyTuple_SET_ITEM(__pyx_t_3, 0, __pyx_t_22); __pyx_t_22 = NULL;
        __Pyx_INCREF(__pyx_v_ylab);
        __Pyx_GIVEREF(__pyx_v_ylab);
        PyTuple_SET_ITEM(__pyx_t_3, 0+1, __pyx_v_ylab);
        __pyx_t_4 = __Pyx_PyObject_Call(__pyx_t_5, __pyx_t_3, NULL); if (unlikely(!__pyx_t_4)) __PYX_ERR(0, 367, __pyx_L1_error)
        __Pyx_GOTREF(__pyx_t_4);
        __Pyx_DECREF(__pyx_t_3); __pyx_t_3 = 0;
      }
    }
    __Pyx_DECREF(__pyx_t_5); __pyx_t_5 = 0;
    __Pyx_DECREF(__pyx_t_4); __pyx_t_4 = 0;

    /* "avalanches.pyx":368
 *         plt.xlabel(xlab)
 *         plt.ylabel(ylab)
 *         plt.title(title)             # <<<<<<<<<<<<<<
 *         plt.show()
 * 
 */
    __pyx_t_5 = __Pyx_GetModuleGlobalName(__pyx_n_s_plt); if (unlikely(!__pyx_t_5)) __PYX_ERR(0, 368, __pyx_L1_error)
    __Pyx_GOTREF(__pyx_t_5);
    __pyx_t_3 = __Pyx_PyObject_GetAttrStr(__pyx_t_5, __pyx_n_s_title); if (unlikely(!__pyx_t_3)) __PYX_ERR(0, 368, __pyx_L1_error)
    __Pyx_GOTREF(__pyx_t_3);
    __Pyx_DECREF(__pyx_t_5); __pyx_t_5 = 0;
    __pyx_t_5 = NULL;
    if (CYTHON_UNPACK_METHODS && unlikely(PyMethod_Check(__pyx_t_3))) {
      __pyx_t_5 = PyMethod_GET_SELF(__pyx_t_3);
      if (likely(__pyx_t_5)) {
        PyObject* function = PyMethod_GET_FUNCTION(__pyx_t_3);
        __Pyx_INCREF(__pyx_t_5);
        __Pyx_INCREF(function);
        __Pyx_DECREF_SET(__pyx_t_3, function);
      }
    }
    if (!__pyx_t_5) {
      __pyx_t_4 = __Pyx_PyObject_CallOneArg(__pyx_t_3, __pyx_v_title); if (unlikely(!__pyx_t_4)) __PYX_ERR(0, 368, __pyx_L1_error)
      __Pyx_GOTREF(__pyx_t_4);
    } else {
      #if CYTHON_FAST_PYCALL
      if (PyFunction_Check(__pyx_t_3)) {
        PyObject *__pyx_temp[2] = {__pyx_t_5, __pyx_v_title};
        __pyx_t_4 = __Pyx_PyFunction_FastCall(__pyx_t_3, __pyx_temp+1-1, 1+1); if (unlikely(!__pyx_t_4)) __PYX_ERR(0, 368, __pyx_L1_error)
        __Pyx_XDECREF(__pyx_t_5); __pyx_t_5 = 0;
        __Pyx_GOTREF(__pyx_t_4);
      } else
      #endif
      #if CYTHON_FAST_PYCCALL
      if (__Pyx_PyFastCFunction_Check(__pyx_t_3)) {
        PyObject *__pyx_temp[2] = {__pyx_t_5, __pyx_v_title};
        __pyx_t_4 = __Pyx_PyCFunction_FastCall(__pyx_t_3, __pyx_temp+1-1, 1+1); if (unlikely(!__pyx_t_4)) __PYX_ERR(0, 368, __pyx_L1_error)
        __Pyx_XDECREF(__pyx_t_5); __pyx_t_5 = 0;
        __Pyx_GOTREF(__pyx_t_4);
      } else
      #endif
      {
        __pyx_t_22 = PyTuple_New(1+1); if (unlikely(!__pyx_t_22)) __PYX_ERR(0, 368, __pyx_L1_error)
        __Pyx_GOTREF(__pyx_t_22);
        __Pyx_GIVEREF(__pyx_t_5); PyTuple_SET_ITEM(__pyx_t_22, 0, __pyx_t_5); __pyx_t_5 = NULL;
        __Pyx_INCREF(__pyx_v_title);
        __Pyx_GIVEREF(__pyx_v_title);
        PyTuple_SET_ITEM(__pyx_t_22, 0+1, __pyx_v_title);
        __pyx_t_4 = __Pyx_PyObject_Call(__pyx_t_3, __pyx_t_22, NULL); if (unlikely(!__pyx_t_4)) __PYX_ERR(0, 368, __pyx_L1_error)
        __Pyx_GOTREF(__pyx_t_4);
        __Pyx_DECREF(__pyx_t_22); __pyx_t_22 = 0;
      }
    }
    __Pyx_DECREF(__pyx_t_3); __pyx_t_3 = 0;
    __Pyx_DECREF(__pyx_t_4); __pyx_t_4 = 0;

    /* "avalanches.pyx":369
 *         plt.ylabel(ylab)
 *         plt.title(title)
 *         plt.show()             # <<<<<<<<<<<<<<
 * 
 *     return x, ccdf
 */
    __pyx_t_3 = __Pyx_GetModuleGlobalName(__pyx_n_s_plt); if (unlikely(!__pyx_t_3)) __PYX_ERR(0, 369, __pyx_L1_error)
    __Pyx_GOTREF(__pyx_t_3);
    __pyx_t_22 = __Pyx_PyObject_GetAttrStr(__pyx_t_3, __pyx_n_s_show); if (unlikely(!__pyx_t_22)) __PYX_ERR(0, 369, __pyx_L1_error)
    __Pyx_GOTREF(__pyx_t_22);
    __Pyx_DECREF(__pyx_t_3); __pyx_t_3 = 0;
    __pyx_t_3 = NULL;
    if (CYTHON_UNPACK_METHODS && unlikely(PyMethod_Check(__pyx_t_22))) {
      __pyx_t_3 = PyMethod_GET_SELF(__pyx_t_22);
      if (likely(__pyx_t_3)) {
        PyObject* function = PyMethod_GET_FUNCTION(__pyx_t_22);
        __Pyx_INCREF(__pyx_t_3);
        __Pyx_INCREF(function);
        __Pyx_DECREF_SET(__pyx_t_22, function);
      }
    }
    if (__pyx_t_3) {
      __pyx_t_4 = __Pyx_PyObject_CallOneArg(__pyx_t_22, __pyx_t_3); if (unlikely(!__pyx_t_4)) __PYX_ERR(0, 369, __pyx_L1_error)
      __Pyx_DECREF(__pyx_t_3); __pyx_t_3 = 0;
    } else {
      __pyx_t_4 = __Pyx_PyObject_CallNoArg(__pyx_t_22); if (unlikely(!__pyx_t_4)) __PYX_ERR(0, 369, __pyx_L1_error)
    }
    __Pyx_GOTREF(__pyx_t_4);
    __Pyx_DECREF(__pyx_t_22); __pyx_t_22 = 0;
    __Pyx_DECREF(__pyx_t_4); __pyx_t_4 = 0;

    /* "avalanches.pyx":362
 *         ccdf[i] = np.sum(y[i:])
 * 
 *     if plot == True:             # <<<<<<<<<<<<<<
 *         plt.subplots()
 *         plt.loglog(x, ccdf, color = "blue")
 */
  }

  /* "avalanches.pyx":371
 *         plt.show()
 * 
 *     return x, ccdf             # <<<<<<<<<<<<<<
 * 
 * @cython.wraparound(False)
 */
  __Pyx_XDECREF(__pyx_r);
  __pyx_t_4 = __pyx_memoryview_fromslice(__pyx_v_x, 1, (PyObject *(*)(char *)) __pyx_memview_get_long, (int (*)(char *, PyObject *)) __pyx_memview_set_long, 0);; if (unlikely(!__pyx_t_4)) __PYX_ERR(0, 371, __pyx_L1_error)
  __Pyx_GOTREF(__pyx_t_4);
  __pyx_t_22 = __pyx_memoryview_fromslice(__pyx_v_ccdf, 1, (PyObject *(*)(char *)) __pyx_memview_get_double, (int (*)(char *, PyObject *)) __pyx_memview_set_double, 0);; if (unlikely(!__pyx_t_22)) __PYX_ERR(0, 371, __pyx_L1_error)
  __Pyx_GOTREF(__pyx_t_22);
  __pyx_t_3 = PyTuple_New(2); if (unlikely(!__pyx_t_3)) __PYX_ERR(0, 371, __pyx_L1_error)
  __Pyx_GOTREF(__pyx_t_3);
  __Pyx_GIVEREF(__pyx_t_4);
  PyTuple_SET_ITEM(__pyx_t_3, 0, __pyx_t_4);
  __Pyx_GIVEREF(__pyx_t_22);
  PyTuple_SET_ITEM(__pyx_t_3, 1, __pyx_t_22);
  __pyx_t_4 = 0;
  __pyx_t_22 = 0;
  __pyx_r = __pyx_t_3;
  __pyx_t_3 = 0;
  goto __pyx_L0;

  /* "avalanches.pyx":340
 * @cython.boundscheck(False)
 * @cython.cdivision(True)
 * def CCDF(int[:] X, bint plot = False, str xlab = "X", str ylab = "Probability", str title = "CCDF"):             # <<<<<<<<<<<<<<
 *     C = Counter(X)
 *     cdef int m = min(X)
 */

  /* function exit code */
  __pyx_L1_error:;
  __Pyx_XDECREF(__pyx_t_1);
  __Pyx_XDECREF(__pyx_t_2);
  __Pyx_XDECREF(__pyx_t_3);
  __Pyx_XDECREF(__pyx_t_4);
  __Pyx_XDECREF(__pyx_t_5);
  __PYX_XDEC_MEMVIEW(&__pyx_t_9, 1);
  __PYX_XDEC_MEMVIEW(&__pyx_t_10, 1);
  __Pyx_XDECREF(__pyx_t_22);
  __Pyx_AddTraceback("avalanches.CCDF", __pyx_clineno, __pyx_lineno, __pyx_filename);
  __pyx_r = NULL;
  __pyx_L0:;
  __Pyx_XDECREF(__pyx_v_C);
  __PYX_XDEC_MEMVIEW(&__pyx_v_x, 1);
  __PYX_XDEC_MEMVIEW(&__pyx_v_y, 1);
  __PYX_XDEC_MEMVIEW(&__pyx_v_ccdf, 1);
  __PYX_XDEC_MEMVIEW(&__pyx_v_X, 1);
  __Pyx_XGIVEREF(__pyx_r);
  __Pyx_RefNannyFinishContext();
  return __pyx_r;
}

/* "avalanches.pyx":376
 * @cython.boundscheck(False)
 * @cython.cdivision(True)
 * def exponent_relation(int[:] lengths, int[:] sizes, bint plot = False):             # <<<<<<<<<<<<<<
 *     """
 *     Returns the average size for a given length.
 */

/* Python wrapper */
static PyObject *__pyx_pw_10avalanches_13exponent_relation(PyObject *__pyx_self, PyObject *__pyx_args, PyObject *__pyx_kwds); /*proto*/
static char __pyx_doc_10avalanches_12exponent_relation[] = "\n    Returns the average size for a given length. \n    ";
static PyMethodDef __pyx_mdef_10avalanches_13exponent_relation = {"exponent_relation", (PyCFunction)__pyx_pw_10avalanches_13exponent_relation, METH_VARARGS|METH_KEYWORDS, __pyx_doc_10avalanches_12exponent_relation};
static PyObject *__pyx_pw_10avalanches_13exponent_relation(PyObject *__pyx_self, PyObject *__pyx_args, PyObject *__pyx_kwds) {
  __Pyx_memviewslice __pyx_v_lengths = { 0, 0, { 0 }, { 0 }, { 0 } };
  __Pyx_memviewslice __pyx_v_sizes = { 0, 0, { 0 }, { 0 }, { 0 } };
  int __pyx_v_plot;
  PyObject *__pyx_r = 0;
  __Pyx_RefNannyDeclarations
  __Pyx_RefNannySetupContext("exponent_relation (wrapper)", 0);
  {
    static PyObject **__pyx_pyargnames[] = {&__pyx_n_s_lengths,&__pyx_n_s_sizes,&__pyx_n_s_plot,0};
    PyObject* values[3] = {0,0,0};
    if (unlikely(__pyx_kwds)) {
      Py_ssize_t kw_args;
      const Py_ssize_t pos_args = PyTuple_GET_SIZE(__pyx_args);
      switch (pos_args) {
        case  3: values[2] = PyTuple_GET_ITEM(__pyx_args, 2);
        CYTHON_FALLTHROUGH;
        case  2: values[1] = PyTuple_GET_ITEM(__pyx_args, 1);
        CYTHON_FALLTHROUGH;
        case  1: values[0] = PyTuple_GET_ITEM(__pyx_args, 0);
        CYTHON_FALLTHROUGH;
        case  0: break;
        default: goto __pyx_L5_argtuple_error;
      }
      kw_args = PyDict_Size(__pyx_kwds);
      switch (pos_args) {
        case  0:
        if (likely((values[0] = __Pyx_PyDict_GetItemStr(__pyx_kwds, __pyx_n_s_lengths)) != 0)) kw_args--;
        else goto __pyx_L5_argtuple_error;
        CYTHON_FALLTHROUGH;
        case  1:
        if (likely((values[1] = __Pyx_PyDict_GetItemStr(__pyx_kwds, __pyx_n_s_sizes)) != 0)) kw_args--;
        else {
          __Pyx_RaiseArgtupleInvalid("exponent_relation", 0, 2, 3, 1); __PYX_ERR(0, 376, __pyx_L3_error)
        }
        CYTHON_FALLTHROUGH;
        case  2:
        if (kw_args > 0) {
          PyObject* value = __Pyx_PyDict_GetItemStr(__pyx_kwds, __pyx_n_s_plot);
          if (value) { values[2] = value; kw_args--; }
        }
      }
      if (unlikely(kw_args > 0)) {
        if (unlikely(__Pyx_ParseOptionalKeywords(__pyx_kwds, __pyx_pyargnames, 0, values, pos_args, "exponent_relation") < 0)) __PYX_ERR(0, 376, __pyx_L3_error)
      }
    } else {
      switch (PyTuple_GET_SIZE(__pyx_args)) {
        case  3: values[2] = PyTuple_GET_ITEM(__pyx_args, 2);
        CYTHON_FALLTHROUGH;
        case  2: values[1] = PyTuple_GET_ITEM(__pyx_args, 1);
        values[0] = PyTuple_GET_ITEM(__pyx_args, 0);
        break;
        default: goto __pyx_L5_argtuple_error;
      }
    }
    __pyx_v_lengths = __Pyx_PyObject_to_MemoryviewSlice_ds_int(values[0], PyBUF_WRITABLE); if (unlikely(!__pyx_v_lengths.memview)) __PYX_ERR(0, 376, __pyx_L3_error)
    __pyx_v_sizes = __Pyx_PyObject_to_MemoryviewSlice_ds_int(values[1], PyBUF_WRITABLE); if (unlikely(!__pyx_v_sizes.memview)) __PYX_ERR(0, 376, __pyx_L3_error)
    if (values[2]) {
      __pyx_v_plot = __Pyx_PyObject_IsTrue(values[2]); if (unlikely((__pyx_v_plot == (int)-1) && PyErr_Occurred())) __PYX_ERR(0, 376, __pyx_L3_error)
    } else {
      __pyx_v_plot = ((int)0);
    }
  }
  goto __pyx_L4_argument_unpacking_done;
  __pyx_L5_argtuple_error:;
  __Pyx_RaiseArgtupleInvalid("exponent_relation", 0, 2, 3, PyTuple_GET_SIZE(__pyx_args)); __PYX_ERR(0, 376, __pyx_L3_error)
  __pyx_L3_error:;
  __Pyx_AddTraceback("avalanches.exponent_relation", __pyx_clineno, __pyx_lineno, __pyx_filename);
  __Pyx_RefNannyFinishContext();
  return NULL;
  __pyx_L4_argument_unpacking_done:;
  __pyx_r = __pyx_pf_10avalanches_12exponent_relation(__pyx_self, __pyx_v_lengths, __pyx_v_sizes, __pyx_v_plot);

  /* function exit code */
  __Pyx_RefNannyFinishContext();
  return __pyx_r;
}

static PyObject *__pyx_pf_10avalanches_12exponent_relation(CYTHON_UNUSED PyObject *__pyx_self, __Pyx_memviewslice __pyx_v_lengths, __Pyx_memviewslice __pyx_v_sizes, int __pyx_v_plot) {
  int __pyx_v_N_lens;
  PyObject *__pyx_v_length_dict = 0;
  int __pyx_v_num_lengths;
  int __pyx_v_i;
  __Pyx_memviewslice __pyx_v_avg_sizes = { 0, 0, { 0 }, { 0 }, { 0 } };
  __Pyx_memviewslice __pyx_v_log_avg_sizes = { 0, 0, { 0 }, { 0 }, { 0 } };
  __Pyx_memviewslice __pyx_v_given_lengths = { 0, 0, { 0 }, { 0 }, { 0 } };
  __Pyx_memviewslice __pyx_v_log_given_lengths = { 0, 0, { 0 }, { 0 }, { 0 } };
  int __pyx_v_counter;
  PyObject *__pyx_v_regression = NULL;
  double __pyx_v_slope;
  double __pyx_v_intercept;
  double __pyx_v_pval;
  __Pyx_memviewslice __pyx_v_x_axis = { 0, 0, { 0 }, { 0 }, { 0 } };
  int __pyx_v_N_x;
  __Pyx_memviewslice __pyx_v_y_axis = { 0, 0, { 0 }, { 0 }, { 0 } };
  PyObject *__pyx_r = NULL;
  __Pyx_RefNannyDeclarations
  PyObject *__pyx_t_1 = NULL;
  int __pyx_t_2;
  int __pyx_t_3;
  int __pyx_t_4;
  Py_ssize_t __pyx_t_5;
  int __pyx_t_6;
  int __pyx_t_7;
  Py_ssize_t __pyx_t_8;
  PyObject *__pyx_t_9 = NULL;
  Py_ssize_t __pyx_t_10;
  Py_ssize_t __pyx_t_11;
  Py_ssize_t __pyx_t_12;
  Py_ssize_t __pyx_t_13;
  int __pyx_t_14;
  PyObject *__pyx_t_15 = NULL;
  PyObject *__pyx_t_16 = NULL;
  PyObject *__pyx_t_17 = NULL;
  __Pyx_memviewslice __pyx_t_18 = { 0, 0, { 0 }, { 0 }, { 0 } };
  Py_ssize_t __pyx_t_19;
  Py_ssize_t __pyx_t_20;
  Py_ssize_t __pyx_t_21;
  Py_ssize_t __pyx_t_22;
  double __pyx_t_23;
  Py_ssize_t __pyx_t_24;
  Py_ssize_t __pyx_t_25;
  PyObject *__pyx_t_26 = NULL;
  Py_ssize_t __pyx_t_27;
  Py_ssize_t __pyx_t_28;
  PyObject *__pyx_t_29 = NULL;
  PyObject *__pyx_t_30 = NULL;
  __Pyx_RefNannySetupContext("exponent_relation", 0);

  /* "avalanches.pyx":380
 *     Returns the average size for a given length.
 *     """
 *     cdef int N_lens = lengths.shape[0]             # <<<<<<<<<<<<<<
 *     cdef dict length_dict = {}
 *     cdef int num_lengths = 0
 */
  __pyx_v_N_lens = (__pyx_v_lengths.shape[0]);

  /* "avalanches.pyx":381
 *     """
 *     cdef int N_lens = lengths.shape[0]
 *     cdef dict length_dict = {}             # <<<<<<<<<<<<<<
 *     cdef int num_lengths = 0
 *     cdef int i
 */
  __pyx_t_1 = __Pyx_PyDict_NewPresized(0); if (unlikely(!__pyx_t_1)) __PYX_ERR(0, 381, __pyx_L1_error)
  __Pyx_GOTREF(__pyx_t_1);
  __pyx_v_length_dict = ((PyObject*)__pyx_t_1);
  __pyx_t_1 = 0;

  /* "avalanches.pyx":382
 *     cdef int N_lens = lengths.shape[0]
 *     cdef dict length_dict = {}
 *     cdef int num_lengths = 0             # <<<<<<<<<<<<<<
 *     cdef int i
 * 
 */
  __pyx_v_num_lengths = 0;

  /* "avalanches.pyx":385
 *     cdef int i
 * 
 *     for i in range(N_lens):             # <<<<<<<<<<<<<<
 *         if lengths[i] not in length_dict:
 *             length_dict[lengths[i]] = [sizes[i]]
 */
  __pyx_t_2 = __pyx_v_N_lens;
  __pyx_t_3 = __pyx_t_2;
  for (__pyx_t_4 = 0; __pyx_t_4 < __pyx_t_3; __pyx_t_4+=1) {
    __pyx_v_i = __pyx_t_4;

    /* "avalanches.pyx":386
 * 
 *     for i in range(N_lens):
 *         if lengths[i] not in length_dict:             # <<<<<<<<<<<<<<
 *             length_dict[lengths[i]] = [sizes[i]]
 *             num_lengths += 1
 */
    __pyx_t_5 = __pyx_v_i;
    __pyx_t_1 = __Pyx_PyInt_From_int((*((int *) ( /* dim=0 */ (__pyx_v_lengths.data + __pyx_t_5 * __pyx_v_lengths.strides[0]) )))); if (unlikely(!__pyx_t_1)) __PYX_ERR(0, 386, __pyx_L1_error)
    __Pyx_GOTREF(__pyx_t_1);
    __pyx_t_6 = (__Pyx_PyDict_ContainsTF(__pyx_t_1, __pyx_v_length_dict, Py_NE)); if (unlikely(__pyx_t_6 < 0)) __PYX_ERR(0, 386, __pyx_L1_error)
    __Pyx_DECREF(__pyx_t_1); __pyx_t_1 = 0;
    __pyx_t_7 = (__pyx_t_6 != 0);
    if (__pyx_t_7) {

      /* "avalanches.pyx":387
 *     for i in range(N_lens):
 *         if lengths[i] not in length_dict:
 *             length_dict[lengths[i]] = [sizes[i]]             # <<<<<<<<<<<<<<
 *             num_lengths += 1
 *         elif lengths[i] in length_dict:
 */
      __pyx_t_8 = __pyx_v_i;
      __pyx_t_1 = __Pyx_PyInt_From_int((*((int *) ( /* dim=0 */ (__pyx_v_sizes.data + __pyx_t_8 * __pyx_v_sizes.strides[0]) )))); if (unlikely(!__pyx_t_1)) __PYX_ERR(0, 387, __pyx_L1_error)
      __Pyx_GOTREF(__pyx_t_1);
      __pyx_t_9 = PyList_New(1); if (unlikely(!__pyx_t_9)) __PYX_ERR(0, 387, __pyx_L1_error)
      __Pyx_GOTREF(__pyx_t_9);
      __Pyx_GIVEREF(__pyx_t_1);
      PyList_SET_ITEM(__pyx_t_9, 0, __pyx_t_1);
      __pyx_t_1 = 0;
      __pyx_t_10 = __pyx_v_i;
      __pyx_t_1 = __Pyx_PyInt_From_int((*((int *) ( /* dim=0 */ (__pyx_v_lengths.data + __pyx_t_10 * __pyx_v_lengths.strides[0]) )))); if (unlikely(!__pyx_t_1)) __PYX_ERR(0, 387, __pyx_L1_error)
      __Pyx_GOTREF(__pyx_t_1);
      if (unlikely(PyDict_SetItem(__pyx_v_length_dict, __pyx_t_1, __pyx_t_9) < 0)) __PYX_ERR(0, 387, __pyx_L1_error)
      __Pyx_DECREF(__pyx_t_1); __pyx_t_1 = 0;
      __Pyx_DECREF(__pyx_t_9); __pyx_t_9 = 0;

      /* "avalanches.pyx":388
 *         if lengths[i] not in length_dict:
 *             length_dict[lengths[i]] = [sizes[i]]
 *             num_lengths += 1             # <<<<<<<<<<<<<<
 *         elif lengths[i] in length_dict:
 *             length_dict[lengths[i]].append(sizes[i])
 */
      __pyx_v_num_lengths = (__pyx_v_num_lengths + 1);

      /* "avalanches.pyx":386
 * 
 *     for i in range(N_lens):
 *         if lengths[i] not in length_dict:             # <<<<<<<<<<<<<<
 *             length_dict[lengths[i]] = [sizes[i]]
 *             num_lengths += 1
 */
      goto __pyx_L5;
    }

    /* "avalanches.pyx":389
 *             length_dict[lengths[i]] = [sizes[i]]
 *             num_lengths += 1
 *         elif lengths[i] in length_dict:             # <<<<<<<<<<<<<<
 *             length_dict[lengths[i]].append(sizes[i])
 * 
 */
    __pyx_t_11 = __pyx_v_i;
    __pyx_t_9 = __Pyx_PyInt_From_int((*((int *) ( /* dim=0 */ (__pyx_v_lengths.data + __pyx_t_11 * __pyx_v_lengths.strides[0]) )))); if (unlikely(!__pyx_t_9)) __PYX_ERR(0, 389, __pyx_L1_error)
    __Pyx_GOTREF(__pyx_t_9);
    __pyx_t_7 = (__Pyx_PyDict_ContainsTF(__pyx_t_9, __pyx_v_length_dict, Py_EQ)); if (unlikely(__pyx_t_7 < 0)) __PYX_ERR(0, 389, __pyx_L1_error)
    __Pyx_DECREF(__pyx_t_9); __pyx_t_9 = 0;
    __pyx_t_6 = (__pyx_t_7 != 0);
    if (__pyx_t_6) {

      /* "avalanches.pyx":390
 *             num_lengths += 1
 *         elif lengths[i] in length_dict:
 *             length_dict[lengths[i]].append(sizes[i])             # <<<<<<<<<<<<<<
 * 
 *     cdef double[:] avg_sizes = np.zeros(num_lengths)
 */
      __pyx_t_12 = __pyx_v_i;
      __pyx_t_9 = __Pyx_PyInt_From_int((*((int *) ( /* dim=0 */ (__pyx_v_lengths.data + __pyx_t_12 * __pyx_v_lengths.strides[0]) )))); if (unlikely(!__pyx_t_9)) __PYX_ERR(0, 390, __pyx_L1_error)
      __Pyx_GOTREF(__pyx_t_9);
      __pyx_t_1 = __Pyx_PyDict_GetItem(__pyx_v_length_dict, __pyx_t_9); if (unlikely(!__pyx_t_1)) __PYX_ERR(0, 390, __pyx_L1_error)
      __Pyx_GOTREF(__pyx_t_1);
      __Pyx_DECREF(__pyx_t_9); __pyx_t_9 = 0;
      __pyx_t_13 = __pyx_v_i;
      __pyx_t_9 = __Pyx_PyInt_From_int((*((int *) ( /* dim=0 */ (__pyx_v_sizes.data + __pyx_t_13 * __pyx_v_sizes.strides[0]) )))); if (unlikely(!__pyx_t_9)) __PYX_ERR(0, 390, __pyx_L1_error)
      __Pyx_GOTREF(__pyx_t_9);
      __pyx_t_14 = __Pyx_PyObject_Append(__pyx_t_1, __pyx_t_9); if (unlikely(__pyx_t_14 == ((int)-1))) __PYX_ERR(0, 390, __pyx_L1_error)
      __Pyx_DECREF(__pyx_t_1); __pyx_t_1 = 0;
      __Pyx_DECREF(__pyx_t_9); __pyx_t_9 = 0;

      /* "avalanches.pyx":389
 *             length_dict[lengths[i]] = [sizes[i]]
 *             num_lengths += 1
 *         elif lengths[i] in length_dict:             # <<<<<<<<<<<<<<
 *             length_dict[lengths[i]].append(sizes[i])
 * 
 */
    }
    __pyx_L5:;
  }

  /* "avalanches.pyx":392
 *             length_dict[lengths[i]].append(sizes[i])
 * 
 *     cdef double[:] avg_sizes = np.zeros(num_lengths)             # <<<<<<<<<<<<<<
 *     cdef double[:] log_avg_sizes = np.zeros(num_lengths)
 *     cdef double[:] given_lengths = np.zeros(num_lengths)
 */
  __pyx_t_1 = __Pyx_GetModuleGlobalName(__pyx_n_s_np); if (unlikely(!__pyx_t_1)) __PYX_ERR(0, 392, __pyx_L1_error)
  __Pyx_GOTREF(__pyx_t_1);
  __pyx_t_15 = __Pyx_PyObject_GetAttrStr(__pyx_t_1, __pyx_n_s_zeros); if (unlikely(!__pyx_t_15)) __PYX_ERR(0, 392, __pyx_L1_error)
  __Pyx_GOTREF(__pyx_t_15);
  __Pyx_DECREF(__pyx_t_1); __pyx_t_1 = 0;
  __pyx_t_1 = __Pyx_PyInt_From_int(__pyx_v_num_lengths); if (unlikely(!__pyx_t_1)) __PYX_ERR(0, 392, __pyx_L1_error)
  __Pyx_GOTREF(__pyx_t_1);
  __pyx_t_16 = NULL;
  if (CYTHON_UNPACK_METHODS && unlikely(PyMethod_Check(__pyx_t_15))) {
    __pyx_t_16 = PyMethod_GET_SELF(__pyx_t_15);
    if (likely(__pyx_t_16)) {
      PyObject* function = PyMethod_GET_FUNCTION(__pyx_t_15);
      __Pyx_INCREF(__pyx_t_16);
      __Pyx_INCREF(function);
      __Pyx_DECREF_SET(__pyx_t_15, function);
    }
  }
  if (!__pyx_t_16) {
    __pyx_t_9 = __Pyx_PyObject_CallOneArg(__pyx_t_15, __pyx_t_1); if (unlikely(!__pyx_t_9)) __PYX_ERR(0, 392, __pyx_L1_error)
    __Pyx_DECREF(__pyx_t_1); __pyx_t_1 = 0;
    __Pyx_GOTREF(__pyx_t_9);
  } else {
    #if CYTHON_FAST_PYCALL
    if (PyFunction_Check(__pyx_t_15)) {
      PyObject *__pyx_temp[2] = {__pyx_t_16, __pyx_t_1};
      __pyx_t_9 = __Pyx_PyFunction_FastCall(__pyx_t_15, __pyx_temp+1-1, 1+1); if (unlikely(!__pyx_t_9)) __PYX_ERR(0, 392, __pyx_L1_error)
      __Pyx_XDECREF(__pyx_t_16); __pyx_t_16 = 0;
      __Pyx_GOTREF(__pyx_t_9);
      __Pyx_DECREF(__pyx_t_1); __pyx_t_1 = 0;
    } else
    #endif
    #if CYTHON_FAST_PYCCALL
    if (__Pyx_PyFastCFunction_Check(__pyx_t_15)) {
      PyObject *__pyx_temp[2] = {__pyx_t_16, __pyx_t_1};
      __pyx_t_9 = __Pyx_PyCFunction_FastCall(__pyx_t_15, __pyx_temp+1-1, 1+1); if (unlikely(!__pyx_t_9)) __PYX_ERR(0, 392, __pyx_L1_error)
      __Pyx_XDECREF(__pyx_t_16); __pyx_t_16 = 0;
      __Pyx_GOTREF(__pyx_t_9);
      __Pyx_DECREF(__pyx_t_1); __pyx_t_1 = 0;
    } else
    #endif
    {
      __pyx_t_17 = PyTuple_New(1+1); if (unlikely(!__pyx_t_17)) __PYX_ERR(0, 392, __pyx_L1_error)
      __Pyx_GOTREF(__pyx_t_17);
      __Pyx_GIVEREF(__pyx_t_16); PyTuple_SET_ITEM(__pyx_t_17, 0, __pyx_t_16); __pyx_t_16 = NULL;
      __Pyx_GIVEREF(__pyx_t_1);
      PyTuple_SET_ITEM(__pyx_t_17, 0+1, __pyx_t_1);
      __pyx_t_1 = 0;
      __pyx_t_9 = __Pyx_PyObject_Call(__pyx_t_15, __pyx_t_17, NULL); if (unlikely(!__pyx_t_9)) __PYX_ERR(0, 392, __pyx_L1_error)
      __Pyx_GOTREF(__pyx_t_9);
      __Pyx_DECREF(__pyx_t_17); __pyx_t_17 = 0;
    }
  }
  __Pyx_DECREF(__pyx_t_15); __pyx_t_15 = 0;
  __pyx_t_18 = __Pyx_PyObject_to_MemoryviewSlice_ds_double(__pyx_t_9, PyBUF_WRITABLE); if (unlikely(!__pyx_t_18.memview)) __PYX_ERR(0, 392, __pyx_L1_error)
  __Pyx_DECREF(__pyx_t_9); __pyx_t_9 = 0;
  __pyx_v_avg_sizes = __pyx_t_18;
  __pyx_t_18.memview = NULL;
  __pyx_t_18.data = NULL;

  /* "avalanches.pyx":393
 * 
 *     cdef double[:] avg_sizes = np.zeros(num_lengths)
 *     cdef double[:] log_avg_sizes = np.zeros(num_lengths)             # <<<<<<<<<<<<<<
 *     cdef double[:] given_lengths = np.zeros(num_lengths)
 *     cdef double[:]log_given_lengths = np.zeros(num_lengths)
 */
  __pyx_t_15 = __Pyx_GetModuleGlobalName(__pyx_n_s_np); if (unlikely(!__pyx_t_15)) __PYX_ERR(0, 393, __pyx_L1_error)
  __Pyx_GOTREF(__pyx_t_15);
  __pyx_t_17 = __Pyx_PyObject_GetAttrStr(__pyx_t_15, __pyx_n_s_zeros); if (unlikely(!__pyx_t_17)) __PYX_ERR(0, 393, __pyx_L1_error)
  __Pyx_GOTREF(__pyx_t_17);
  __Pyx_DECREF(__pyx_t_15); __pyx_t_15 = 0;
  __pyx_t_15 = __Pyx_PyInt_From_int(__pyx_v_num_lengths); if (unlikely(!__pyx_t_15)) __PYX_ERR(0, 393, __pyx_L1_error)
  __Pyx_GOTREF(__pyx_t_15);
  __pyx_t_1 = NULL;
  if (CYTHON_UNPACK_METHODS && unlikely(PyMethod_Check(__pyx_t_17))) {
    __pyx_t_1 = PyMethod_GET_SELF(__pyx_t_17);
    if (likely(__pyx_t_1)) {
      PyObject* function = PyMethod_GET_FUNCTION(__pyx_t_17);
      __Pyx_INCREF(__pyx_t_1);
      __Pyx_INCREF(function);
      __Pyx_DECREF_SET(__pyx_t_17, function);
    }
  }
  if (!__pyx_t_1) {
    __pyx_t_9 = __Pyx_PyObject_CallOneArg(__pyx_t_17, __pyx_t_15); if (unlikely(!__pyx_t_9)) __PYX_ERR(0, 393, __pyx_L1_error)
    __Pyx_DECREF(__pyx_t_15); __pyx_t_15 = 0;
    __Pyx_GOTREF(__pyx_t_9);
  } else {
    #if CYTHON_FAST_PYCALL
    if (PyFunction_Check(__pyx_t_17)) {
      PyObject *__pyx_temp[2] = {__pyx_t_1, __pyx_t_15};
      __pyx_t_9 = __Pyx_PyFunction_FastCall(__pyx_t_17, __pyx_temp+1-1, 1+1); if (unlikely(!__pyx_t_9)) __PYX_ERR(0, 393, __pyx_L1_error)
      __Pyx_XDECREF(__pyx_t_1); __pyx_t_1 = 0;
      __Pyx_GOTREF(__pyx_t_9);
      __Pyx_DECREF(__pyx_t_15); __pyx_t_15 = 0;
    } else
    #endif
    #if CYTHON_FAST_PYCCALL
    if (__Pyx_PyFastCFunction_Check(__pyx_t_17)) {
      PyObject *__pyx_temp[2] = {__pyx_t_1, __pyx_t_15};
      __pyx_t_9 = __Pyx_PyCFunction_FastCall(__pyx_t_17, __pyx_temp+1-1, 1+1); if (unlikely(!__pyx_t_9)) __PYX_ERR(0, 393, __pyx_L1_error)
      __Pyx_XDECREF(__pyx_t_1); __pyx_t_1 = 0;
      __Pyx_GOTREF(__pyx_t_9);
      __Pyx_DECREF(__pyx_t_15); __pyx_t_15 = 0;
    } else
    #endif
    {
      __pyx_t_16 = PyTuple_New(1+1); if (unlikely(!__pyx_t_16)) __PYX_ERR(0, 393, __pyx_L1_error)
      __Pyx_GOTREF(__pyx_t_16);
      __Pyx_GIVEREF(__pyx_t_1); PyTuple_SET_ITEM(__pyx_t_16, 0, __pyx_t_1); __pyx_t_1 = NULL;
      __Pyx_GIVEREF(__pyx_t_15);
      PyTuple_SET_ITEM(__pyx_t_16, 0+1, __pyx_t_15);
      __pyx_t_15 = 0;
      __pyx_t_9 = __Pyx_PyObject_Call(__pyx_t_17, __pyx_t_16, NULL); if (unlikely(!__pyx_t_9)) __PYX_ERR(0, 393, __pyx_L1_error)
      __Pyx_GOTREF(__pyx_t_9);
      __Pyx_DECREF(__pyx_t_16); __pyx_t_16 = 0;
    }
  }
  __Pyx_DECREF(__pyx_t_17); __pyx_t_17 = 0;
  __pyx_t_18 = __Pyx_PyObject_to_MemoryviewSlice_ds_double(__pyx_t_9, PyBUF_WRITABLE); if (unlikely(!__pyx_t_18.memview)) __PYX_ERR(0, 393, __pyx_L1_error)
  __Pyx_DECREF(__pyx_t_9); __pyx_t_9 = 0;
  __pyx_v_log_avg_sizes = __pyx_t_18;
  __pyx_t_18.memview = NULL;
  __pyx_t_18.data = NULL;

  /* "avalanches.pyx":394
 *     cdef double[:] avg_sizes = np.zeros(num_lengths)
 *     cdef double[:] log_avg_sizes = np.zeros(num_lengths)
 *     cdef double[:] given_lengths = np.zeros(num_lengths)             # <<<<<<<<<<<<<<
 *     cdef double[:]log_given_lengths = np.zeros(num_lengths)
 * 
 */
  __pyx_t_17 = __Pyx_GetModuleGlobalName(__pyx_n_s_np); if (unlikely(!__pyx_t_17)) __PYX_ERR(0, 394, __pyx_L1_error)
  __Pyx_GOTREF(__pyx_t_17);
  __pyx_t_16 = __Pyx_PyObject_GetAttrStr(__pyx_t_17, __pyx_n_s_zeros); if (unlikely(!__pyx_t_16)) __PYX_ERR(0, 394, __pyx_L1_error)
  __Pyx_GOTREF(__pyx_t_16);
  __Pyx_DECREF(__pyx_t_17); __pyx_t_17 = 0;
  __pyx_t_17 = __Pyx_PyInt_From_int(__pyx_v_num_lengths); if (unlikely(!__pyx_t_17)) __PYX_ERR(0, 394, __pyx_L1_error)
  __Pyx_GOTREF(__pyx_t_17);
  __pyx_t_15 = NULL;
  if (CYTHON_UNPACK_METHODS && unlikely(PyMethod_Check(__pyx_t_16))) {
    __pyx_t_15 = PyMethod_GET_SELF(__pyx_t_16);
    if (likely(__pyx_t_15)) {
      PyObject* function = PyMethod_GET_FUNCTION(__pyx_t_16);
      __Pyx_INCREF(__pyx_t_15);
      __Pyx_INCREF(function);
      __Pyx_DECREF_SET(__pyx_t_16, function);
    }
  }
  if (!__pyx_t_15) {
    __pyx_t_9 = __Pyx_PyObject_CallOneArg(__pyx_t_16, __pyx_t_17); if (unlikely(!__pyx_t_9)) __PYX_ERR(0, 394, __pyx_L1_error)
    __Pyx_DECREF(__pyx_t_17); __pyx_t_17 = 0;
    __Pyx_GOTREF(__pyx_t_9);
  } else {
    #if CYTHON_FAST_PYCALL
    if (PyFunction_Check(__pyx_t_16)) {
      PyObject *__pyx_temp[2] = {__pyx_t_15, __pyx_t_17};
      __pyx_t_9 = __Pyx_PyFunction_FastCall(__pyx_t_16, __pyx_temp+1-1, 1+1); if (unlikely(!__pyx_t_9)) __PYX_ERR(0, 394, __pyx_L1_error)
      __Pyx_XDECREF(__pyx_t_15); __pyx_t_15 = 0;
      __Pyx_GOTREF(__pyx_t_9);
      __Pyx_DECREF(__pyx_t_17); __pyx_t_17 = 0;
    } else
    #endif
    #if CYTHON_FAST_PYCCALL
    if (__Pyx_PyFastCFunction_Check(__pyx_t_16)) {
      PyObject *__pyx_temp[2] = {__pyx_t_15, __pyx_t_17};
      __pyx_t_9 = __Pyx_PyCFunction_FastCall(__pyx_t_16, __pyx_temp+1-1, 1+1); if (unlikely(!__pyx_t_9)) __PYX_ERR(0, 394, __pyx_L1_error)
      __Pyx_XDECREF(__pyx_t_15); __pyx_t_15 = 0;
      __Pyx_GOTREF(__pyx_t_9);
      __Pyx_DECREF(__pyx_t_17); __pyx_t_17 = 0;
    } else
    #endif
    {
      __pyx_t_1 = PyTuple_New(1+1); if (unlikely(!__pyx_t_1)) __PYX_ERR(0, 394, __pyx_L1_error)
      __Pyx_GOTREF(__pyx_t_1);
      __Pyx_GIVEREF(__pyx_t_15); PyTuple_SET_ITEM(__pyx_t_1, 0, __pyx_t_15); __pyx_t_15 = NULL;
      __Pyx_GIVEREF(__pyx_t_17);
      PyTuple_SET_ITEM(__pyx_t_1, 0+1, __pyx_t_17);
      __pyx_t_17 = 0;
      __pyx_t_9 = __Pyx_PyObject_Call(__pyx_t_16, __pyx_t_1, NULL); if (unlikely(!__pyx_t_9)) __PYX_ERR(0, 394, __pyx_L1_error)
      __Pyx_GOTREF(__pyx_t_9);
      __Pyx_DECREF(__pyx_t_1); __pyx_t_1 = 0;
    }
  }
  __Pyx_DECREF(__pyx_t_16); __pyx_t_16 = 0;
  __pyx_t_18 = __Pyx_PyObject_to_MemoryviewSlice_ds_double(__pyx_t_9, PyBUF_WRITABLE); if (unlikely(!__pyx_t_18.memview)) __PYX_ERR(0, 394, __pyx_L1_error)
  __Pyx_DECREF(__pyx_t_9); __pyx_t_9 = 0;
  __pyx_v_given_lengths = __pyx_t_18;
  __pyx_t_18.memview = NULL;
  __pyx_t_18.data = NULL;

  /* "avalanches.pyx":395
 *     cdef double[:] log_avg_sizes = np.zeros(num_lengths)
 *     cdef double[:] given_lengths = np.zeros(num_lengths)
 *     cdef double[:]log_given_lengths = np.zeros(num_lengths)             # <<<<<<<<<<<<<<
 * 
 *     cdef int counter = 0
 */
  __pyx_t_16 = __Pyx_GetModuleGlobalName(__pyx_n_s_np); if (unlikely(!__pyx_t_16)) __PYX_ERR(0, 395, __pyx_L1_error)
  __Pyx_GOTREF(__pyx_t_16);
  __pyx_t_1 = __Pyx_PyObject_GetAttrStr(__pyx_t_16, __pyx_n_s_zeros); if (unlikely(!__pyx_t_1)) __PYX_ERR(0, 395, __pyx_L1_error)
  __Pyx_GOTREF(__pyx_t_1);
  __Pyx_DECREF(__pyx_t_16); __pyx_t_16 = 0;
  __pyx_t_16 = __Pyx_PyInt_From_int(__pyx_v_num_lengths); if (unlikely(!__pyx_t_16)) __PYX_ERR(0, 395, __pyx_L1_error)
  __Pyx_GOTREF(__pyx_t_16);
  __pyx_t_17 = NULL;
  if (CYTHON_UNPACK_METHODS && unlikely(PyMethod_Check(__pyx_t_1))) {
    __pyx_t_17 = PyMethod_GET_SELF(__pyx_t_1);
    if (likely(__pyx_t_17)) {
      PyObject* function = PyMethod_GET_FUNCTION(__pyx_t_1);
      __Pyx_INCREF(__pyx_t_17);
      __Pyx_INCREF(function);
      __Pyx_DECREF_SET(__pyx_t_1, function);
    }
  }
  if (!__pyx_t_17) {
    __pyx_t_9 = __Pyx_PyObject_CallOneArg(__pyx_t_1, __pyx_t_16); if (unlikely(!__pyx_t_9)) __PYX_ERR(0, 395, __pyx_L1_error)
    __Pyx_DECREF(__pyx_t_16); __pyx_t_16 = 0;
    __Pyx_GOTREF(__pyx_t_9);
  } else {
    #if CYTHON_FAST_PYCALL
    if (PyFunction_Check(__pyx_t_1)) {
      PyObject *__pyx_temp[2] = {__pyx_t_17, __pyx_t_16};
      __pyx_t_9 = __Pyx_PyFunction_FastCall(__pyx_t_1, __pyx_temp+1-1, 1+1); if (unlikely(!__pyx_t_9)) __PYX_ERR(0, 395, __pyx_L1_error)
      __Pyx_XDECREF(__pyx_t_17); __pyx_t_17 = 0;
      __Pyx_GOTREF(__pyx_t_9);
      __Pyx_DECREF(__pyx_t_16); __pyx_t_16 = 0;
    } else
    #endif
    #if CYTHON_FAST_PYCCALL
    if (__Pyx_PyFastCFunction_Check(__pyx_t_1)) {
      PyObject *__pyx_temp[2] = {__pyx_t_17, __pyx_t_16};
      __pyx_t_9 = __Pyx_PyCFunction_FastCall(__pyx_t_1, __pyx_temp+1-1, 1+1); if (unlikely(!__pyx_t_9)) __PYX_ERR(0, 395, __pyx_L1_error)
      __Pyx_XDECREF(__pyx_t_17); __pyx_t_17 = 0;
      __Pyx_GOTREF(__pyx_t_9);
      __Pyx_DECREF(__pyx_t_16); __pyx_t_16 = 0;
    } else
    #endif
    {
      __pyx_t_15 = PyTuple_New(1+1); if (unlikely(!__pyx_t_15)) __PYX_ERR(0, 395, __pyx_L1_error)
      __Pyx_GOTREF(__pyx_t_15);
      __Pyx_GIVEREF(__pyx_t_17); PyTuple_SET_ITEM(__pyx_t_15, 0, __pyx_t_17); __pyx_t_17 = NULL;
      __Pyx_GIVEREF(__pyx_t_16);
      PyTuple_SET_ITEM(__pyx_t_15, 0+1, __pyx_t_16);
      __pyx_t_16 = 0;
      __pyx_t_9 = __Pyx_PyObject_Call(__pyx_t_1, __pyx_t_15, NULL); if (unlikely(!__pyx_t_9)) __PYX_ERR(0, 395, __pyx_L1_error)
      __Pyx_GOTREF(__pyx_t_9);
      __Pyx_DECREF(__pyx_t_15); __pyx_t_15 = 0;
    }
  }
  __Pyx_DECREF(__pyx_t_1); __pyx_t_1 = 0;
  __pyx_t_18 = __Pyx_PyObject_to_MemoryviewSlice_ds_double(__pyx_t_9, PyBUF_WRITABLE); if (unlikely(!__pyx_t_18.memview)) __PYX_ERR(0, 395, __pyx_L1_error)
  __Pyx_DECREF(__pyx_t_9); __pyx_t_9 = 0;
  __pyx_v_log_given_lengths = __pyx_t_18;
  __pyx_t_18.memview = NULL;
  __pyx_t_18.data = NULL;

  /* "avalanches.pyx":397
 *     cdef double[:]log_given_lengths = np.zeros(num_lengths)
 * 
 *     cdef int counter = 0             # <<<<<<<<<<<<<<
 *     for i in list(length_dict.keys()):
 *         given_lengths[counter] = i
 */
  __pyx_v_counter = 0;

  /* "avalanches.pyx":398
 * 
 *     cdef int counter = 0
 *     for i in list(length_dict.keys()):             # <<<<<<<<<<<<<<
 *         given_lengths[counter] = i
 *         log_given_lengths[counter] = log10(i)
 */
  __pyx_t_9 = __Pyx_PyDict_Keys(__pyx_v_length_dict); if (unlikely(!__pyx_t_9)) __PYX_ERR(0, 398, __pyx_L1_error)
  __Pyx_GOTREF(__pyx_t_9);
  __pyx_t_1 = PySequence_List(__pyx_t_9); if (unlikely(!__pyx_t_1)) __PYX_ERR(0, 398, __pyx_L1_error)
  __Pyx_GOTREF(__pyx_t_1);
  __Pyx_DECREF(__pyx_t_9); __pyx_t_9 = 0;
  __pyx_t_9 = __pyx_t_1; __Pyx_INCREF(__pyx_t_9); __pyx_t_19 = 0;
  __Pyx_DECREF(__pyx_t_1); __pyx_t_1 = 0;
  for (;;) {
    if (__pyx_t_19 >= PyList_GET_SIZE(__pyx_t_9)) break;
    #if CYTHON_ASSUME_SAFE_MACROS && !CYTHON_AVOID_BORROWED_REFS
    __pyx_t_1 = PyList_GET_ITEM(__pyx_t_9, __pyx_t_19); __Pyx_INCREF(__pyx_t_1); __pyx_t_19++; if (unlikely(0 < 0)) __PYX_ERR(0, 398, __pyx_L1_error)
    #else
    __pyx_t_1 = PySequence_ITEM(__pyx_t_9, __pyx_t_19); __pyx_t_19++; if (unlikely(!__pyx_t_1)) __PYX_ERR(0, 398, __pyx_L1_error)
    __Pyx_GOTREF(__pyx_t_1);
    #endif
    __pyx_t_2 = __Pyx_PyInt_As_int(__pyx_t_1); if (unlikely((__pyx_t_2 == (int)-1) && PyErr_Occurred())) __PYX_ERR(0, 398, __pyx_L1_error)
    __Pyx_DECREF(__pyx_t_1); __pyx_t_1 = 0;
    __pyx_v_i = __pyx_t_2;

    /* "avalanches.pyx":399
 *     cdef int counter = 0
 *     for i in list(length_dict.keys()):
 *         given_lengths[counter] = i             # <<<<<<<<<<<<<<
 *         log_given_lengths[counter] = log10(i)
 * 
 */
    __pyx_t_20 = __pyx_v_counter;
    *((double *) ( /* dim=0 */ (__pyx_v_given_lengths.data + __pyx_t_20 * __pyx_v_given_lengths.strides[0]) )) = __pyx_v_i;

    /* "avalanches.pyx":400
 *     for i in list(length_dict.keys()):
 *         given_lengths[counter] = i
 *         log_given_lengths[counter] = log10(i)             # <<<<<<<<<<<<<<
 * 
 *         avg_sizes[counter] = sum(length_dict[i])/len(length_dict[i])
 */
    __pyx_t_21 = __pyx_v_counter;
    *((double *) ( /* dim=0 */ (__pyx_v_log_given_lengths.data + __pyx_t_21 * __pyx_v_log_given_lengths.strides[0]) )) = log10(__pyx_v_i);

    /* "avalanches.pyx":402
 *         log_given_lengths[counter] = log10(i)
 * 
 *         avg_sizes[counter] = sum(length_dict[i])/len(length_dict[i])             # <<<<<<<<<<<<<<
 *         log_avg_sizes[counter] = log10(sum(length_dict[i])/len(length_dict[i]))
 *         counter += 1
 */
    __pyx_t_1 = __Pyx_PyInt_From_int(__pyx_v_i); if (unlikely(!__pyx_t_1)) __PYX_ERR(0, 402, __pyx_L1_error)
    __Pyx_GOTREF(__pyx_t_1);
    __pyx_t_15 = __Pyx_PyDict_GetItem(__pyx_v_length_dict, __pyx_t_1); if (unlikely(!__pyx_t_15)) __PYX_ERR(0, 402, __pyx_L1_error)
    __Pyx_GOTREF(__pyx_t_15);
    __Pyx_DECREF(__pyx_t_1); __pyx_t_1 = 0;
    __pyx_t_1 = __Pyx_PyObject_CallOneArg(__pyx_builtin_sum, __pyx_t_15); if (unlikely(!__pyx_t_1)) __PYX_ERR(0, 402, __pyx_L1_error)
    __Pyx_GOTREF(__pyx_t_1);
    __Pyx_DECREF(__pyx_t_15); __pyx_t_15 = 0;
    __pyx_t_15 = __Pyx_PyInt_From_int(__pyx_v_i); if (unlikely(!__pyx_t_15)) __PYX_ERR(0, 402, __pyx_L1_error)
    __Pyx_GOTREF(__pyx_t_15);
    __pyx_t_16 = __Pyx_PyDict_GetItem(__pyx_v_length_dict, __pyx_t_15); if (unlikely(!__pyx_t_16)) __PYX_ERR(0, 402, __pyx_L1_error)
    __Pyx_GOTREF(__pyx_t_16);
    __Pyx_DECREF(__pyx_t_15); __pyx_t_15 = 0;
    __pyx_t_22 = PyObject_Length(__pyx_t_16); if (unlikely(__pyx_t_22 == ((Py_ssize_t)-1))) __PYX_ERR(0, 402, __pyx_L1_error)
    __Pyx_DECREF(__pyx_t_16); __pyx_t_16 = 0;
    __pyx_t_16 = PyInt_FromSsize_t(__pyx_t_22); if (unlikely(!__pyx_t_16)) __PYX_ERR(0, 402, __pyx_L1_error)
    __Pyx_GOTREF(__pyx_t_16);
    __pyx_t_15 = __Pyx_PyNumber_Divide(__pyx_t_1, __pyx_t_16); if (unlikely(!__pyx_t_15)) __PYX_ERR(0, 402, __pyx_L1_error)
    __Pyx_GOTREF(__pyx_t_15);
    __Pyx_DECREF(__pyx_t_1); __pyx_t_1 = 0;
    __Pyx_DECREF(__pyx_t_16); __pyx_t_16 = 0;
    __pyx_t_23 = __pyx_PyFloat_AsDouble(__pyx_t_15); if (unlikely((__pyx_t_23 == (double)-1) && PyErr_Occurred())) __PYX_ERR(0, 402, __pyx_L1_error)
    __Pyx_DECREF(__pyx_t_15); __pyx_t_15 = 0;
    __pyx_t_24 = __pyx_v_counter;
    *((double *) ( /* dim=0 */ (__pyx_v_avg_sizes.data + __pyx_t_24 * __pyx_v_avg_sizes.strides[0]) )) = __pyx_t_23;

    /* "avalanches.pyx":403
 * 
 *         avg_sizes[counter] = sum(length_dict[i])/len(length_dict[i])
 *         log_avg_sizes[counter] = log10(sum(length_dict[i])/len(length_dict[i]))             # <<<<<<<<<<<<<<
 *         counter += 1
 * 
 */
    __pyx_t_15 = __Pyx_PyInt_From_int(__pyx_v_i); if (unlikely(!__pyx_t_15)) __PYX_ERR(0, 403, __pyx_L1_error)
    __Pyx_GOTREF(__pyx_t_15);
    __pyx_t_16 = __Pyx_PyDict_GetItem(__pyx_v_length_dict, __pyx_t_15); if (unlikely(!__pyx_t_16)) __PYX_ERR(0, 403, __pyx_L1_error)
    __Pyx_GOTREF(__pyx_t_16);
    __Pyx_DECREF(__pyx_t_15); __pyx_t_15 = 0;
    __pyx_t_15 = __Pyx_PyObject_CallOneArg(__pyx_builtin_sum, __pyx_t_16); if (unlikely(!__pyx_t_15)) __PYX_ERR(0, 403, __pyx_L1_error)
    __Pyx_GOTREF(__pyx_t_15);
    __Pyx_DECREF(__pyx_t_16); __pyx_t_16 = 0;
    __pyx_t_16 = __Pyx_PyInt_From_int(__pyx_v_i); if (unlikely(!__pyx_t_16)) __PYX_ERR(0, 403, __pyx_L1_error)
    __Pyx_GOTREF(__pyx_t_16);
    __pyx_t_1 = __Pyx_PyDict_GetItem(__pyx_v_length_dict, __pyx_t_16); if (unlikely(!__pyx_t_1)) __PYX_ERR(0, 403, __pyx_L1_error)
    __Pyx_GOTREF(__pyx_t_1);
    __Pyx_DECREF(__pyx_t_16); __pyx_t_16 = 0;
    __pyx_t_22 = PyObject_Length(__pyx_t_1); if (unlikely(__pyx_t_22 == ((Py_ssize_t)-1))) __PYX_ERR(0, 403, __pyx_L1_error)
    __Pyx_DECREF(__pyx_t_1); __pyx_t_1 = 0;
    __pyx_t_1 = PyInt_FromSsize_t(__pyx_t_22); if (unlikely(!__pyx_t_1)) __PYX_ERR(0, 403, __pyx_L1_error)
    __Pyx_GOTREF(__pyx_t_1);
    __pyx_t_16 = __Pyx_PyNumber_Divide(__pyx_t_15, __pyx_t_1); if (unlikely(!__pyx_t_16)) __PYX_ERR(0, 403, __pyx_L1_error)
    __Pyx_GOTREF(__pyx_t_16);
    __Pyx_DECREF(__pyx_t_15); __pyx_t_15 = 0;
    __Pyx_DECREF(__pyx_t_1); __pyx_t_1 = 0;
    __pyx_t_23 = __pyx_PyFloat_AsDouble(__pyx_t_16); if (unlikely((__pyx_t_23 == (double)-1) && PyErr_Occurred())) __PYX_ERR(0, 403, __pyx_L1_error)
    __Pyx_DECREF(__pyx_t_16); __pyx_t_16 = 0;
    __pyx_t_25 = __pyx_v_counter;
    *((double *) ( /* dim=0 */ (__pyx_v_log_avg_sizes.data + __pyx_t_25 * __pyx_v_log_avg_sizes.strides[0]) )) = log10(__pyx_t_23);

    /* "avalanches.pyx":404
 *         avg_sizes[counter] = sum(length_dict[i])/len(length_dict[i])
 *         log_avg_sizes[counter] = log10(sum(length_dict[i])/len(length_dict[i]))
 *         counter += 1             # <<<<<<<<<<<<<<
 * 
 *     regression = linregress(log_given_lengths, log_avg_sizes)
 */
    __pyx_v_counter = (__pyx_v_counter + 1);

    /* "avalanches.pyx":398
 * 
 *     cdef int counter = 0
 *     for i in list(length_dict.keys()):             # <<<<<<<<<<<<<<
 *         given_lengths[counter] = i
 *         log_given_lengths[counter] = log10(i)
 */
  }
  __Pyx_DECREF(__pyx_t_9); __pyx_t_9 = 0;

  /* "avalanches.pyx":406
 *         counter += 1
 * 
 *     regression = linregress(log_given_lengths, log_avg_sizes)             # <<<<<<<<<<<<<<
 * 
 *     cdef double slope = regression[0]
 */
  __pyx_t_16 = __Pyx_GetModuleGlobalName(__pyx_n_s_linregress); if (unlikely(!__pyx_t_16)) __PYX_ERR(0, 406, __pyx_L1_error)
  __Pyx_GOTREF(__pyx_t_16);
  __pyx_t_1 = __pyx_memoryview_fromslice(__pyx_v_log_given_lengths, 1, (PyObject *(*)(char *)) __pyx_memview_get_double, (int (*)(char *, PyObject *)) __pyx_memview_set_double, 0);; if (unlikely(!__pyx_t_1)) __PYX_ERR(0, 406, __pyx_L1_error)
  __Pyx_GOTREF(__pyx_t_1);
  __pyx_t_15 = __pyx_memoryview_fromslice(__pyx_v_log_avg_sizes, 1, (PyObject *(*)(char *)) __pyx_memview_get_double, (int (*)(char *, PyObject *)) __pyx_memview_set_double, 0);; if (unlikely(!__pyx_t_15)) __PYX_ERR(0, 406, __pyx_L1_error)
  __Pyx_GOTREF(__pyx_t_15);
  __pyx_t_17 = NULL;
  __pyx_t_2 = 0;
  if (CYTHON_UNPACK_METHODS && unlikely(PyMethod_Check(__pyx_t_16))) {
    __pyx_t_17 = PyMethod_GET_SELF(__pyx_t_16);
    if (likely(__pyx_t_17)) {
      PyObject* function = PyMethod_GET_FUNCTION(__pyx_t_16);
      __Pyx_INCREF(__pyx_t_17);
      __Pyx_INCREF(function);
      __Pyx_DECREF_SET(__pyx_t_16, function);
      __pyx_t_2 = 1;
    }
  }
  #if CYTHON_FAST_PYCALL
  if (PyFunction_Check(__pyx_t_16)) {
    PyObject *__pyx_temp[3] = {__pyx_t_17, __pyx_t_1, __pyx_t_15};
    __pyx_t_9 = __Pyx_PyFunction_FastCall(__pyx_t_16, __pyx_temp+1-__pyx_t_2, 2+__pyx_t_2); if (unlikely(!__pyx_t_9)) __PYX_ERR(0, 406, __pyx_L1_error)
    __Pyx_XDECREF(__pyx_t_17); __pyx_t_17 = 0;
    __Pyx_GOTREF(__pyx_t_9);
    __Pyx_DECREF(__pyx_t_1); __pyx_t_1 = 0;
    __Pyx_DECREF(__pyx_t_15); __pyx_t_15 = 0;
  } else
  #endif
  #if CYTHON_FAST_PYCCALL
  if (__Pyx_PyFastCFunction_Check(__pyx_t_16)) {
    PyObject *__pyx_temp[3] = {__pyx_t_17, __pyx_t_1, __pyx_t_15};
    __pyx_t_9 = __Pyx_PyCFunction_FastCall(__pyx_t_16, __pyx_temp+1-__pyx_t_2, 2+__pyx_t_2); if (unlikely(!__pyx_t_9)) __PYX_ERR(0, 406, __pyx_L1_error)
    __Pyx_XDECREF(__pyx_t_17); __pyx_t_17 = 0;
    __Pyx_GOTREF(__pyx_t_9);
    __Pyx_DECREF(__pyx_t_1); __pyx_t_1 = 0;
    __Pyx_DECREF(__pyx_t_15); __pyx_t_15 = 0;
  } else
  #endif
  {
    __pyx_t_26 = PyTuple_New(2+__pyx_t_2); if (unlikely(!__pyx_t_26)) __PYX_ERR(0, 406, __pyx_L1_error)
    __Pyx_GOTREF(__pyx_t_26);
    if (__pyx_t_17) {
      __Pyx_GIVEREF(__pyx_t_17); PyTuple_SET_ITEM(__pyx_t_26, 0, __pyx_t_17); __pyx_t_17 = NULL;
    }
    __Pyx_GIVEREF(__pyx_t_1);
    PyTuple_SET_ITEM(__pyx_t_26, 0+__pyx_t_2, __pyx_t_1);
    __Pyx_GIVEREF(__pyx_t_15);
    PyTuple_SET_ITEM(__pyx_t_26, 1+__pyx_t_2, __pyx_t_15);
    __pyx_t_1 = 0;
    __pyx_t_15 = 0;
    __pyx_t_9 = __Pyx_PyObject_Call(__pyx_t_16, __pyx_t_26, NULL); if (unlikely(!__pyx_t_9)) __PYX_ERR(0, 406, __pyx_L1_error)
    __Pyx_GOTREF(__pyx_t_9);
    __Pyx_DECREF(__pyx_t_26); __pyx_t_26 = 0;
  }
  __Pyx_DECREF(__pyx_t_16); __pyx_t_16 = 0;
  __pyx_v_regression = __pyx_t_9;
  __pyx_t_9 = 0;

  /* "avalanches.pyx":408
 *     regression = linregress(log_given_lengths, log_avg_sizes)
 * 
 *     cdef double slope = regression[0]             # <<<<<<<<<<<<<<
 *     cdef double intercept = regression[1]
 *     cdef double pval = regression[3]
 */
  __pyx_t_9 = __Pyx_GetItemInt(__pyx_v_regression, 0, long, 1, __Pyx_PyInt_From_long, 0, 0, 0); if (unlikely(!__pyx_t_9)) __PYX_ERR(0, 408, __pyx_L1_error)
  __Pyx_GOTREF(__pyx_t_9);
  __pyx_t_23 = __pyx_PyFloat_AsDouble(__pyx_t_9); if (unlikely((__pyx_t_23 == (double)-1) && PyErr_Occurred())) __PYX_ERR(0, 408, __pyx_L1_error)
  __Pyx_DECREF(__pyx_t_9); __pyx_t_9 = 0;
  __pyx_v_slope = __pyx_t_23;

  /* "avalanches.pyx":409
 * 
 *     cdef double slope = regression[0]
 *     cdef double intercept = regression[1]             # <<<<<<<<<<<<<<
 *     cdef double pval = regression[3]
 * 
 */
  __pyx_t_9 = __Pyx_GetItemInt(__pyx_v_regression, 1, long, 1, __Pyx_PyInt_From_long, 0, 0, 0); if (unlikely(!__pyx_t_9)) __PYX_ERR(0, 409, __pyx_L1_error)
  __Pyx_GOTREF(__pyx_t_9);
  __pyx_t_23 = __pyx_PyFloat_AsDouble(__pyx_t_9); if (unlikely((__pyx_t_23 == (double)-1) && PyErr_Occurred())) __PYX_ERR(0, 409, __pyx_L1_error)
  __Pyx_DECREF(__pyx_t_9); __pyx_t_9 = 0;
  __pyx_v_intercept = __pyx_t_23;

  /* "avalanches.pyx":410
 *     cdef double slope = regression[0]
 *     cdef double intercept = regression[1]
 *     cdef double pval = regression[3]             # <<<<<<<<<<<<<<
 * 
 *     cdef double[:] x_axis
 */
  __pyx_t_9 = __Pyx_GetItemInt(__pyx_v_regression, 3, long, 1, __Pyx_PyInt_From_long, 0, 0, 0); if (unlikely(!__pyx_t_9)) __PYX_ERR(0, 410, __pyx_L1_error)
  __Pyx_GOTREF(__pyx_t_9);
  __pyx_t_23 = __pyx_PyFloat_AsDouble(__pyx_t_9); if (unlikely((__pyx_t_23 == (double)-1) && PyErr_Occurred())) __PYX_ERR(0, 410, __pyx_L1_error)
  __Pyx_DECREF(__pyx_t_9); __pyx_t_9 = 0;
  __pyx_v_pval = __pyx_t_23;

  /* "avalanches.pyx":417
 * 
 * 
 *     x_axis = np.arange(min(given_lengths), max(given_lengths), 0.01)             # <<<<<<<<<<<<<<
 *     N_x = x_axis.shape[0]
 *     y_axis = np.zeros(N_x)
 */
  __pyx_t_16 = __Pyx_GetModuleGlobalName(__pyx_n_s_np); if (unlikely(!__pyx_t_16)) __PYX_ERR(0, 417, __pyx_L1_error)
  __Pyx_GOTREF(__pyx_t_16);
  __pyx_t_26 = __Pyx_PyObject_GetAttrStr(__pyx_t_16, __pyx_n_s_arange); if (unlikely(!__pyx_t_26)) __PYX_ERR(0, 417, __pyx_L1_error)
  __Pyx_GOTREF(__pyx_t_26);
  __Pyx_DECREF(__pyx_t_16); __pyx_t_16 = 0;
  __pyx_t_16 = __pyx_memoryview_fromslice(__pyx_v_given_lengths, 1, (PyObject *(*)(char *)) __pyx_memview_get_double, (int (*)(char *, PyObject *)) __pyx_memview_set_double, 0);; if (unlikely(!__pyx_t_16)) __PYX_ERR(0, 417, __pyx_L1_error)
  __Pyx_GOTREF(__pyx_t_16);
  __pyx_t_15 = __Pyx_PyObject_CallOneArg(__pyx_builtin_min, __pyx_t_16); if (unlikely(!__pyx_t_15)) __PYX_ERR(0, 417, __pyx_L1_error)
  __Pyx_GOTREF(__pyx_t_15);
  __Pyx_DECREF(__pyx_t_16); __pyx_t_16 = 0;
  __pyx_t_16 = __pyx_memoryview_fromslice(__pyx_v_given_lengths, 1, (PyObject *(*)(char *)) __pyx_memview_get_double, (int (*)(char *, PyObject *)) __pyx_memview_set_double, 0);; if (unlikely(!__pyx_t_16)) __PYX_ERR(0, 417, __pyx_L1_error)
  __Pyx_GOTREF(__pyx_t_16);
  __pyx_t_1 = __Pyx_PyObject_CallOneArg(__pyx_builtin_max, __pyx_t_16); if (unlikely(!__pyx_t_1)) __PYX_ERR(0, 417, __pyx_L1_error)
  __Pyx_GOTREF(__pyx_t_1);
  __Pyx_DECREF(__pyx_t_16); __pyx_t_16 = 0;
  __pyx_t_16 = NULL;
  __pyx_t_2 = 0;
  if (CYTHON_UNPACK_METHODS && unlikely(PyMethod_Check(__pyx_t_26))) {
    __pyx_t_16 = PyMethod_GET_SELF(__pyx_t_26);
    if (likely(__pyx_t_16)) {
      PyObject* function = PyMethod_GET_FUNCTION(__pyx_t_26);
      __Pyx_INCREF(__pyx_t_16);
      __Pyx_INCREF(function);
      __Pyx_DECREF_SET(__pyx_t_26, function);
      __pyx_t_2 = 1;
    }
  }
  #if CYTHON_FAST_PYCALL
  if (PyFunction_Check(__pyx_t_26)) {
    PyObject *__pyx_temp[4] = {__pyx_t_16, __pyx_t_15, __pyx_t_1, __pyx_float_0_01};
    __pyx_t_9 = __Pyx_PyFunction_FastCall(__pyx_t_26, __pyx_temp+1-__pyx_t_2, 3+__pyx_t_2); if (unlikely(!__pyx_t_9)) __PYX_ERR(0, 417, __pyx_L1_error)
    __Pyx_XDECREF(__pyx_t_16); __pyx_t_16 = 0;
    __Pyx_GOTREF(__pyx_t_9);
    __Pyx_DECREF(__pyx_t_15); __pyx_t_15 = 0;
    __Pyx_DECREF(__pyx_t_1); __pyx_t_1 = 0;
  } else
  #endif
  #if CYTHON_FAST_PYCCALL
  if (__Pyx_PyFastCFunction_Check(__pyx_t_26)) {
    PyObject *__pyx_temp[4] = {__pyx_t_16, __pyx_t_15, __pyx_t_1, __pyx_float_0_01};
    __pyx_t_9 = __Pyx_PyCFunction_FastCall(__pyx_t_26, __pyx_temp+1-__pyx_t_2, 3+__pyx_t_2); if (unlikely(!__pyx_t_9)) __PYX_ERR(0, 417, __pyx_L1_error)
    __Pyx_XDECREF(__pyx_t_16); __pyx_t_16 = 0;
    __Pyx_GOTREF(__pyx_t_9);
    __Pyx_DECREF(__pyx_t_15); __pyx_t_15 = 0;
    __Pyx_DECREF(__pyx_t_1); __pyx_t_1 = 0;
  } else
  #endif
  {
    __pyx_t_17 = PyTuple_New(3+__pyx_t_2); if (unlikely(!__pyx_t_17)) __PYX_ERR(0, 417, __pyx_L1_error)
    __Pyx_GOTREF(__pyx_t_17);
    if (__pyx_t_16) {
      __Pyx_GIVEREF(__pyx_t_16); PyTuple_SET_ITEM(__pyx_t_17, 0, __pyx_t_16); __pyx_t_16 = NULL;
    }
    __Pyx_GIVEREF(__pyx_t_15);
    PyTuple_SET_ITEM(__pyx_t_17, 0+__pyx_t_2, __pyx_t_15);
    __Pyx_GIVEREF(__pyx_t_1);
    PyTuple_SET_ITEM(__pyx_t_17, 1+__pyx_t_2, __pyx_t_1);
    __Pyx_INCREF(__pyx_float_0_01);
    __Pyx_GIVEREF(__pyx_float_0_01);
    PyTuple_SET_ITEM(__pyx_t_17, 2+__pyx_t_2, __pyx_float_0_01);
    __pyx_t_15 = 0;
    __pyx_t_1 = 0;
    __pyx_t_9 = __Pyx_PyObject_Call(__pyx_t_26, __pyx_t_17, NULL); if (unlikely(!__pyx_t_9)) __PYX_ERR(0, 417, __pyx_L1_error)
    __Pyx_GOTREF(__pyx_t_9);
    __Pyx_DECREF(__pyx_t_17); __pyx_t_17 = 0;
  }
  __Pyx_DECREF(__pyx_t_26); __pyx_t_26 = 0;
  __pyx_t_18 = __Pyx_PyObject_to_MemoryviewSlice_ds_double(__pyx_t_9, PyBUF_WRITABLE); if (unlikely(!__pyx_t_18.memview)) __PYX_ERR(0, 417, __pyx_L1_error)
  __Pyx_DECREF(__pyx_t_9); __pyx_t_9 = 0;
  __pyx_v_x_axis = __pyx_t_18;
  __pyx_t_18.memview = NULL;
  __pyx_t_18.data = NULL;

  /* "avalanches.pyx":418
 * 
 *     x_axis = np.arange(min(given_lengths), max(given_lengths), 0.01)
 *     N_x = x_axis.shape[0]             # <<<<<<<<<<<<<<
 *     y_axis = np.zeros(N_x)
 * 
 */
  __pyx_v_N_x = (__pyx_v_x_axis.shape[0]);

  /* "avalanches.pyx":419
 *     x_axis = np.arange(min(given_lengths), max(given_lengths), 0.01)
 *     N_x = x_axis.shape[0]
 *     y_axis = np.zeros(N_x)             # <<<<<<<<<<<<<<
 * 
 *     for i in range(N_x):
 */
  __pyx_t_26 = __Pyx_GetModuleGlobalName(__pyx_n_s_np); if (unlikely(!__pyx_t_26)) __PYX_ERR(0, 419, __pyx_L1_error)
  __Pyx_GOTREF(__pyx_t_26);
  __pyx_t_17 = __Pyx_PyObject_GetAttrStr(__pyx_t_26, __pyx_n_s_zeros); if (unlikely(!__pyx_t_17)) __PYX_ERR(0, 419, __pyx_L1_error)
  __Pyx_GOTREF(__pyx_t_17);
  __Pyx_DECREF(__pyx_t_26); __pyx_t_26 = 0;
  __pyx_t_26 = __Pyx_PyInt_From_int(__pyx_v_N_x); if (unlikely(!__pyx_t_26)) __PYX_ERR(0, 419, __pyx_L1_error)
  __Pyx_GOTREF(__pyx_t_26);
  __pyx_t_1 = NULL;
  if (CYTHON_UNPACK_METHODS && unlikely(PyMethod_Check(__pyx_t_17))) {
    __pyx_t_1 = PyMethod_GET_SELF(__pyx_t_17);
    if (likely(__pyx_t_1)) {
      PyObject* function = PyMethod_GET_FUNCTION(__pyx_t_17);
      __Pyx_INCREF(__pyx_t_1);
      __Pyx_INCREF(function);
      __Pyx_DECREF_SET(__pyx_t_17, function);
    }
  }
  if (!__pyx_t_1) {
    __pyx_t_9 = __Pyx_PyObject_CallOneArg(__pyx_t_17, __pyx_t_26); if (unlikely(!__pyx_t_9)) __PYX_ERR(0, 419, __pyx_L1_error)
    __Pyx_DECREF(__pyx_t_26); __pyx_t_26 = 0;
    __Pyx_GOTREF(__pyx_t_9);
  } else {
    #if CYTHON_FAST_PYCALL
    if (PyFunction_Check(__pyx_t_17)) {
      PyObject *__pyx_temp[2] = {__pyx_t_1, __pyx_t_26};
      __pyx_t_9 = __Pyx_PyFunction_FastCall(__pyx_t_17, __pyx_temp+1-1, 1+1); if (unlikely(!__pyx_t_9)) __PYX_ERR(0, 419, __pyx_L1_error)
      __Pyx_XDECREF(__pyx_t_1); __pyx_t_1 = 0;
      __Pyx_GOTREF(__pyx_t_9);
      __Pyx_DECREF(__pyx_t_26); __pyx_t_26 = 0;
    } else
    #endif
    #if CYTHON_FAST_PYCCALL
    if (__Pyx_PyFastCFunction_Check(__pyx_t_17)) {
      PyObject *__pyx_temp[2] = {__pyx_t_1, __pyx_t_26};
      __pyx_t_9 = __Pyx_PyCFunction_FastCall(__pyx_t_17, __pyx_temp+1-1, 1+1); if (unlikely(!__pyx_t_9)) __PYX_ERR(0, 419, __pyx_L1_error)
      __Pyx_XDECREF(__pyx_t_1); __pyx_t_1 = 0;
      __Pyx_GOTREF(__pyx_t_9);
      __Pyx_DECREF(__pyx_t_26); __pyx_t_26 = 0;
    } else
    #endif
    {
      __pyx_t_15 = PyTuple_New(1+1); if (unlikely(!__pyx_t_15)) __PYX_ERR(0, 419, __pyx_L1_error)
      __Pyx_GOTREF(__pyx_t_15);
      __Pyx_GIVEREF(__pyx_t_1); PyTuple_SET_ITEM(__pyx_t_15, 0, __pyx_t_1); __pyx_t_1 = NULL;
      __Pyx_GIVEREF(__pyx_t_26);
      PyTuple_SET_ITEM(__pyx_t_15, 0+1, __pyx_t_26);
      __pyx_t_26 = 0;
      __pyx_t_9 = __Pyx_PyObject_Call(__pyx_t_17, __pyx_t_15, NULL); if (unlikely(!__pyx_t_9)) __PYX_ERR(0, 419, __pyx_L1_error)
      __Pyx_GOTREF(__pyx_t_9);
      __Pyx_DECREF(__pyx_t_15); __pyx_t_15 = 0;
    }
  }
  __Pyx_DECREF(__pyx_t_17); __pyx_t_17 = 0;
  __pyx_t_18 = __Pyx_PyObject_to_MemoryviewSlice_ds_double(__pyx_t_9, PyBUF_WRITABLE); if (unlikely(!__pyx_t_18.memview)) __PYX_ERR(0, 419, __pyx_L1_error)
  __Pyx_DECREF(__pyx_t_9); __pyx_t_9 = 0;
  __pyx_v_y_axis = __pyx_t_18;
  __pyx_t_18.memview = NULL;
  __pyx_t_18.data = NULL;

  /* "avalanches.pyx":421
 *     y_axis = np.zeros(N_x)
 * 
 *     for i in range(N_x):             # <<<<<<<<<<<<<<
 *         y_axis[i] = 10**intercept * (x_axis[i]**slope)
 * 
 */
  __pyx_t_2 = __pyx_v_N_x;
  __pyx_t_3 = __pyx_t_2;
  for (__pyx_t_4 = 0; __pyx_t_4 < __pyx_t_3; __pyx_t_4+=1) {
    __pyx_v_i = __pyx_t_4;

    /* "avalanches.pyx":422
 * 
 *     for i in range(N_x):
 *         y_axis[i] = 10**intercept * (x_axis[i]**slope)             # <<<<<<<<<<<<<<
 * 
 *     if plot == True:
 */
    __pyx_t_27 = __pyx_v_i;
    __pyx_t_28 = __pyx_v_i;
    *((double *) ( /* dim=0 */ (__pyx_v_y_axis.data + __pyx_t_28 * __pyx_v_y_axis.strides[0]) )) = (pow(10.0, __pyx_v_intercept) * pow((*((double *) ( /* dim=0 */ (__pyx_v_x_axis.data + __pyx_t_27 * __pyx_v_x_axis.strides[0]) ))), __pyx_v_slope));
  }

  /* "avalanches.pyx":424
 *         y_axis[i] = 10**intercept * (x_axis[i]**slope)
 * 
 *     if plot == True:             # <<<<<<<<<<<<<<
 *         plt.subplots()
 *         plt.loglog(given_lengths, avg_sizes, ".")
 */
  __pyx_t_6 = ((__pyx_v_plot == 1) != 0);
  if (__pyx_t_6) {

    /* "avalanches.pyx":425
 * 
 *     if plot == True:
 *         plt.subplots()             # <<<<<<<<<<<<<<
 *         plt.loglog(given_lengths, avg_sizes, ".")
 *         plt.loglog(x_axis, y_axis, label = r"$1 / \sigma v z$ = {0}".format(round(slope, 2)))
 */
    __pyx_t_17 = __Pyx_GetModuleGlobalName(__pyx_n_s_plt); if (unlikely(!__pyx_t_17)) __PYX_ERR(0, 425, __pyx_L1_error)
    __Pyx_GOTREF(__pyx_t_17);
    __pyx_t_15 = __Pyx_PyObject_GetAttrStr(__pyx_t_17, __pyx_n_s_subplots); if (unlikely(!__pyx_t_15)) __PYX_ERR(0, 425, __pyx_L1_error)
    __Pyx_GOTREF(__pyx_t_15);
    __Pyx_DECREF(__pyx_t_17); __pyx_t_17 = 0;
    __pyx_t_17 = NULL;
    if (CYTHON_UNPACK_METHODS && unlikely(PyMethod_Check(__pyx_t_15))) {
      __pyx_t_17 = PyMethod_GET_SELF(__pyx_t_15);
      if (likely(__pyx_t_17)) {
        PyObject* function = PyMethod_GET_FUNCTION(__pyx_t_15);
        __Pyx_INCREF(__pyx_t_17);
        __Pyx_INCREF(function);
        __Pyx_DECREF_SET(__pyx_t_15, function);
      }
    }
    if (__pyx_t_17) {
      __pyx_t_9 = __Pyx_PyObject_CallOneArg(__pyx_t_15, __pyx_t_17); if (unlikely(!__pyx_t_9)) __PYX_ERR(0, 425, __pyx_L1_error)
      __Pyx_DECREF(__pyx_t_17); __pyx_t_17 = 0;
    } else {
      __pyx_t_9 = __Pyx_PyObject_CallNoArg(__pyx_t_15); if (unlikely(!__pyx_t_9)) __PYX_ERR(0, 425, __pyx_L1_error)
    }
    __Pyx_GOTREF(__pyx_t_9);
    __Pyx_DECREF(__pyx_t_15); __pyx_t_15 = 0;
    __Pyx_DECREF(__pyx_t_9); __pyx_t_9 = 0;

    /* "avalanches.pyx":426
 *     if plot == True:
 *         plt.subplots()
 *         plt.loglog(given_lengths, avg_sizes, ".")             # <<<<<<<<<<<<<<
 *         plt.loglog(x_axis, y_axis, label = r"$1 / \sigma v z$ = {0}".format(round(slope, 2)))
 *         plt.xlabel("Given Lengths")
 */
    __pyx_t_15 = __Pyx_GetModuleGlobalName(__pyx_n_s_plt); if (unlikely(!__pyx_t_15)) __PYX_ERR(0, 426, __pyx_L1_error)
    __Pyx_GOTREF(__pyx_t_15);
    __pyx_t_17 = __Pyx_PyObject_GetAttrStr(__pyx_t_15, __pyx_n_s_loglog); if (unlikely(!__pyx_t_17)) __PYX_ERR(0, 426, __pyx_L1_error)
    __Pyx_GOTREF(__pyx_t_17);
    __Pyx_DECREF(__pyx_t_15); __pyx_t_15 = 0;
    __pyx_t_15 = __pyx_memoryview_fromslice(__pyx_v_given_lengths, 1, (PyObject *(*)(char *)) __pyx_memview_get_double, (int (*)(char *, PyObject *)) __pyx_memview_set_double, 0);; if (unlikely(!__pyx_t_15)) __PYX_ERR(0, 426, __pyx_L1_error)
    __Pyx_GOTREF(__pyx_t_15);
    __pyx_t_26 = __pyx_memoryview_fromslice(__pyx_v_avg_sizes, 1, (PyObject *(*)(char *)) __pyx_memview_get_double, (int (*)(char *, PyObject *)) __pyx_memview_set_double, 0);; if (unlikely(!__pyx_t_26)) __PYX_ERR(0, 426, __pyx_L1_error)
    __Pyx_GOTREF(__pyx_t_26);
    __pyx_t_1 = NULL;
    __pyx_t_2 = 0;
    if (CYTHON_UNPACK_METHODS && unlikely(PyMethod_Check(__pyx_t_17))) {
      __pyx_t_1 = PyMethod_GET_SELF(__pyx_t_17);
      if (likely(__pyx_t_1)) {
        PyObject* function = PyMethod_GET_FUNCTION(__pyx_t_17);
        __Pyx_INCREF(__pyx_t_1);
        __Pyx_INCREF(function);
        __Pyx_DECREF_SET(__pyx_t_17, function);
        __pyx_t_2 = 1;
      }
    }
    #if CYTHON_FAST_PYCALL
    if (PyFunction_Check(__pyx_t_17)) {
      PyObject *__pyx_temp[4] = {__pyx_t_1, __pyx_t_15, __pyx_t_26, __pyx_kp_s__3};
      __pyx_t_9 = __Pyx_PyFunction_FastCall(__pyx_t_17, __pyx_temp+1-__pyx_t_2, 3+__pyx_t_2); if (unlikely(!__pyx_t_9)) __PYX_ERR(0, 426, __pyx_L1_error)
      __Pyx_XDECREF(__pyx_t_1); __pyx_t_1 = 0;
      __Pyx_GOTREF(__pyx_t_9);
      __Pyx_DECREF(__pyx_t_15); __pyx_t_15 = 0;
      __Pyx_DECREF(__pyx_t_26); __pyx_t_26 = 0;
    } else
    #endif
    #if CYTHON_FAST_PYCCALL
    if (__Pyx_PyFastCFunction_Check(__pyx_t_17)) {
[truncated: 853,933 more chars]
