# Supplementary material for: Differential effects of propofol and ketamine on critical brain dynamics
Source: PLoS Comput Biol. 2020 Dec 21;16(12):e1008418. doi: 10.1371/journal.pcbi.1008418 (PMC7785236; doi:10.1371/journal.pcbi.1008418)
Supplement: S1 Scripts — (TAR.GZ) [file pcbi.1008418.s002.tar.gz › varley_2020_scripts/scripts/process_awake.sh]

#!\bin\bash

cd processed_data/
cp ../../../../scripts/cuts_awake.py $(pwd)
cp ../../../../scripts/raster_awake.py $(pwd)
cp ../../../../scripts/fit_hist_awake.py $(pwd)
cp ../../../../scripts/avalanches_awake.m $(pwd)
cp ../../../../scripts/results_awake.py $(pwd)
cp ../../../../scripts/ccdf_awake.py $(pwd)
cp ../../../../scripts/subsample_awake.py $(pwd)
cp ../../../../scripts/subsample_ccdfs_awake.py $(pwd)
cp ../../../../scripts/shape_collapse_awake.py $(pwd)
python cuts_awake.py
python raster_awake.py
python fit_hist_awake.py
~/.MATLAB/bin/matlab -nodisplay -nosplash -nodesktop -r "run('avalanches_awake');exit;"
python ccdf_awake.py
python subsample_awake.py
~/.MATLAB/bin/matlab -nodisplay -nosplash -nodesktop -r "run('subsets_avalanches');exit;"
python subsample_ccdfs_awake.py
python shape_collapse_awake.py
python results_awake.py

mv *.png *.fig ../images
rm *.py *.m 
