# Supplementary material for: Differential effects of propofol and ketamine on critical brain dynamics
Source: PLoS Comput Biol. 2020 Dec 21;16(12):e1008418. doi: 10.1371/journal.pcbi.1008418 (PMC7785236; doi:10.1371/journal.pcbi.1008418)
Supplement: S1 Scripts — (TAR.GZ) [file pcbi.1008418.s002.tar.gz › varley_2020_scripts/scripts/raster_anes.py]

#!/usr/bin/env python3
# -*- coding: utf-8 -*-
"""
Created on Thu Jun  6 18:07:35 2019

@author: thosvarley
"""
import numpy as np 
import sys 
from scipy.io import savemat

sys.path.insert(0, "/home...cython/")

from avalanches import simple_raster, max_raster, coherence_raster

anes = np.load("anesthetized.npy")

event_thresh = [4]

raster_type = "coherence_raster"

for i in event_thresh:
    
    if raster_type == "simple_raster":
        raster = np.array(simple_raster(anes, i)).astype("int32")
        
    if raster_type == "max_raster":
        raster = np.array(max_raster(anes, i)).astype("int32")
    
    if raster_type == "coherence_raster":
        raster = np.array(coherence_raster(anes, i, 0.75)).astype("int32")
    
    np.save("anes_{0}_thresh{1}".format(raster_type, i), raster)
    
    d = {"raster_anes" : raster}
    savemat("anes_{0}_thresh{1}".format(raster_type, i), d)        
