# Supplementary material for: Differential effects of propofol and ketamine on critical brain dynamics
Source: PLoS Comput Biol. 2020 Dec 21;16(12):e1008418. doi: 10.1371/journal.pcbi.1008418 (PMC7785236; doi:10.1371/journal.pcbi.1008418)
Supplement: S1 Scripts — (TAR.GZ) [file pcbi.1008418.s002.tar.gz › varley_2020_scripts/scripts/avalanches_awake.m]

load("awake_open_coherence_raster_thresh4.mat")

open = rastertoasdf2(raster_awake_open, 1, "Ecog", "Spikes", "Open");

open_jitter = randomizeasdf2(open,'jitter','stdtime',500);
open_jitter_raster = asdf2toraster(open_jitter);
save('jitter_raster_4.mat', 'open_jitter_raster')
Av_jitter = avprops(open_jitter, 'duration', 'shape', 'size');

save('av_jitter_4.mat', 'Av_jitter')

[tau_jitter_size, xmin_jitter_size, xmax_jitter_size, sigma_jitter_size, p_jitter_size, pCrit_jitter_size] = avpropvals(Av_jitter.size, 'size');
[tau_jitter_duration, xmin_jitter_duration, xmax_jitter_duration, sigma_jitter_duration, p_jitter_duration, pCrit_jitter_duration] = avpropvals(Av_jitter.duration, 'duration');

results_jitter_size.tau = tau_jitter_size;
results_jitter_size.xmin = xmin_jitter_size;
results_jitter_size.xmax = xmax_jitter_size;
results_jitter_size.sigma = sigma_jitter_size;
results_jitter_size.p = p_jitter_size;
results_jitter_size.pCrit = pCrit_jitter_size;

results_jitter_duration.tau = tau_jitter_duration;
results_jitter_duration.xmin = xmin_jitter_duration;
results_jitter_duration.xmax = xmax_jitter_duration;
results_jitter_duration.sigma = sigma_jitter_duration;
results_jitter_duration.p = p_jitter_duration;
results_jitter_duration.pCrit = pCrit_jitter_duration;

results_jitter_size_table = struct2table(results_jitter_size);
results_jitter_duration_table = struct2table(results_jitter_duration);

writetable(results_jitter_size_table, 'results_jitter_size_4.csv')
writetable(results_jitter_duration_table, 'results_jitter_duration_4.csv')

%{
Av_open = avprops(open, 'duration', 'shape', 'size');

save('av_open_4.mat', 'Av_open')

[tau_open_size, xmin_open_size, xmax_open_size, sigma_open_size, p_open_size, pCrit_open_size] = avpropvals(Av_open.size, 'size');
[tau_open_duration, xmin_open_duration, xmax_open_duration, sigma_open_duration, p_open_duration, pCrit_open_duration] = avpropvals(Av_open.duration, 'duration');

results_open_size.tau = tau_open_size;
results_open_size.xmin = xmin_open_size;
results_open_size.xmax = xmax_open_size;
results_open_size.sigma = sigma_open_size;
results_open_size.p = p_open_size;
results_open_size.pCrit = pCrit_open_size;

results_open_duration.tau = tau_open_duration;
results_open_duration.xmin = xmin_open_duration;
results_open_duration.xmax = xmax_open_duration;
results_open_duration.sigma = sigma_open_duration;
results_open_duration.p = p_open_duration;
results_open_duration.pCrit = pCrit_open_duration;

results_open_size_table = struct2table(results_open_size);
results_open_duration_table = struct2table(results_open_duration);

writetable(results_open_size_table, 'results_open_size_4.csv')
writetable(results_open_duration_table, 'results_open_duration_4.csv')

[iit_open, int_inf_open] = complexity(raster_awake_open, 10^3);

complexity_open.iit = iit_open;
complexity_open.br = brestimate(open);
complexity_open_table = struct2table(complexity_open);
writetable(complexity_open_table, 'complexity_open_4.csv')

save('integrated_information_open_4.mat', 'int_inf_open')

open_profiles = avgshapes(Av_open.shape, Av_open.duration, 'cutoffs', 3, 2);
save('shapes_open_4.mat', 'open_profiles')

[sigmaNuZInv_open, secondDrv_open, range_open, errors_open] = avshapecollapse(open_profiles, 'plot', 'plot title', 'Awake (Eyes Open) Shape Collapse');
savefig('shape_collapse_open_4.fig')
saveas(gcf, 'shape_collapse_open_4.png')
hold off

for i = 1:length(open_profiles)
    plot(open_profiles{i})
    hold on
end
title('Awake (Eyes Open) Shape Profiles')
xlabel('Avalanche Duration')
ylabel('Avalanche Shapes')
savefig('shapes_open_4.fig')
saveas(gcf, 'shapes_open_4.png')
hold off

snz = struct2table(snz);
writetable(snz, 'sigma_nu_zed_awake_4.csv')
%}

%{
[iit, int_inf_jitter] = complexity(open_jitter_raster, 10^3);

complexity_open_jitter.iit = iit;
complexity_open_jitter_table = struct2table(complexity_open_jitter);
writetable(complexity_open_jitter_table, 'complexity_open_jitter_4.csv')

save('integrated_information_open_jitter_4.mat', 'int_inf_jitter')
%}
