# Supplementary material for: Differential effects of propofol and ketamine on critical brain dynamics
Source: PLoS Comput Biol. 2020 Dec 21;16(12):e1008418. doi: 10.1371/journal.pcbi.1008418 (PMC7785236; doi:10.1371/journal.pcbi.1008418)
Supplement: S1 Scripts — (TAR.GZ) [file pcbi.1008418.s002.tar.gz › varley_2020_scripts/scripts/ccdf_awake.py]

#!/usr/bin/env python3
# -*- coding: utf-8 -*-
"""
Created on Mon Jun 10 17:41:38 2019

@author: thosvarley
"""
import numpy as np 
import pandas as pd
from scipy.io import loadmat 
import matplotlib.pyplot as plt 
import seaborn as sns 
from collections import Counter

sns.set(style="darkgrid")

def CCDF(X):
    N = X.shape[0]
    mx = max(X)
    all_vals = np.arange(1, mx+1)
    
    vals = np.zeros(mx)
    
    C = Counter(X)
    for i in range(mx+1):
        if i in C:
            vals[i-1] = float(C[i]) / N
    
    vals_r = np.flip(vals, axis=0)
    ccdf_r = np.cumsum(vals_r)
    ccdf = np.flip(ccdf_r, axis=0)
    
    return all_vals, ccdf

conditions = ["open"]
thresh = 4

for c in conditions:
    
    avals = loadmat("av_{0}_{1}.mat".format(c, thresh))["Av_{0}".format(c)]
    results = pd.read_csv("awake_{0}_all_results_{1}.csv".format(c, thresh))
    
    av_durations = avals[0][0][0][0].astype("int32")
    av_sizes = avals[0][0][1][0].astype("int32")
    
    N_avals = av_durations.shape[0]
    
    vals_dur, ccdf_dur = CCDF(av_durations)
    vals_size, ccdf_size = CCDF(av_sizes)
    
    dur_xmin, dur_xmax = results["Xmin (Duration)"][0], results["Xmax (Duration)"][0]
    size_xmin, size_xmax = results["Xmin (Size)"][0], results["Xmax (Size)"][0]
    
    plt.subplots()
    tau_d = -1 * (results["Tau (Duration)"][0])
    fit_x = np.linspace(dur_xmin, dur_xmax, 100)
    fit_y = 500*(fit_x**tau_d)
    plt.scatter(vals_dur, ccdf_dur, s=10, label = "CCDF")
    plt.plot(vals_dur, ccdf_dur)
    plt.plot(fit_x, fit_y, label = "Fit")
    
    plt.xscale("log")
    plt.yscale("log")
    plt.xlabel("Avalanche Duration")
    plt.ylabel("Probability")
    plt.title("CCDF Avalanche Duration")
    plt.legend()
    plt.savefig("ccdf_duration_{0}_{1}.png".format(c, thresh), dpi=150)
    
    plt.subplots()
    tau_s = -1 * (results["Tau (Size)"][0])
    fit_x = np.linspace(size_xmin, size_xmax, 100)
    fit_y = 100*(fit_x**tau_s)
    plt.scatter(vals_size, ccdf_size, s=10, label = CCDF)
    plt.plot(vals_size, ccdf_size)
    plt.plot(fit_x, fit_y, label = "Fit")
             
    plt.xscale("log")
    plt.yscale("log")
    plt.xlabel("Avalanche Size")
    plt.ylabel("Probability")
    plt.title("CCDF Avalanche Size")
    plt.savefig("ccdf_sizes_{0}_{1}.png".format(c, thresh), dpi=150)
