# Supplementary material for: Differential effects of propofol and ketamine on critical brain dynamics
Source: PLoS Comput Biol. 2020 Dec 21;16(12):e1008418. doi: 10.1371/journal.pcbi.1008418 (PMC7785236; doi:10.1371/journal.pcbi.1008418)
Supplement: S1 Scripts — (TAR.GZ) [file pcbi.1008418.s002.tar.gz › varley_2020_scripts/scripts/README.txt]

Here are the scripts used in the manuscript “Differential Effects of Propofol and Ketamine on Critical Brain Dynamics.”

Contents:

cython (directory): This is a cython package for converting multi-dimensional time-series into binary rasters. Three functions are available: simple raster (places a 1 everywhere a channel crosses some pre-defined threshold), max raster (places a 1 everywhere the local maxima is greater than a pre-defined threshold), and coherence raster (max raster, but also places 1s at local maxima in other channels that are correlated with the channel under study.)

avalanches_awake.m: A MATLAB script that calls the NCC toolbox to analyze the rasters created by raster_awake.py

avalanches_anes.m: A MATLAB script that calls the NCC toolbox to analyze the rasters created by raster_anes.py

ccdf_awake/anes.py: Python scripts for making plots of the CCDFs based on the outputs of the NCC Toolbox called in avalanches_awake/anes.m

cuts_awake/anes.py: Segments the filtered, normalized multidimensional time-series according to the timestamps given in the original NeuroTycho documentation. Used for creating Anes condition slices, Awake (Eyes Open), and Awake (Eyes Closed). 

fit_hist_awake/anes.py: Scripts for making best-fit normal distribution plots of the original, continuous time-series. 

make_arrays.py: Converts the raw MATLAB files from NeuroTycho to Python-readable documents. 

make_ccdfs.py: Another script for making CCDF plots from the outputs of the NCC Toolbox. The plots should be largely similar. 

make_exp_rel.py: A script for making plots of the exponent relation (avg. size for a given duration), based on the outputs of the NCC Toolbox. 

make_int_inf: A script for making the TSE-Complexity plots, based on the outputs of the NCC Toolbox. 

make_pdfs: Making PDF, as opposed to CCDF visualizations of the power-laws. 

make_plots: A script that makes a variety of utility plots. Superseded by the the various make_*.py files called after it in main.sh.

process_awake/anes.sh: Bash scripts which are called by ../main.sh and run the relevant scripts in order. 

raster_awake/anes.py: Python scripts that takes in the .npy files of continuous, filtered, and ICA-cleaned multidimensional time-series and creates a binary raster according to an option selected from the avalanches.pyx script.

results_awake/anes.py: Analysis of the outputs of the NCC Toolbox. 

shape_collapse_awake/anes.py: For making figures out of the various subsampled distributions before and after renormalization. 

subsample_awake/anes.py: Subsampling the binary rasters, part of the shape-collapse analysis. 

Subsample_ccdfs_awake/anes.py: A script used for making plots of the various distributions before and after renormalization.
