# Supplementary material for: Differential effects of propofol and ketamine on critical brain dynamics
Source: PLoS Comput Biol. 2020 Dec 21;16(12):e1008418. doi: 10.1371/journal.pcbi.1008418 (PMC7785236; doi:10.1371/journal.pcbi.1008418)
Supplement: S1 Scripts — (TAR.GZ) [file pcbi.1008418.s002.tar.gz › varley_2020_scripts/scripts/ccdf_anes.py]

#!/usr/bin/env python3
# -*- coding: utf-8 -*-
"""
Created on Mon Jun 10 15:44:46 2019

@author: thosvarley
"""
import numpy as np 
import pandas as pd
from scipy.io import loadmat 
import matplotlib.pyplot as plt 
import seaborn as sns 
from collections import Counter

sns.set(style="darkgrid")

def CCDF(X):
    N = X.shape[0]
    mx = max(X)
    all_vals = np.arange(1, mx+1)
    
    vals = np.zeros(mx)
    
    C = Counter(X)
    for i in range(mx+1):
        if i in C:
            vals[i-1] = float(C[i]) / N
    
    vals_r = np.flip(vals, axis=0)
    ccdf_r = np.cumsum(vals_r)
    ccdf = np.flip(ccdf_r, axis=0)
    
    return all_vals, ccdf

thresh = 4

anes_avals = loadmat("av_anes_{0}.mat".format(thresh))["Av_anes"]
results = pd.read_csv("anes_all_results_{0}.csv".format(thresh))

av_durations = anes_avals[0][0][0][0].astype("int32")
av_sizes = anes_avals[0][0][1][0].astype("int32")

N_avals = av_durations.shape[0]


vals_dur, ccdf_dur = CCDF(av_durations)
vals_size, ccdf_size = CCDF(av_sizes)

dur_xmin, dur_xmax = results["Xmin (Duration)"][0], results["Xmax (Duration)"][0]
size_xmin, size_xmax = results["Xmin (Size)"][0], results["Xmax (Size)"][0]

plt.subplots()
tau_d = -1 * (results["Tau (Duration)"][0])
fit_x = np.linspace(dur_xmin, dur_xmax, 100)
fit_y = 500*(fit_x**tau_d)
plt.scatter(vals_dur, ccdf_dur, s=10, label = "CCDF")
plt.plot(vals_dur, ccdf_dur)
plt.plot(fit_x, fit_y, label = "Fit")

plt.xscale("log")
plt.yscale("log")
plt.xlabel("Avalanche Duration")
plt.ylabel("Probability")
plt.title("CCDF Avalanche Duration")
plt.legend()
plt.savefig("ccdf_duration_anes_{0}.png".format(thresh), dpi=150)

plt.subplots()
tau_s = -1 * (results["Tau (Size)"][0])
fit_x = np.linspace(size_xmin, size_xmax, 100)
fit_y = 100*(fit_x**tau_s)
plt.scatter(vals_size, ccdf_size, s=10, label = CCDF)
plt.plot(vals_size, ccdf_size)
plt.plot(fit_x, fit_y, label = "Fit")
         
plt.xscale("log")
plt.yscale("log")
plt.xlabel("Avalanche Size")
plt.ylabel("Probability")
plt.title("CCDF Avalanche Size")
plt.savefig("ccdf_sizes_anes_{0}.png".format(thresh), dpi=150)
