# Supplementary material for: Differential effects of propofol and ketamine on critical brain dynamics
Source: PLoS Comput Biol. 2020 Dec 21;16(12):e1008418. doi: 10.1371/journal.pcbi.1008418 (PMC7785236; doi:10.1371/journal.pcbi.1008418)
Supplement: S1 Scripts — (TAR.GZ) [file pcbi.1008418.s002.tar.gz › varley_2020_scripts/scripts/cuts_anes.py]

#!/usr/bin/env python3
# -*- coding: utf-8 -*-
"""
Created on Thu Jun  6 17:53:53 2019

@author: thosvarley
"""
import numpy as np 

data = np.load("series_filter_norm.npy")
conditions = np.load("conditions.npy")[0]

anes = data[:, conditions["Anesthetized-Start"] : conditions["Anesthetized-End"]]

np.save("anesthetized.npy", anes)
