# Supplementary material for: Differential effects of propofol and ketamine on critical brain dynamics
Source: PLoS Comput Biol. 2020 Dec 21;16(12):e1008418. doi: 10.1371/journal.pcbi.1008418 (PMC7785236; doi:10.1371/journal.pcbi.1008418)
Supplement: S1 Scripts — (TAR.GZ) [file pcbi.1008418.s002.tar.gz › varley_2020_scripts/README.txt]

This is a cleaned sample of the scripts and directory structure used in “Differential Effects of Propofol and Ketamine on Critical Brain Dynamics.”

No data is provided, as it is available from the NeuroTycho repository (see data availability statement). The ICA analysis and removal was done by hand, and has no associated script, however, all other analysis should be reproducible using the scripts in the scripts/ directory. 

Note that paths in the main script have not been changed. 

These scripts are not meant to provide a package for plug-and-play analysis of time-series, but rather to provide a framework and example Python and MATLAB code that interested scientists can incorporate into their own pipelines. 
