# Supplementary material for: Differential effects of propofol and ketamine on critical brain dynamics
Source: PLoS Comput Biol. 2020 Dec 21;16(12):e1008418. doi: 10.1371/journal.pcbi.1008418 (PMC7785236; doi:10.1371/journal.pcbi.1008418)
Supplement: S1 Scripts — (TAR.GZ) [file pcbi.1008418.s002.tar.gz › varley_2020_scripts/scripts/make_arrays.py]

#!/usr/bin/env python3
# -*- coding: utf-8 -*-
"""
Created on Fri Sep 28 11:55:53 2018

@author: lab_users
"""
import numpy as np
from scipy.io import loadmat, savemat
import os

whole = []
index_label = {}

info = loadmat("Condition.mat", verify_compressed_data_integrity=False)
index = info["ConditionIndex"].flatten()
label = [x[0] for x in info["ConditionLabel"].flatten()]
time = info["ConditionTime"].flatten()

files = ["ECoG_ch" + str(x) + ".mat" for x in range(1,129)]
chs = ["ECoGData_ch" + str(x) for x in range(1, 129)]

for i in range(len(label)):
    index_label[label[i]] = index[i]

for i in range(len(files)):
    file = loadmat(files[i], verify_compressed_data_integrity=False)
    data = file[chs[i]].flatten()
    whole.append(data)

whole = np.asarray(whole)

dataset = [whole, index_label]

conditions = np.array([index_label], dtype = "object")
np.save("conditions.npy", conditions)

dataset = np.array(dataset, dtype = object)

matdict = {"dataset_raw":dataset}

np.save("dataset_raw", dataset)
savemat("dataset_raw.mat", matdict)
