# Supplementary material for: Differential effects of propofol and ketamine on critical brain dynamics
Source: PLoS Comput Biol. 2020 Dec 21;16(12):e1008418. doi: 10.1371/journal.pcbi.1008418 (PMC7785236; doi:10.1371/journal.pcbi.1008418)
Supplement: S1 Scripts — (TAR.GZ) [file pcbi.1008418.s002.tar.gz › varley_2020_scripts/scripts/make_exp_rel.py]

#!/usr/bin/env python3
# -*- coding: utf-8 -*-
"""
Created on Tue Jul 23 15:41:03 2019

@author: thosvarley
"""
import numpy as np 
import scipy as sp 
import pandas as pd 
import matplotlib.pyplot as plt
import os
from scipy.io import loadmat
from collections import Counter
import seaborn as sns 
sns.set(style="darkgrid")

sessions = ["/Session1/", "/Session2/"]
thresh = 4

working_dir = os.getcwd()
parent_dir = os.path.abspath(os.path.join(working_dir, os.pardir))
data_dir = parent_dir + "/data/"
out_dir = parent_dir + "/results/"

results = pd.read_csv(parent_dir + "/results.csv").set_index("Subject")

for file in os.listdir(data_dir):
    
    if "KT" in file:
        drug = "Ketamine"
    elif "PF" in file:
        drug = "Propofol"
    
    name = "Chibi " + file[5:8]
    tag = file[5:10]
    print(name)
    
    conditions = ["Awake (Eyes Open)", drug]
    condition_tag = ["open", "anes"]
    
    for session in sessions:
        in_dir = data_dir + file + session + "processed_data/"
        if session == "/Session1/":
            
            avg_sizes_open = np.load(in_dir + "avg_sizes_open_{0}.npy".format(thresh))
            given_durations_open = np.load(in_dir + "given_durations_open_{0}.npy".format(thresh))

        elif session == "/Session2/": 
            avg_sizes_anes = np.load(in_dir + "avg_sizes_anes_{0}.npy".format(thresh))
            given_durations_anes = np.load(in_dir + "given_durations_anes_{0}.npy".format(thresh))
            
    ###############################
    ### EXPONENT RELATIONSHIP PLOTS
    ###############################
    
    avg_sizes = [avg_sizes_open, avg_sizes_anes]
    given_durs = [given_durations_open, given_durations_anes]
    
    for c in range(len(conditions)):
        reg = results.loc[(results["Condition"] == conditions[c]) & (results.index == tag)]["Avg. Size / Dur"][0]
    
        plt.subplots()
        
        dur_xmin, dur_xmax = min(given_durs[c]), max(given_durs[c])
        fit_x = np.linspace(dur_xmin, dur_xmax, 100)
        fit_y = fit_x**reg
        
        if "Awake" in conditions[c]:
            color = "darkviolet"
            color_sub = "darkviolet"
        elif conditions[c] == "Ketamine":
            color = "dimgrey"
            color_sub = "dimgrey"
        elif conditions[c] == "Propofol":
            color = "orange"
            color_sub = "orange"
            
        plt.scatter(given_durs[c], avg_sizes[c], label = "Data", color = color)
        plt.plot(fit_x, fit_y, label = "Fit", color = color_sub)
        
        plt.xscale("log")
        plt.yscale("log")
        plt.xlabel("Avalanche Durations")
        plt.ylabel("Average Avalanche Size")
        #plt.title("Exponent Relation\n{0}".format(conditions[c]))
        plt.legend()
        plt.tight_layout()
        plt.savefig(out_dir + "exp_relation/exponent_relation_{0}_{1}.png".format(tag, condition_tag[c]))
        plt.close()
