# Supplementary material for: Differential effects of propofol and ketamine on critical brain dynamics
Source: PLoS Comput Biol. 2020 Dec 21;16(12):e1008418. doi: 10.1371/journal.pcbi.1008418 (PMC7785236; doi:10.1371/journal.pcbi.1008418)
Supplement: S1 Scripts — (TAR.GZ) [file pcbi.1008418.s002.tar.gz › varley_2020_scripts/scripts/avalanches_anes.m]

load("anes_coherence_raster_thresh4.mat")

anes = rastertoasdf2(raster_anes, 1, "Ecog", "Spikes", "anes");

jitter = randomizeasdf2(anes,'jitter','stdtime',500);
jitter_raster = asdf2toraster(jitter);
save('jitter_raster_4.mat', 'jitter_raster')

Av_jitter = avprops(jitter, 'duration', 'shape', 'size');
save('Av_jitter_4.mat', 'Av_jitter')

[tau_jitter_size, xmin_jitter_size, xmax_jitter_size, sigma_jitter_size, p_jitter_size, pCrit_jitter_size] = avpropvals(Av_jitter.size, 'size');
[tau_jitter_duration, xmin_jitter_duration, xmax_jitter_duration, sigma_jitter_duration, p_jitter_duration, pCrit_jitter_duration] = avpropvals(Av_jitter.duration, 'duration');

results_jitter_size.tau = tau_jitter_size;
results_jitter_size.xmin = xmin_jitter_size;
results_jitter_size.xmax = xmax_jitter_size;
results_jitter_size.sigma = sigma_jitter_size;
results_jitter_size.p = p_jitter_size;
results_jitter_size.pCrit = pCrit_jitter_size;

results_jitter_duration.tau = tau_jitter_duration;
results_jitter_duration.xmin = xmin_jitter_duration;
results_jitter_duration.xmax = xmax_jitter_duration;
results_jitter_duration.sigma = sigma_jitter_duration;
results_jitter_duration.p = p_jitter_duration;
results_jitter_duration.pCrit = pCrit_jitter_duration;

results_jitter_size_table = struct2table(results_jitter_size);
results_jitter_duration_table = struct2table(results_jitter_duration);

writetable(results_jitter_size_table, 'results_jitter_size_4.csv')
writetable(results_jitter_duration_table, 'results_jitter_duration_4.csv')

jitter_profiles = avgshapes(Av_jitter.shape, Av_jitter.duration, 'cutoffs', 3, 2);
save('shapes_jitter_4.mat', 'jitter_profiles')

[sigmaNuZInv, secondDrv, range, errors] = avshapecollapse(jitter_profiles, 'plot', 'plot title', 'Jitter Shape Collapse');
savefig('shape_collapse_jitter_4.fig')
saveas(gcf, 'shape_collapse_jitter_4.png')
hold off

for i = 1:length(jitter_profiles)
    plot(jitter_profiles{i})
    hold on
end
title('Jitter Shape Profiles')
xlabel('Avalanche Duration')
ylabel('Avalanche Shapes')
savefig('shapes_jitter_4.fig')
saveas(gcf, 'shapes_jitter_4.png')

snz.jitter = sigmaNuZInv;
snz = struct2table(snz);
writetable(snz, 'sigma_nu_zed_jitter_4.csv');

%{
Av_anes = avprops(anes, 'duration', 'shape', 'size');

save('av_anes_4.mat', 'Av_anes')

[tau_anes_size, xmin_anes_size, xmax_anes_size, sigma_anes_size, p_anes_size, pCrit_anes_size] = avpropvals(Av_anes.size, 'size');
[tau_anes_duration, xmin_anes_duration, xmax_anes_duration, sigma_anes_duration, p_anes_duration, pCrit_anes_duration] = avpropvals(Av_anes.duration, 'duration');

results_anes_size.tau = tau_anes_size;
results_anes_size.xmin = xmin_anes_size;
results_anes_size.xmax = xmax_anes_size;
results_anes_size.sigma = sigma_anes_size;
results_anes_size.p = p_anes_size;
results_anes_size.pCrit = pCrit_anes_size;

results_anes_duration.tau = tau_anes_duration;
results_anes_duration.xmin = xmin_anes_duration;
results_anes_duration.xmax = xmax_anes_duration;
results_anes_duration.sigma = sigma_anes_duration;
results_anes_duration.p = p_anes_duration;
results_anes_duration.pCrit = pCrit_anes_duration;

results_anes_size_table = struct2table(results_anes_size);
results_anes_duration_table = struct2table(results_anes_duration);

writetable(results_anes_size_table, 'results_anes_size_4.csv')
writetable(results_anes_duration_table, 'results_anes_duration_4.csv')

[iit_anes, int_inf_anes] = complexity(raster_anes, 10^3);

complexity_anes.iit = iit_anes;
complexity_anes.br = brestimate(anes);

complexity_anes_table = struct2table(complexity_anes);
writetable(complexity_anes_table, 'complexity_anes_4.csv')

save('integrated_information_anes_4.mat', 'int_inf_anes')


anes_profiles = avgshapes(Av_anes.shape, Av_anes.duration, 'cutoffs', 3, 2);
save('shapes_anes_4.mat', 'anes_profiles')

[sigmaNuZInv, secondDrv, range, errors] = avshapecollapse(anes_profiles, 'plot', 'plot title', 'Anesthesia Shape Collapse');
savefig('shape_collapse_anes_4.fig')
saveas(gcf, 'shape_collapse_anes_4.png')
hold off

for i = 1:length(anes_profiles)
    plot(anes_profiles{i})
    hold on
end
title('Anesthesia Shape Profiles')
xlabel('Avalanche Duration')
ylabel('Avalanche Shapes')
savefig('shapes_anes_4.fig')
saveas(gcf, 'shapes_anes_4.png')

snz.anes = sigmaNuZInv;
snz = struct2table(snz);
writetable(snz, 'sigma_nu_zed_anes_4.csv');
%}

%{
[iit, int_inf_jitter] = complexity(jitter_raster, 10^3);

complexity_anes_jitter.iit = iit;
complexity_anes_jitter_table = struct2table(complexity_anes_jitter);
writetable(complexity_anes_jitter_table, 'complexity_anes_jitter_4.csv')

save('integrated_information_anes_jitter_4.mat', 'int_inf_jitter') 
%}
