# Supplementary material for: Differential effects of propofol and ketamine on critical brain dynamics
Source: PLoS Comput Biol. 2020 Dec 21;16(12):e1008418. doi: 10.1371/journal.pcbi.1008418 (PMC7785236; doi:10.1371/journal.pcbi.1008418)
Supplement: S1 Scripts — (TAR.GZ) [file pcbi.1008418.s002.tar.gz › varley_2020_scripts/scripts/subsample_ccdfs_awake.py]

#!/usr/bin/env python3
# -*- coding: utf-8 -*-
"""
Created on Wed Aug 28 15:40:28 2019

@author: thosvarley
"""
import numpy as np 
from scipy.io import loadmat 
from collections import Counter
import matplotlib.pyplot as plt 
import os

def CCDF(X):
    N = X.shape[0]
    mx = max(X)
    all_vals = np.arange(1, mx+1)
    
    vals = np.zeros(mx)
    
    C = Counter(X)
    for i in range(mx+1):
        if i in C:
            vals[i-1] = float(C[i]) / N
    
    vals_r = np.flip(vals)
    ccdf_r = np.cumsum(vals_r)
    ccdf = np.flip(ccdf_r)
    
    return all_vals, ccdf

cuts = [64, 32, 16]

for c in cuts:
    full_sizes, full_durations = [], []
    for i in range(10):
        av = loadmat("av_subset_{0}_awake_{1}.mat".format(str(c), str(i)))["av"]
        
        av_durations = av[0][0][0][0].astype("int32")
        av_sizes = av[0][0][1][0].astype("int32")
        
        full_sizes = full_sizes + [x for x in av_sizes]
        full_durations = full_durations + [x for x in av_durations]
        
        #print(max(av_sizes))
        #print(max(av_durations))
    
    vals, ccdf = CCDF(np.array(full_sizes))
    
    np.save("ccdf_awake_sizes_subsample_{0}_thresh_4.npy".format(str(c)), np.vstack((vals, ccdf)))
    
    vals, ccdf = CCDF(np.array(full_durations))
    
    np.save("ccdf_awake_durations_subsample_{0}_thresh_4.npy".format(str(c)), np.vstack((vals, ccdf)))
        
