# Supplementary material for: Differential effects of propofol and ketamine on critical brain dynamics
Source: PLoS Comput Biol. 2020 Dec 21;16(12):e1008418. doi: 10.1371/journal.pcbi.1008418 (PMC7785236; doi:10.1371/journal.pcbi.1008418)
Supplement: S1 Scripts — (TAR.GZ) [file pcbi.1008418.s002.tar.gz › varley_2020_scripts/scripts/cuts_awake.py]

#!/usr/bin/env python3
# -*- coding: utf-8 -*-
"""
Created on Wed Jun  5 14:19:49 2019

@author: thosvarley
"""
import numpy as np 

data = np.load("series_filter_norm.npy")
conditions = np.load("conditions.npy")[0]

awake_open = data[:, conditions["AwakeEyesOpened-Start"] : conditions["AwakeEyesOpened-End"]]

np.save("awake_open.npy", awake_open)
