# Supplementary material for: Differential effects of propofol and ketamine on critical brain dynamics
Source: PLoS Comput Biol. 2020 Dec 21;16(12):e1008418. doi: 10.1371/journal.pcbi.1008418 (PMC7785236; doi:10.1371/journal.pcbi.1008418)
Supplement: S1 Scripts — (TAR.GZ) [file pcbi.1008418.s002.tar.gz › varley_2020_scripts/main.sh]

#!/bin/bash

mkdir results results/ccdfs results/integrated_inf results/exp_relation results/pdfs

cd data/
for i in $(ls); do
	echo $i
	cd $i
	for j in $(ls); do
		if [[ -d $j ]]; then
			cd $j
			mkdir raw_data processed_data images
			mv *.mat raw_data
			cd raw_data
			cp ../../../../scripts/make_arrays.py $(pwd)
			cp ../../../../scripts/filter_data.py $(pwd)
			python make_arrays.py
			python filter_data.py
			cp conditions.npy ../processed_data/conditions.npy
			rm make_arrays.py filter_data.py
			cd ../
			
			if [ $j == "Session1" ]; then
				cp ../../../scripts/process_awake.sh $(pwd)
				bash process_awake.sh
				rm process_awake.sh
			fi

			if [ $j == "Session2" ]; then
				cp ../../../scripts/process_anes.sh $(pwd)
				bash process_anes.sh
				rm process_anes.sh
			fi
 
			cd ../
		fi
	done
	cd ..
done
cd ../scripts
python make_results_table.py
python make_plots.py
python make_pdfs.py
python make_ccdfs.py
python make_int_inf.py
python make_exp_rel.py
