# Supplementary material for: Differential effects of propofol and ketamine on critical brain dynamics
Source: PLoS Comput Biol. 2020 Dec 21;16(12):e1008418. doi: 10.1371/journal.pcbi.1008418 (PMC7785236; doi:10.1371/journal.pcbi.1008418)
Supplement: S1 Scripts — (TAR.GZ) [file pcbi.1008418.s002.tar.gz › varley_2020_scripts/scripts/results_awake.py]

#!/usr/bin/env python3
# -*- coding: utf-8 -*-
"""
Created on Sun Jun  9 16:44:11 2019

@author: thosvarley
"""
import numpy as np 
import pandas as pd
import os
from scipy.io import loadmat
from scipy.stats import linregress

thresh = 4

conditions = ["open"]
snz = pd.read_csv("sigma_nu_zed_awake_{0}.csv".format(thresh))

for c in conditions:
    raster = np.load("awake_{0}_coherence_raster_thresh{1}.npy".format(c, thresh))
    
    N0, N1 = raster.shape[0], raster.shape[1]
    
    whole_brain = np.sum(raster) / N1
    
    channels = np.zeros(N0)
    
    for i in range(N0):
        channels[i] = np.sum(raster[i]) / N1
    
    results_duration = pd.read_csv("results_{0}_duration_{1}.csv".format(c, thresh))
    results_size = pd.read_csv("results_{0}_size_{1}.csv".format(c, thresh))
    
    ####
    # Avg Size for a Given Duration
    ####
    
    avalanches = loadmat("av_{0}_{1}.mat".format(c, thresh))["Av_{0}".format(c)]
    av_durations = avalanches[0][0][0][0].astype("int32")
    av_sizes = avalanches[0][0][1][0].astype("int32")
    
    N_lens = av_sizes.shape[0]
    length_dict = {}
    num_lengths = 0
    
    for i in range(N_lens):
        if av_durations[i] not in length_dict:
            length_dict[av_durations[i]] = [av_sizes[i]]
            num_lengths += 1
        elif av_durations[i] in length_dict:
            length_dict[av_durations[i]].append(av_sizes[i])
    
    avg_sizes = np.zeros(num_lengths)
    given_lengths = np.zeros(num_lengths)
    
    counter = 0
    for i in list(length_dict.keys()):
        given_lengths[counter] = i 
        avg_sizes[counter] = sum(length_dict[i])/len(length_dict[i])
        counter += 1
    
    np.save("avg_sizes_{0}_{1}".format(c, thresh), avg_sizes)
    np.save("given_durations_{0}_{1}".format(c, thresh), given_lengths)
    
    avg_sizes_log10 = np.log10(avg_sizes)
    given_lengths_log10 = np.log10(given_lengths)
    
    reg = linregress(given_lengths_log10, avg_sizes_log10)[0]
    
    #################################
    
    name = os.getcwd()[54:59]
    
    df = pd.DataFrame()
    
    if c == "open":
        condition = "Awake (Eyes Open)"
        
    complexity = pd.read_csv("complexity_{0}_{1}.csv".format(c, thresh))
    
    
    df["Subject"] = [name]
    df["Condition"] = [condition]
    
    df["WholeBrainRate"] = [whole_brain]
    df["ChannelRate"] = [np.mean(channels)]
    
    df["Tau (Size)"] = [results_size["tau"][0]]
    df["Xmin (Size)"] = [results_size["xmin"][0]]
    df["Xmax (Size)"] = [results_size["xmax"][0]]
    df["Sigma (Size)"] = [results_size["sigma"][0]]
    df["P (Size)"] = [results_size["p"][0]]
    
    df["Tau (Duration)"] = [results_duration["tau"][0]]
    df["Xmin (Duration)"] = [results_duration["xmin"][0]]
    df["Xmax (Duration)"] = [results_duration["xmax"][0]]
    df["Sigma (Duration)"] = [results_duration["sigma"][0]]
    df["P (Duration)"] = [results_duration["p"][0]]
    
    df["Exp. Rel."] = (df["Tau (Duration)"] - 1) / (df["Tau (Size)"] - 1)    
    df["Avg. Size / Dur"] = [reg]
    df["Sigma Nu Z"] = [snz[c][0]]
    
    df["Complexity"] = [complexity["iit"][0]]
    df["Branching Ratio"] = [complexity["br"][0]]
    
    if c == "open":
        df["Collapse Tau (Duration)"] = [results_duration["collapse tau"][0]]
        df["Collapse Tau (Size)"] = [results_size["collapse tau"][0]]
    
        df["Collapse Exp (Duration)"] = [results_duration["collapse exp"][0]]
        df["Collapse Exp (Size)"] = [results_size["collapse exp"][0]]
    
        df["Collapse Variance (Duration)"] = [results_duration["collapse variance"][0]]
        df["Collapse Variance (Size)"] = [results_size["collapse variance"][0]]   
        
        df["Rebin KS (Duration)"] = [results_duration["rebin_avg_ks"][0]]
        df["No Rebin KS (Duration)"] = [results_duration["no_rebin_avg_ks"][0]]

        df["Rebin KS (Size)"] = [results_size["rebin_avg_ks"][0]]
        df["No Rebin KS (Size)"] = [results_size["no_rebin_avg_ks"][0]]
        
    df = df.set_index("Subject")
    
    df.to_csv("awake_{0}_all_results_{1}.csv".format(c, thresh))
    
    ############################################################
    # JITTERS
    ############################################################
    
    jitter_duration = pd.read_csv("results_jitter_duration_4.csv")
    jitter_size = pd.read_csv("results_jitter_size_4.csv")
