# Supplementary material for: Differential effects of propofol and ketamine on critical brain dynamics
Source: PLoS Comput Biol. 2020 Dec 21;16(12):e1008418. doi: 10.1371/journal.pcbi.1008418 (PMC7785236; doi:10.1371/journal.pcbi.1008418)
Supplement: S1 Scripts — (TAR.GZ) [file pcbi.1008418.s002.tar.gz › varley_2020_scripts/scripts/raster_awake.py]

#!/usr/bin/env python3
# -*- coding: utf-8 -*-
"""
Created on Fri Jun  7 11:39:29 2019

@author: thosvarley
"""
import numpy as np 
import sys 
from scipy.io import savemat

sys.path.insert(0, "/home...cython/")

from avalanches import simple_raster, max_raster, coherence_raster

states = ["awake_open"]
event_thresh = [4]
raster_type = "coherence_raster"


for s in states:
    
    data = np.load(s + ".npy")
    for i in event_thresh:
        
        if raster_type == "simple_raster":
            raster = np.array(simple_raster(data, i)).astype("int32")
            
        if raster_type == "max_raster":
            raster = np.array(max_raster(data, i)).astype("int32")
        
        if raster_type == "coherence_raster":
            raster = np.array(coherence_raster(data, i, 0.75)).astype("int32")
        
        np.save(s + "_{0}_thresh{1}".format(raster_type, i), raster)
        
        d = {"raster_" + s : raster}

        savemat(s + "_{0}_thresh{1}".format(raster_type, i), d)        
        
