# Supplementary material for: Differential effects of propofol and ketamine on critical brain dynamics
Source: PLoS Comput Biol. 2020 Dec 21;16(12):e1008418. doi: 10.1371/journal.pcbi.1008418 (PMC7785236; doi:10.1371/journal.pcbi.1008418)
Supplement: S1 Scripts — (TAR.GZ) [file pcbi.1008418.s002.tar.gz › varley_2020_scripts/scripts/fit_hist_awake.py]

#!/usr/bin/env python3
# -*- coding: utf-8 -*-
"""
Created on Fri Jun  7 14:58:55 2019

@author: thosvarley
"""
import numpy as np 
import matplotlib.pyplot as plt
import seaborn as sns 
sns.set(style="darkgrid", context="paper")
from scipy import stats

states = ["awake_open"]

for s in states:
    
    data = np.load(s + ".npy")
    N0_data = data.shape[0]
    N1_data = data.shape[1]
    
    hist, bins = np.histogram(data, 100, density = True)
    centers = (bins[1:] + bins[:-1]) / 2
    xmin, xmax = min(bins), max(bins)
    
    plt.subplots()
    plt.plot(centers, hist, marker = ".", label = "Signal Data", color="darkviolet", linewidth=2, markersize=10)
    
    xspace = np.linspace(xmin, xmax, hist.shape[0])
    m, std = np.mean(data), np.std(data)
    pdf = stats.norm.pdf(xspace, m, std)
    
    plt.plot(xspace, pdf, color = "darkred", linestyle = "--", label = "PDF")
    
    
    if s == "awake_open":
        plt.title("Amplitude Distribution\nAwake", fontsize="x-large")
    
    plt.xlabel("Standard Deviation", fontsize="x-large")
    plt.ylabel("Probability Density", fontsize="x-large")
    
    plt.yscale("log")
    
    plt.xlim([-10, 10])
    plt.ylim([10**-8, 1])
    
    plt.legend(fontsize="x-large")
    
    plt.savefig("residuals_{0}.png".format(s))
    
