# Supplementary material for: Differential effects of propofol and ketamine on critical brain dynamics
Source: PLoS Comput Biol. 2020 Dec 21;16(12):e1008418. doi: 10.1371/journal.pcbi.1008418 (PMC7785236; doi:10.1371/journal.pcbi.1008418)
Supplement: S1 Scripts — (TAR.GZ) [file pcbi.1008418.s002.tar.gz › varley_2020_scripts/scripts/results_anes.py]

#!/usr/bin/env python3
# -*- coding: utf-8 -*-
"""
Created on Sun Jun  9 14:55:21 2019

@author: thosvarley
"""
import numpy as np 
import pandas as pd 
import os
from scipy.io import loadmat
from scipy.stats import linregress

thresh = 4

raster = np.load("anes_coherence_raster_thresh{0}.npy".format(thresh))

N0, N1 = raster.shape[0], raster.shape[1]
snz = pd.read_csv("sigma_nu_zed_anes_{0}.csv".format(thresh))

whole_brain = np.sum(raster) / N1

channels = np.zeros(N0)

for i in range(N0):
    channels[i] = np.sum(raster[i]) / N1

results_duration = pd.read_csv("results_anes_duration_{0}.csv".format(thresh))
results_size = pd.read_csv("results_anes_size_{0}.csv".format(thresh))

####
# Avg Size for a Given Duration
####

avalanches = loadmat("av_anes_{0}.mat".format(thresh))["Av_anes"]
av_durations = avalanches[0][0][0][0].astype("int32")
av_sizes = avalanches[0][0][1][0].astype("int32")

N_lens = av_sizes.shape[0]
length_dict = {}
num_lengths = 0

for i in range(N_lens):
    if av_durations[i] not in length_dict:
        length_dict[av_durations[i]] = [av_sizes[i]]
        num_lengths += 1
    elif av_durations[i] in length_dict:
        length_dict[av_durations[i]].append(av_sizes[i])

avg_sizes = np.zeros(num_lengths)
given_lengths = np.zeros(num_lengths)

counter = 0
for i in list(length_dict.keys()):
    given_lengths[counter] = i 
    avg_sizes[counter] = sum(length_dict[i])/len(length_dict[i])
    counter += 1

np.save("avg_sizes_anes_{0}".format(thresh), avg_sizes)
np.save("given_durations_anes_{0}".format(thresh), given_lengths)
    
avg_sizes_log10 = np.log10(avg_sizes)
given_lengths_log10 = np.log10(given_lengths)

reg = linregress(given_lengths_log10, avg_sizes_log10)[0]

#########################################################

name = os.getcwd()[54:59]
if os.getcwd()[57:59] == "PF":
    condition = "Propofol"
elif os.getcwd()[57:59] == "KT":
    condition = "Ketamine"

complexity = pd.read_csv("complexity_anes_{0}.csv".format(thresh))

df = pd.DataFrame()
df["Subject"] = [name]
df["Condition"] = [condition]

df["WholeBrainRate"] = [whole_brain]
df["ChannelRate"] = [np.mean(channels)]

df["Tau (Size)"] = [results_size["tau"][0]]
df["Xmin (Size)"] = [results_size["xmin"][0]]
df["Xmax (Size)"] = [results_size["xmax"][0]]
df["Sigma (Size)"] = [results_size["sigma"][0]]
df["P (Size)"] = [results_size["p"][0]]

df["Tau (Duration)"] = [results_duration["tau"][0]]
df["Xmin (Duration)"] = [results_duration["xmin"][0]]
df["Xmax (Duration)"] = [results_duration["xmax"][0]]
df["Sigma (Duration)"] = [results_duration["sigma"][0]]
df["P (Duration)"] = [results_duration["p"][0]]

df["Exp. Rel."] = (df["Tau (Duration)"] - 1) / (df["Tau (Size)"] - 1)
df["Avg. Size / Dur"] = [reg]

df["Sigma Nu Z"] = [snz["anes"][0]]

df["Complexity"] = [complexity["iit"][0]]
df["Branching Ratio"] = [complexity["br"][0]]

df["Collapse Tau (Duration)"] = [results_duration["collapse tau"][0]]
df["Collapse Tau (Size)"] = [results_size["collapse tau"][0]]

df["Collapse Exp (Duration)"] = [results_duration["collapse exp"][0]]
df["Collapse Exp (Size)"] = [results_size["collapse exp"][0]]

df["Collapse Variance (Duration)"] = [results_duration["collapse variance"][0]]
df["Collapse Variance (Size)"] = [results_size["collapse variance"][0]]

df["Rebin KS (Duration)"] = [results_duration["rebin_avg_ks"][0]]
df["No Rebin KS (Duration)"] = [results_duration["no_rebin_avg_ks"][0]]

df["Rebin KS (Size)"] = [results_size["rebin_avg_ks"][0]]
df["No Rebin KS (Size)"] = [results_size["no_rebin_avg_ks"][0]]

df = df.set_index("Subject", drop=True)

df.to_csv("anes_all_results_{0}.csv".format(thresh))
