# Supplementary material for: Differential effects of propofol and ketamine on critical brain dynamics
Source: PLoS Comput Biol. 2020 Dec 21;16(12):e1008418. doi: 10.1371/journal.pcbi.1008418 (PMC7785236; doi:10.1371/journal.pcbi.1008418)
Supplement: S1 Scripts — (TAR.GZ) [file pcbi.1008418.s002.tar.gz › varley_2020_scripts/scripts/cython/setup.py]

#!/usr/bin/env python3
"""
Created on Monday October 8, 2018
@author: thosvarley
"""
from distutils.core import setup, Extension
from Cython.Build import cythonize
import numpy

setup(
    ext_modules=cythonize("avalanches.pyx", annotate = True),
    include_dirs=[numpy.get_include()]
) 
