# Supplementary material for: Differential effects of propofol and ketamine on critical brain dynamics
Source: PLoS Comput Biol. 2020 Dec 21;16(12):e1008418. doi: 10.1371/journal.pcbi.1008418 (PMC7785236; doi:10.1371/journal.pcbi.1008418)
Supplement: S1 Scripts — (TAR.GZ) [file pcbi.1008418.s002.tar.gz › varley_2020_scripts/scripts/cython/avalanches.pyx]

#!/usr/bin/env python3
# -*- coding: utf-8 -*-
"""
Created on Thu Jan 17 14:10:01 2019

@author: thosvarley

"""
import numpy as np 
cimport numpy as np
import matplotlib.pyplot as plt
#from matplotlib import rc
#rc("text", usetex=True)

from collections import Counter
from copy import deepcopy
from mne.preprocessing.peak_finder import peak_finder
from scipy.stats import linregress, pearsonr

cimport cython
from libc.math cimport log10, floor

@cython.boundscheck(False) 
@cython.wraparound(False)
def simple_raster(double[:,:] X, double threshold):
    """
    The simplest algorithm for identifying "events."
    Places a 1 every time the time-series crosses a threshold (n * standard devation). 
    
    Arguments:
        
        X:
            A 2-dimensional Numpy array (dtype must be "double"). 
        Threshold:
            The number of standard deviations the time-series must exceed to be counted as an event. 
    
    Returns:
        
        Raster:
            A binarized copy of the original array. 
            Places a 1 everywhere the time-series crosses the threshold, 0 otherwise. 
    """
    cdef double[:] sd = np.std(X, axis = 1)
    cdef double[:] means = np.means(X, axis = 1)
    cdef int N0 = X.shape[0]
    cdef int N1 = X.shape[1]
    cdef double[:,:] raster = np.zeros((N0, N1))
    cdef int i, j
    
    for i in range(N0):
        j = 1
        while j < N1:
            # The positive extreme case:
            if X[i][j] >= threshold * (means[i] + sd[i]) and X[i][j-1] < means[i] + (threshold * sd[i]):
                raster[i][j] = 1
                j += 1
            
            #The negative extreme case:
            elif X[i][j] <= -1 * threshold * (means[i] + sd[i]) and X[i][j-1] > -1 * (means[i] + (threshold * sd[i])):
                raster[i][j] = 1
                j += 1
            
            #If the value X[i][j] does not break the threshold. 
            else:
                j += 1

    return raster

@cython.boundscheck(False)
@cython.wraparound(False)
def max_raster(double[:,:] X, double threshold):
    cdef double[:] sd = np.std(X, axis = 1)
    cdef double[:] means = np.mean(X, axis = 1)
    cdef int N0 = X.shape[0]
    cdef int N1 = X.shape[1]
    cdef double[:,:] raster = np.zeros((N0, N1))
    cdef int i, j, Nmax, Nmin
    cdef int[:] relmin, relmax
    
    for i in range(N0):
        relmax = peak_finder(X[i], extrema = 1)[0].astype("int32")
        relmin = peak_finder(X[i], extrema = -1)[0].astype("int32")
        
        Nmax = relmax.shape[0]
        Nmin = relmin.shape[0]
        
        for j in range(Nmax):
            if X[i][relmax[j]] >= means[i] + (threshold * sd[i]):
                raster[i][relmax[j]] = 1
        for j in range(Nmin):
            if X[i][relmin[j]] <= -1 * (means[i] + (threshold * sd[i])):
                raster[i][relmin[j]] = 1
    
    return raster

@cython.boundscheck(False)
@cython.wraparound(False)
def coherence_raster(double[:,:] X, double threshold, double R):
    cdef int N0 = X.shape[0]
    cdef int N1 = X.shape[1]
    cdef double[:] sd = np.std(X, axis = 1)
    cdef double[:] means = np.mean(X, axis = 1)
    cdef double[:,:] raster = np.zeros((N0, N1))
    cdef set found_peaks = set()
    cdef int idx, i, j, x, argmx
    cdef double mx
    cdef double[:] sl_i, sl_k
    #cdef list ranges = []
    
    
    for i in range(N0): #For each channel
        idx = 0 #Begin at 0
        for j in range(N1-1):
            if (X[i][j] > means[i] and X[i][j+1] < means[i]) or (X[i][j] < means[i] and X[i][j+1] > means[i]): #Every time the trace crosses the mean
                sl_i = X[i][idx:j] #Takes a slice from idx to wherever in the trace it has gotten to.
                #ranges.append((idx, j, sl_i))
                
                #Finding the max and argmax of the slice 
                mx, argmx = 0, 0
                Nsl_i = sl_i.shape[0]
                for x in range(Nsl_i):
                    if abs(sl_i[x]) > mx:
                        mx = abs(sl_i[x])
                        argmx = x
                
                if mx >= means[i] + (threshold * sd[i]): #If the max of the slice is greater than the threshold
                    if (i, idx + argmx) not in found_peaks: #If that peak has not been previously found
                        raster[i][idx + argmx] = 1
                        found_peaks.add((i, idx + argmx))
                                            
                    for k in range(N0):
                        if k != i:
                            sl_k = X[k][idx:j]
                            
                            if pearsonr(sl_i, sl_k)[0] > R:
                                Nsl_k = sl_k.shape[0]
                                mx, argmx = 0, 0
                                for x in range(Nsl_k):
                                    if abs(sl_k[x]) > mx:
                                        mx = abs(sl_k[x])
                                        argmx = x
                                
                                if (k, idx + argmx) not in found_peaks:
                                    raster[k][idx + argmx] = 1
                                    found_peaks.add((k, idx + argmx))

                idx = j

    return raster

@cython.wraparound(False)
@cython.boundscheck(False)
@cython.cdivision(True)
def CCDF(int[:] X, bint plot = False, str xlab = "X", str ylab = "Probability", str title = "CCDF"):
    C = Counter(X)
    cdef int m = min(X)
    cdef int Nc = len(C)
    
    cdef long[:] x = np.array(sorted(C))
    cdef double[:] y = np.zeros(Nc)
    
    cdef int i
    for i in range(m,Nc):
        y[i] = C[x[i]]
    
    cdef double y_max = sum(y)
    
    for i in range(m,Nc):
        y[i] = y[i] / y_max
    
    cdef double[:] ccdf = np.zeros(Nc)
    
    for i in range(m,Nc):
        ccdf[i] = np.sum(y[i:])
        
    if plot == True:
        plt.subplots()
        plt.loglog(x, ccdf, color = "blue")
        plt.loglog(x, ccdf, "o")
        plt.xlabel(xlab)
        plt.ylabel(ylab)
        plt.title(title)
        plt.show()
        
    return x, ccdf
