# Supplementary material for: Differential effects of propofol and ketamine on critical brain dynamics
Source: PLoS Comput Biol. 2020 Dec 21;16(12):e1008418. doi: 10.1371/journal.pcbi.1008418 (PMC7785236; doi:10.1371/journal.pcbi.1008418)
Supplement: S1 Scripts — (TAR.GZ) [file pcbi.1008418.s002.tar.gz › varley_2020_scripts/scripts/subsample_anes.py]

#!/usr/bin/env python3
# -*- coding: utf-8 -*-
"""
Created on Wed Aug 28 13:50:28 2019

@author: thosvarley
"""
import numpy as np 
from scipy.io import savemat

raster = np.load("anes_coherence_raster_thresh4.npy")

cuts = [64, 32, 16]
vals = np.arange(raster.shape[0])

for c in cuts:
    for i in range(10):
        choice = np.random.choice(vals, size=c)
        subset = raster[choice] 
        np.save("subset_{0}_anes_coherence_raster_thresh4_{1}.npy".format(str(c), str(i)), subset)
        
        d = {"raster" : subset}
        savemat("subset_{0}_anes_coherence_raster_thresh4_{1}".format(str(c), str(i)), d)      
    
