# Supplementary material for: Differential effects of propofol and ketamine on critical brain dynamics
Source: PLoS Comput Biol. 2020 Dec 21;16(12):e1008418. doi: 10.1371/journal.pcbi.1008418 (PMC7785236; doi:10.1371/journal.pcbi.1008418)
Supplement: S1 Scripts — (TAR.GZ) [file pcbi.1008418.s002.tar.gz › varley_2020_scripts/scripts/make_ccdfs.py]

#!/usr/bin/env python3
# -*- coding: utf-8 -*-
"""
Created on Tue Jul 23 12:18:42 2019

@author: thosvarley
"""
import os
from collections import Counter
import numpy as np 
import pandas as pd
import matplotlib.pyplot as plt
from scipy.io import loadmat
import seaborn as sns
sns.set(style="darkgrid")

def CCDF(X):
    N = X.shape[0]
    mx = max(X)
    all_vals = np.arange(1, mx+1)
    
    vals = np.zeros(mx)
    
    C = Counter(X)
    for i in range(mx+1):
        if i in C:
            vals[i-1] = float(C[i]) / N
    
    vals_r = np.flip(vals)
    ccdf_r = np.cumsum(vals_r)
    ccdf = np.flip(ccdf_r)
    
    return all_vals, ccdf

sessions = ["/Session1/", "/Session2/"]
thresh = 4
jitter_std = 500

working_dir = os.getcwd()
parent_dir = os.path.abspath(os.path.join(working_dir, os.pardir))
data_dir = parent_dir + "/data/"
out_dir = parent_dir + "/results/"

results = pd.read_csv(parent_dir + "/results.csv").set_index("Subject")

for file in os.listdir(data_dir):
    
    if "KT" in file:
        drug = "Ketamine"
    elif "PF" in file:
        drug = "Propofol"
    
    name = "Chibi " + file[5:8]
    tag = file[5:10]
    print(name)
    
    conditions = ["Awake (Eyes Open)", drug]
    condition_tag = ["open", "anes"]
    
    for session in sessions:
        in_dir = data_dir + file + session + "processed_data/"
        if session == "/Session1/":
            av_open = loadmat(in_dir + "av_open_{0}.mat".format(thresh))
            av_jitter = loadmat(in_dir + "av_jitter_{0}.mat".format(thresh))
        
        elif session == "/Session2/":
            av_anes = loadmat(in_dir + "av_anes_{0}.mat".format(thresh))
    
    open_durations = av_open["Av_open"][0][0][0][0].astype("int32")
    open_sizes = av_open["Av_open"][0][0][1][0].astype("int32")
    
    jitter_durations = av_jitter["Av_jitter"][0][0][0][0].astype("int32")
    jitter_sizes = av_jitter["Av_jitter"][0][0][1][0].astype("int32")
    
    anes_durations = av_anes["Av_anes"][0][0][0][0].astype("int32")
    anes_sizes = av_anes["Av_anes"][0][0][1][0].astype("int32")
    
    vals_durations_open, ccdf_durations_open = CCDF(open_durations)
    vals_sizes_open, ccdf_sizes_open = CCDF(open_sizes)
    
    vals_durations_jitter, ccdf_durations_jitter = CCDF(jitter_durations)
    vals_sizes_jitter, ccdf_sizes_jitter = CCDF(jitter_sizes)
    
    vals_durations_anes, ccdf_durations_anes = CCDF(anes_durations)
    vals_sizes_anes, ccdf_sizes_anes = CCDF(anes_sizes)
    
    vals_durs = [vals_durations_open, vals_durations_anes]
    vals_sizes = [vals_sizes_open, vals_sizes_anes]
    ccdf_durs = [ccdf_durations_open, ccdf_durations_anes]
    ccdf_sizes = [ccdf_sizes_open, ccdf_sizes_anes]
    
    for c in range(len(conditions)):
        
        if "Awake" in conditions[c]:
            color = "darkviolet"
        elif conditions[c] == "Propofol":
            color = "orange"
        elif conditions[c] == "Ketamine":
            color = "dimgrey"
        
        results_df = results.loc[(results["Condition"] == conditions[c]) & (results.index == tag)]
    
        plt.subplots()
        tau_d = -1 * (results_df["Tau (Duration)"][0] + 1)
        dur_xmin, dur_xmax = results_df["Xmin (Duration)"][0], results_df["Xmax (Duration)"][0]
        fit_x = np.linspace(dur_xmin, dur_xmax, 100)
        fit_y = 500*(fit_x**(tau_d+1))
        
        plt.scatter(vals_durs[c], ccdf_durs[c], label = "CCDF", color = color)
        plt.plot(vals_durs[c], ccdf_durs[c], color = color, alpha = 0.75)
        plt.plot(fit_x, fit_y, label = "Fit", color = color, alpha = 0.75)
        plt.xscale("log")
        plt.yscale("log")
        plt.xlabel("Avalanche Duration")
        plt.ylabel("CCDF")
        #plt.title("CCDF of Avalanche Durations\n{0}".format(conditions[c]))
        plt.legend()
        plt.savefig(out_dir  + "ccdfs/ccdf_durations_{0}_{1}.png".format(tag, condition_tag[c]), dpi=250)
        plt.close()
        
        plt.subplots()
        tau_s = -1 * (results_df["Tau (Size)"][0])
        size_xmin, size_xmax = results_df["Xmin (Size)"][0], results_df["Xmax (Size)"][0]
        fit_x = np.linspace(size_xmin, size_xmax, 100)
        fit_y = 500*(fit_x**(tau_s+1))
        
        plt.scatter(vals_sizes[c], ccdf_sizes[c], label = "pdf", color = color)
        plt.plot(vals_sizes[c], ccdf_sizes[c], color = color, alpha = 0.75)
        plt.plot(fit_x, fit_y, label = "Fit", color = color, alpha = 0.75)
        plt.xscale("log")
        plt.yscale("log")
        plt.xlabel("Avalanche Sizes")
        plt.ylabel("CCDF")
        #plt.title("CCDF of Avalanche Sizes\n{0}".format(conditions[c]))
        plt.legend()
        plt.savefig(out_dir + "ccdfs/ccdf_sizes_{0}_{1}.png".format(tag, condition_tag[c]), dpi=250)
        plt.close()
    
    ###
    # AWAKE VS. ANES PLOTS
    ### 
    
    plt.subplots()
    plt.plot(vals_durations_open, ccdf_durations_open, label = "Awake (Eyes Open)", color = "darkviolet", alpha = 0.75)
    plt.scatter(vals_durations_open, ccdf_durations_open, s=15, color = "darkviolet")
    
    if drug == "Propofol":
        color = "orange"
    elif drug == "Ketamine":
        color = "dimgrey"
    
    plt.plot(vals_durations_anes, ccdf_durations_anes, label = "{0}".format(drug), color = color, alpha = 0.75)
    plt.scatter(vals_durations_anes, ccdf_durations_anes, s=15, color = color)
    
    plt.xscale("log")
    plt.yscale("log")
    plt.xlabel("Durations")
    plt.ylabel("CCDF")
    plt.xlim([0.9, 1.1*max(vals_durations_open)])
    #plt.title("Avalanche Durations\nAwake vs. {0}".format(drug))
    plt.legend()
    plt.tight_layout()
    plt.savefig(out_dir + "ccdfs/awake_vs_anes_ccdf_sizes_{0}.png".format(tag), dpi = 250)
    plt.close()
    
    plt.subplots()
    plt.plot(vals_sizes_open, ccdf_sizes_open, label = "Awake (Eyes Open)", color = "darkviolet", alpha = 0.75)
    plt.scatter(vals_sizes_open, ccdf_sizes_open, s=15, color = "darkviolet")
    
    plt.plot(vals_sizes_anes, ccdf_sizes_anes, label = "{0}".format(drug), color = color, alpha = 0.75)
    plt.scatter(vals_sizes_anes, ccdf_sizes_anes, s=15, color = color)
    
    plt.xscale("log")
    plt.yscale("log")
    plt.xlabel("Sizes")
    plt.ylabel("CCDF")
    plt.xlim([0.9, 1.1*max(vals_sizes_open)])
    #plt.title("Avalanche Sizes\nAwake vs. {0}".format(drug))
    plt.legend()
    plt.tight_layout()
    plt.savefig(out_dir + "ccdfs/awake_vs_anes_ccdf_durations_{0}.png".format(tag), dpi = 250)
    plt.close()
    
    ###
    # JITTERING
    ###
    
    plt.subplots()
    plt.plot(vals_durations_open, ccdf_durations_open, label = "Awake (Eyes Open)", color = "darkviolet", alpha = 0.75)
    plt.scatter(vals_durations_open, ccdf_durations_open, s=15, color = "darkviolet")
    
    plt.plot(vals_durations_jitter, ccdf_durations_jitter, label = "Jitter, {0}ms".format(jitter_std), color = "red", linestyle="--", alpha = 0.75)
    plt.xscale("log")
    plt.yscale("log")
    plt.legend()
    plt.xlabel("Durations")
    plt.ylabel("CCDF")
    #plt.title("Jitter Durations, Awake vs. {0}\n({1})".format(drug, name))
    plt.savefig(out_dir + "ccdfs/jitter_ccdf_durations_{0}.png".format(tag), dpi = 250)
    plt.close()
    
    plt.subplots()
    plt.plot(vals_sizes_open, ccdf_sizes_open, label = "Awake (Eyes Open)", color = "darkviolet", alpha = 0.75)
    plt.scatter(vals_sizes_open, ccdf_sizes_open, s=15, color = "darkviolet")
    
    plt.plot(vals_sizes_jitter, ccdf_sizes_jitter, label = "Jitter, {0}ms".format(jitter_std), color = "red", linestyle="--", alpha = 0.75)
    plt.xscale("log")
    plt.yscale("log")
    plt.legend()
    plt.xlabel("Sizes")
    plt.ylabel("CCDF")
    #plt.title("Jitter Sizes, Awake vs. {0}\n({1})".format(drug, name))
    plt.savefig(out_dir + "ccdfs/jitter_ccdf_sizes_{0}.png".format(tag), dpi = 250)
    plt.close()
    
