# Supplementary material for: Differential effects of propofol and ketamine on critical brain dynamics
Source: PLoS Comput Biol. 2020 Dec 21;16(12):e1008418. doi: 10.1371/journal.pcbi.1008418 (PMC7785236; doi:10.1371/journal.pcbi.1008418)
Supplement: S1 Scripts — (TAR.GZ) [file pcbi.1008418.s002.tar.gz › varley_2020_scripts/scripts/shape_collapse_awake.py]

#!/usr/bin/env python3
# -*- coding: utf-8 -*-
"""
Created on Fri Aug 30 11:15:02 2019

@author: thosvarley
"""
import numpy as np 
import pandas as pd
from scipy.io import loadmat
from collections import Counter
import matplotlib.pyplot as plt
from scipy.stats import wasserstein_distance, ks_2samp
import seaborn as sns 
sns.set(style="darkgrid")

def percent_diff(x1, x2):
    return 100*(abs(x1 - x2) / ((x1 + x2)/2))

def shape_collapse(Q, samples, Ls, tau):
    N = len(samples)
    means = []
    dicts = []

    for i in range(N):
        C = Counter(samples[i])
        total = sum(C.values())    
        C = { c : C[c] / total for c in C }    
        rescale = { (c / (Ls[i] ** Q)) : ((C[c] * (Ls[i] ** (Q * tau)))) for c in C}    
        dicts.append(rescale)
    grand_sum = abs(sum([sum(x.values()) for x in dicts]))
    for i in range(N):
        dicts[i] = { c : dicts[i][c] / grand_sum for c in dicts[i] }
        means.append(np.mean(np.log10(list(dicts[i].values()))))
    return np.var(means), dicts

cuts = [64., 32., 16.]

Z, D = 1., 1.
results_size = pd.read_csv("results_open_size_4.csv")
results_duration = pd.read_csv("results_open_duration_4.csv")

rescaled_sizes = []
rescaled_durations = []

true_av = loadmat("av_open_4.mat")["Av_open"]
true_durations = true_av[0][0][0][0].astype("int32")
true_sizes = true_av[0][0][1][0].astype("int32")

sub_sizes = []
sub_durations = []

sub_sizes_norebin = []
sub_durations_norebin = []

for L in cuts:
    
    full_sizes, full_durations = [], []
    full_sizes_norebin, full_durations_norebin = [], []
    
    
    for i in range(10):    
        av = loadmat("av_subset_{0}_awake_{1}.mat".format(str(int(L)), str(i)))["av"]
        
        av_norebin = loadmat("av_subset_{0}_awake_norebin_{1}.mat".format(str(int(L)), str(i)))["av"]
        
        av_durations = av[0][0][0][0].astype("int32")
        av_sizes = av[0][0][1][0].astype("int32")
        
        av_durations_norebin = av_norebin[0][0][0][0].astype("int32")
        av_sizes_norebin = av_norebin[0][0][1][0].astype("int32")
        
        full_sizes = full_sizes + [x for x in av_sizes]
        full_durations = full_durations + [x for x in av_durations]
        
        full_sizes_norebin = full_sizes_norebin + [x for x in av_sizes_norebin]
        full_durations_norebin = full_durations_norebin + [x for x in av_durations_norebin]
        
    sub_sizes.append(np.array(full_sizes,dtype="int32"))
    sub_durations.append(np.array(full_durations, dtype="int32"))
   
    sub_sizes_norebin.append(np.array(full_sizes_norebin,dtype="int32"))
    sub_durations_norebin.append(np.array(full_durations_norebin, dtype="int32"))
    
samples_size = [true_sizes] + [x for x in sub_sizes]
samples_duration = [true_durations] + [x for x in sub_durations]

samples_size_norebin = [true_sizes] + [x for x in sub_sizes_norebin]
samples_duration_norebin = [true_durations] + [x for x in sub_durations_norebin]

Ls = [128, 64, 32, 16]

Q_size = np.arange(-2, 2, 0.01)
Q_duration = np.arange(-2, 2, 0.01)

variances_q_size = []
for q in Q_size:
    var, dicts =  shape_collapse(q, samples_size, Ls, results_size["tau"][0])
    variances_q_size.append(var)
    
optimal_exp_size = Q_size[np.argmin(variances_q_size)]

variances_q_duration = []
for q in Q_duration:
    var, dicts =  shape_collapse(q, samples_duration, Ls, results_duration["tau"][0])
    variances_q_duration.append(var)

optimal_exp_duration = Q_duration[np.argmin(variances_q_duration)]

tau_size = np.arange(results_size["tau"][0] - results_size["tau"][0]*1,
                results_size["tau"][0] + results_size["tau"][0]*0.5,
                results_size["tau"][0]*0.1)

tau_duration = np.arange(results_duration["tau"][0] - results_duration["tau"][0]*1,
                results_duration["tau"][0] + results_duration["tau"][0]*0.5,
                results_duration["tau"][0]*0.1)

variances_t_size = []
for t in tau_size:
    var, dicts = shape_collapse(optimal_exp_size, samples_size, Ls, t)
    variances_t_size.append(var)

optimal_tau_size = tau_size[np.argmin(variances_t_size)]

variances_t_duration = []
for t in tau_duration:
    var, dicts = shape_collapse(optimal_exp_duration, samples_duration, Ls, t)
    variances_t_duration.append(var)

optimal_tau_duration = tau_duration[np.argmin(variances_t_duration)]

best_var_size, best_dict_size = shape_collapse(optimal_exp_size, samples_size, Ls, optimal_tau_size)
best_var_duration, best_dict_duration = shape_collapse(optimal_exp_duration, samples_duration, Ls, optimal_tau_duration)

results_size["collapse tau"] = optimal_tau_size
results_duration["collapse tau"] = optimal_tau_duration
results_size["collapse exp"] = optimal_exp_size
results_duration["collapse exp"] = optimal_exp_duration
results_size["collapse variance"] = best_var_size
results_duration["collapse variance"] = best_var_duration

#Best dict sizes
plt.subplots()
for i in best_dict_size:
    keys = list(i.keys())
    keys.sort()
    vals = [i[x] for x in keys]
    plt.plot(keys, vals)
plt.ylabel("Probability")
plt.xlabel("Avalanche Size")
plt.xscale("log")
plt.yscale("log")
plt.title("Subsampled Shape Collapse: Z = {0}, Tau = {1}\nAvalanche Sizes, Rebinned".format(round(optimal_exp_size, 2), round(optimal_tau_size, 2)))
plt.savefig("universality_sizes.png", dpi=250, bbox_inches='tight')

#Best dict duration
plt.subplots()
for i in best_dict_duration:
    keys = list(i.keys())
    keys.sort()
    vals = [i[x] for x in keys]
    plt.plot(keys, vals)
plt.ylabel("Probability")
plt.xlabel("Avalanche Size")
plt.xscale("log")
plt.yscale("log")
plt.tight_layout()
plt.title("Subsampled Shape Collapse: Z = {0}, Tau = {1}\nAvalanche Durations, Rebinned".format(round(optimal_exp_duration, 2), round(optimal_tau_duration, 2)))
plt.savefig("universality_durations.png", dpi=250, bbox_inches='tight')

#samples duration
plt.subplots()
ks = []
for i in range(len(samples_duration)):
    C = Counter(samples_duration[i])
    total = sum(C.values())    
    C = { c : C[c] / total for c in C }    
    
    keys = list(C.keys())
    keys.sort()
    vals = [C[x] for x in keys]
    plt.plot(keys, vals, label = "{0} Channels".format(Ls[i]), color = plt.get_cmap("tab20b")(16+i))
    plt.scatter(keys, vals, color = plt.get_cmap("tab20b")(16+i))
    for j in range(i):
        ks.append(ks_2samp(samples_duration[i], samples_duration[j])[0])

results_duration["rebin_avg_ks"] = np.mean(ks)
plt.legend()
plt.xscale("log")
plt.yscale("log")
plt.ylabel("Probability")
plt.xlabel("Avalanche Size")
plt.xlabel("Avalanche Durations")
plt.ylabel("PDF")
plt.tight_layout()
plt.title("Subsampled Avalanche Durations (Rebinned)\nAvg. KS = {0}".format(round(np.mean(ks),3)))
plt.savefig("universality_durations_unscaled.png", dpi=250, bbox_inches='tight')

#samples size
plt.subplots()
ks = []
for i in range(len(samples_size)):
    C = Counter(samples_size[i])
    total = sum(C.values())    
    C = { c : C[c] / total for c in C }    
    
    keys = list(C.keys())
    keys.sort()
    vals = [C[x] for x in keys]
    plt.plot(keys, vals, label = "{0} Channels".format(Ls[i]), color = plt.get_cmap("tab20b")(16+i))
    plt.scatter(keys, vals, color = plt.get_cmap("tab20b")(16+i))
    for j in range(i):
        ks.append(ks_2samp(samples_size[i], samples_size[j])[0])

results_size["rebin_avg_ks"] = np.mean(ks)
plt.legend()
plt.xscale("log")
plt.yscale("log")
plt.ylabel("Probability")
plt.xlabel("Avalanche Size")
plt.xlabel("Avalanche Sizes")
plt.ylabel("PDF")
plt.tight_layout()
plt.title("Rebinned\nAvg. KS = {0}".format(round(np.mean(ks),3)))
plt.savefig("universality_sizes_unscaled.png", dpi=250, bbox_inches='tight')

#Samples duration no rebin 
plt.subplots()
ks = []
for i in range(len(samples_duration_norebin)):
    C = Counter(samples_duration_norebin[i])
    total = sum(C.values())    
    C = { c : C[c] / total for c in C }    
    
    keys = list(C.keys())
    keys.sort()
    vals = [C[x] for x in keys]
    plt.plot(keys, vals, label = "{0} Channels".format(Ls[i]), color = plt.get_cmap("tab20b")(16+i))
    plt.scatter(keys, vals, color = plt.get_cmap("tab20b")(16+i))
    
    for j in range(i):
        ks.append(ks_2samp(samples_duration_norebin[i], samples_duration_norebin[j])[0])

results_duration["no_rebin_avg_ks"] = np.mean(ks)
plt.legend()
plt.xscale("log")
plt.yscale("log")
plt.ylabel("Probability")
plt.xlabel("Avalanche Size")
plt.xlabel("Avalanche Durations")
plt.ylabel("PDF")
plt.tight_layout()
plt.title("Subsampled Avalanche Durations (No Rebinning)\nAvg. KS = {0}".format(round(np.mean(ks),3)))
plt.savefig("universality_durations_unscaled_norebin.png", dpi=250, bbox_inches='tight')

#samples sizes no rebin
plt.subplots()
ks = []
for i in range(len(samples_size_norebin)):
    C = Counter(samples_size_norebin[i])
    total = sum(C.values())    
    C = { c : C[c] / total for c in C }    
    
    keys = list(C.keys())
    keys.sort()
    vals = [C[x] for x in keys]
    plt.plot(keys, vals, label = "{0} Channels".format(Ls[i]), color = plt.get_cmap("tab20b")(16+i))
    plt.scatter(keys, vals, color = plt.get_cmap("tab20b")(16+i))
    
    for j in range(i):
        ks.append(ks_2samp(samples_size_norebin[i], samples_size_norebin[j])[0])

results_size["no_rebin_avg_ks"] = np.mean(ks)
plt.legend()
plt.xscale("log")
plt.yscale("log")
plt.ylabel("Probability")
plt.xlabel("Avalanche Size")
plt.xlabel("Avalanche Sizes")
plt.ylabel("PDF")
plt.tight_layout()
plt.title("No Rebinning\nAvg. KS = {0}".format(round(np.mean(ks),3)))
plt.savefig("universality_sizes_unscaled_norebin.png", dpi=250, bbox_inches='tight')

results_size.to_csv("results_open_size_4.csv")
results_duration.to_csv("results_open_duration_4.csv")
